# Supplementary material for: Carrier multiplication in perovskite solar cells with internal quantum efficiency exceeding 100%
Source: Nat Commun. 2023 Oct 9;14:6293. doi: 10.1038/s41467-023-41758-w (PMC10562407; doi:10.1038/s41467-023-41758-w)
Supplement: Supplementary file 4 — Source Data [file 41467_2023_41758_MOESM4_ESM.xlsx]

## Sheet: Fig 1a
A__quartz as basline__0.2M CsFAMAPb05Sn05I3__PVSK side - RawData
Wavelength nm.	Abs.
200	0.545875
201	0.545484
202	0.544818
203	0.542079
204	0.54168
205	0.54397
206	0.542199
207	0.541537
208	0.541602
209	0.537631
210	0.53432
211	0.53184
212	0.528075
213	0.523936
214	0.518417
215	0.513488
216	0.507994
217	0.500661
218	0.493272
219	0.486338
220	0.477634
221	0.469322
222	0.461847
223	0.454569
224	0.447388
225	0.440464
226	0.432513
227	0.425568
228	0.419586
229	0.414036
230	0.409085
231	0.405207
232	0.400646
233	0.396449
234	0.392261
235	0.388786
236	0.386015
237	0.383778
238	0.381497
239	0.38035
240	0.379348
241	0.378155
242	0.378096
243	0.378142
244	0.378122
245	0.3783
246	0.379328
247	0.379742
248	0.380581
249	0.381646
250	0.383021
251	0.384414
252	0.38605
253	0.388138
254	0.390699
255	0.392886
256	0.394836
257	0.39735
258	0.399807
259	0.401646
260	0.404357
261	0.407234
262	0.409821
263	0.412238
264	0.415061
265	0.417022
266	0.419148
267	0.421362
268	0.423582
269	0.425427
270	0.427591
271	0.429112
272	0.430566
273	0.431716
274	0.433108
275	0.434011
276	0.43496
277	0.435981
278	0.436498
279	0.437104
280	0.437563
281	0.438439
282	0.438579
283	0.439073
284	0.439069
285	0.439189
286	0.43886
287	0.438932
288	0.439093
289	0.438977
290	0.439249
291	0.439298
292	0.439302
293	0.439118
294	0.439486
295	0.4397
296	0.440191
297	0.440923
298	0.441601
299	0.441828
300	0.44234
301	0.442921
302	0.443015
303	0.443555
304	0.44434
305	0.444942
306	0.446098
307	0.447251
308	0.448437
309	0.449459
310	0.45043
311	0.451575
312	0.452647
313	0.453822
314	0.455441
315	0.457054
316	0.457888
317	0.459487
318	0.460869
319	0.462279
320	0.463617
321	0.465147
322	0.46648
323	0.4679
324	0.469061
325	0.470189
326	0.471597
327	0.472819
328	0.473937
329	0.475258
330	0.476829
331	0.477991
332	0.479034
333	0.480377
334	0.481415
335	0.482166
336	0.483232
337	0.484574
338	0.485208
339	0.48658
340	0.487919
341	0.488905
342	0.490238
343	0.491538
344	0.49224
345	0.492987
346	0.494145
347	0.494532
348	0.49549
349	0.496186
350	0.496504
351	0.496831
352	0.497343
353	0.497515
354	0.497751
355	0.498558
356	0.499113
357	0.499444
358	0.499609
359	0.499878
360	0.499704
361	0.499754
362	0.499669
363	0.499719
364	0.49993
365	0.500073
366	0.499942
367	0.499965
368	0.499948
369	0.499582
370	0.499638
371	0.499452
372	0.499053
373	0.498768
374	0.498938
375	0.498736
376	0.498547
377	0.498559
378	0.498509
379	0.497954
380	0.497826
381	0.49751
382	0.497211
383	0.496763
384	0.496506
385	0.496062
386	0.495719
387	0.495501
388	0.495305
389	0.495193
390	0.4947
391	0.494421
392	0.494046
393	0.493543
394	0.493278
395	0.49296
396	0.492772
397	0.492474
398	0.492331
399	0.492009
400	0.491945
401	0.491682
402	0.491503
403	0.491193
404	0.490671
405	0.490195
406	0.489767
407	0.489238
408	0.48896
409	0.488448
410	0.488089
411	0.487461
412	0.48704
413	0.486569
414	0.486311
415	0.485944
416	0.485727
417	0.485271
418	0.484845
419	0.484415
420	0.483841
421	0.483219
422	0.482779
423	0.482194
424	0.481596
425	0.481041
426	0.480505
427	0.479861
428	0.479181
429	0.478414
430	0.477843
431	0.477126
432	0.476464
433	0.475815
434	0.475322
435	0.474539
436	0.473886
437	0.473237
438	0.472572
439	0.471787
440	0.471064
441	0.470378
442	0.469604
443	0.468716
444	0.46785
445	0.467143
446	0.466276
447	0.465299
448	0.464602
449	0.463775
450	0.462954
451	0.462011
452	0.461294
453	0.460272
454	0.459382
455	0.458517
456	0.457649
457	0.456775
458	0.456026
459	0.455201
460	0.454349
461	0.453571
462	0.452715
463	0.451896
464	0.451071
465	0.4501
466	0.449237
467	0.448436
468	0.447602
469	0.446774
470	0.445899
471	0.445095
472	0.444242
473	0.44349
474	0.442674
475	0.441993
476	0.44116
477	0.440314
478	0.439492
479	0.43871
480	0.437868
481	0.437131
482	0.436289
483	0.435355
484	0.434747
485	0.433976
486	0.433286
487	0.432702
488	0.43204
489	0.431211
490	0.430545
491	0.429878
492	0.429142
493	0.428498
494	0.427822
495	0.427123
496	0.426432
497	0.425779
498	0.425015
499	0.424239
500	0.423473
501	0.422841
502	0.422154
503	0.421587
504	0.420983
505	0.420441
506	0.419719
507	0.418881
508	0.418091
509	0.417337
510	0.416426
511	0.415597
512	0.414738
513	0.413865
514	0.413121
515	0.412303
516	0.411487
517	0.410552
518	0.409692
519	0.408699
520	0.407674
521	0.406594
522	0.405814
523	0.404718
524	0.403537
525	0.402407
526	0.401331
527	0.400034
528	0.3988
529	0.397486
530	0.396194
531	0.394591
532	0.393089
533	0.391744
534	0.39021
535	0.3888
536	0.387283
537	0.385764
538	0.384026
539	0.382432
540	0.380686
541	0.379055
542	0.377388
543	0.375652
544	0.373878
545	0.37207
546	0.370174
547	0.368249
548	0.366479
549	0.364497
550	0.362689
551	0.360835
552	0.358786
553	0.356651
554	0.354673
555	0.352455
556	0.35037
557	0.34843
558	0.346431
559	0.344623
560	0.342611
561	0.340622
562	0.338558
563	0.3365
564	0.334257
565	0.332276
566	0.330306
567	0.328328
568	0.326348
569	0.324183
570	0.322015
571	0.319962
572	0.317883
573	0.315793
574	0.313919
575	0.312118
576	0.309991
577	0.307961
578	0.305986
579	0.304072
580	0.301985
581	0.300019
582	0.298099
583	0.296093
584	0.294174
585	0.29222
586	0.290284
587	0.288213
588	0.286206
589	0.284162
590	0.282259
591	0.280326
592	0.278578
593	0.276755
594	0.274869
595	0.272876
596	0.271018
597	0.269176
598	0.267393
599	0.265505
600	0.263763
601	0.261974
602	0.260218
603	0.258382
604	0.256752
605	0.25521
606	0.253503
607	0.251634
608	0.250084
609	0.248296
610	0.246449
611	0.244833
612	0.243174
613	0.241494
614	0.239929
615	0.238354
616	0.236726
617	0.235227
618	0.233541
619	0.23186
620	0.230312
621	0.22885
622	0.227389
623	0.226154
624	0.224764
625	0.223242
626	0.221579
627	0.220246
628	0.218646
629	0.217222
630	0.215812
631	0.214442
632	0.212693
633	0.211143
634	0.209671
635	0.208245
636	0.207061
637	0.205778
638	0.204465
639	0.203333
640	0.201942
641	0.200512
642	0.199266
643	0.198102
644	0.196701
645	0.195602
646	0.194404
647	0.193182
648	0.192011
649	0.190934
650	0.189689
651	0.188474
652	0.187424
653	0.186216
654	0.184966
655	0.183741
656	0.182642
657	0.181695
658	0.180604
659	0.179646
660	0.178529
661	0.177523
662	0.176292
663	0.175255
664	0.174416
665	0.173783
666	0.172913
667	0.172135
668	0.171237
669	0.170289
670	0.169249
671	0.168237
672	0.167089
673	0.165979
674	0.164861
675	0.163839
676	0.162861
677	0.161935
678	0.161141
679	0.160152
680	0.159306
681	0.158432
682	0.157586
683	0.156797
684	0.155986
685	0.154866
686	0.154077
687	0.153043
688	0.152148
689	0.151053
690	0.15074
691	0.149583
692	0.148799
693	0.148063
694	0.147501
695	0.14634
696	0.145732
697	0.145174
698	0.144159
699	0.143395
700	0.142787
701	0.142111
702	0.141342
703	0.140771
704	0.140206
705	0.139504
706	0.138878
707	0.138053
708	0.137671
709	0.136708
710	0.135936
711	0.135217
712	0.134708
713	0.133929
714	0.133359
715	0.13292
716	0.132398
717	0.131641
718	0.130894
719	0.130563
720	0.129988
721	0.129619
722	0.129131
723	0.128569
724	0.128057
725	0.127645
726	0.127181
727	0.126597
728	0.126049
729	0.125484
730	0.124943
731	0.124365
732	0.123791
733	0.123261
734	0.1227
735	0.122133
736	0.121569
737	0.121005
738	0.120461
739	0.119927
740	0.119412
741	0.118886
742	0.118373
743	0.117844
744	0.117305
745	0.116817
746	0.11634
747	0.115838
748	0.115339
749	0.114848
750	0.114372
751	0.11385
752	0.113376
753	0.112903
754	0.112449
755	0.112018
756	0.111574
757	0.111075
758	0.110601
759	0.110173
760	0.109775
761	0.109327
762	0.108943
763	0.108515
764	0.108084
765	0.107646
766	0.107192
767	0.106748
768	0.106319
769	0.105934
770	0.105482
771	0.105026
772	0.104599
773	0.104167
774	0.103781
775	0.103372
776	0.102981
777	0.102602
778	0.102232
779	0.101894
780	0.10151
781	0.101173
782	0.100813
783	0.100479
784	0.100154
785	0.099744
786	0.099395
787	0.099058
788	0.09874
789	0.098381
790	0.098024
791	0.097641
792	0.097285
793	0.096955
794	0.096589
795	0.096217
796	0.095896
797	0.095499
798	0.09513
799	0.094776
800	0.094422
801	0.094077
802	0.093761
803	0.093383
804	0.093018
805	0.092684
806	0.092375
807	0.092054
808	0.091756
809	0.091466
810	0.09113
811	0.090821
812	0.090524
813	0.090183
814	0.089906
815	0.089646
816	0.089334
817	0.089016
818	0.088726
819	0.08845
820	0.088109
821	0.087836
822	0.08753
823	0.087218
824	0.086993
825	0.086697
826	0.086376
827	0.086065
828	0.085759
829	0.085497
830	0.085237
831	0.085
832	0.084691
833	0.08445
834	0.084137
835	0.083838
836	0.083578
837	0.083327
838	0.083099
839	0.082862
840	0.082588
841	0.082316
842	0.082033
843	0.081803
844	0.081534
845	0.081269
846	0.081036
847	0.080755
848	0.080515
849	0.080246
850	0.080019
851	0.079787
852	0.079559
853	0.079318
854	0.079133
855	0.078924
856	0.078815
857	0.078632
858	0.078511
859	0.078376
860	0.078273
861	0.07818
862	0.078117
863	0.078089
864	0.078132
865	0.078151
866	0.07821
867	0.078268
868	0.078361
869	0.078441
870	0.078548
871	0.078681
872	0.078784
873	0.078857
874	0.078901
875	0.07893
876	0.078893
877	0.078868
878	0.078788
879	0.078672
880	0.078547
881	0.078376
882	0.078188
883	0.077975
884	0.077753
885	0.077497
886	0.077245
887	0.077
888	0.076713
889	0.07643
890	0.076159
891	0.07588
892	0.07561
893	0.075317
894	0.075017
895	0.074731
896	0.074456
897	0.074156
898	0.073847
899	0.07357
900	0.073297
901	0.073004
902	0.072724
903	0.07238
904	0.072062
905	0.071732
906	0.071383
907	0.071031
908	0.070664
909	0.070335
910	0.069935
911	0.069538
912	0.069162
913	0.068764
914	0.068394
915	0.068003
916	0.067621
917	0.067237
918	0.066826
919	0.066439
920	0.066009
921	0.065612
922	0.065183
923	0.064739
924	0.064291
925	0.063862
926	0.063398
927	0.062927
928	0.062481
929	0.062052
930	0.061605
931	0.061157
932	0.060696
933	0.060251
934	0.059793
935	0.059329
936	0.058842
937	0.05839
938	0.057918
939	0.057437
940	0.056941
941	0.056426
942	0.055952
943	0.055469
944	0.054984
945	0.054506
946	0.054039
947	0.053574
948	0.0531
949	0.052635
950	0.052172
951	0.051725
952	0.051287
953	0.05082
954	0.050377
955	0.049947
956	0.049514
957	0.049088
958	0.048664
959	0.048246
960	0.047824
961	0.047403
962	0.046985
963	0.046588
964	0.046204
965	0.045812
966	0.0454
967	0.045013
968	0.044627
969	0.044258
970	0.043893
971	0.043546
972	0.043203
973	0.042875
974	0.042549
975	0.04222
976	0.04191
977	0.04163
978	0.041326
979	0.041059
980	0.040786
981	0.040517
982	0.040257
983	0.039992
984	0.039738
985	0.039496
986	0.039266
987	0.039039
988	0.038813
989	0.038616
990	0.038408
991	0.038208
992	0.038022
993	0.037831
994	0.037652
995	0.03746
996	0.037286
997	0.037099
998	0.036916
999	0.036733
1000	0.036553
1001	0.036367
1002	0.036193
1003	0.036018
1004	0.035847
1005	0.035686
1006	0.035532
1007	0.035358
1008	0.035204
1009	0.03506
1010	0.034914
1011	0.034766
1012	0.034632
1013	0.034499
1014	0.034366
1015	0.034238
1016	0.034107
1017	0.033981
1018	0.033858
1019	0.03373
1020	0.033606
1021	0.033484
1022	0.033372
1023	0.033252
1024	0.033128
1025	0.033011
1026	0.032893
1027	0.032784
1028	0.032675
1029	0.032571
1030	0.032466
1031	0.032354
1032	0.032247
1033	0.032141
1034	0.032037
1035	0.031934
1036	0.031827
1037	0.031723
1038	0.031625
1039	0.03153
1040	0.03143
1041	0.031334
1042	0.031243
1043	0.031154
1044	0.03106
1045	0.030965
1046	0.030877
1047	0.030793
1048	0.030718
1049	0.030634
1050	0.030545
1051	0.030453
1052	0.030354
1053	0.030256
1054	0.030157
1055	0.030069
1056	0.029991
1057	0.029909
1058	0.029816
1059	0.029721
1060	0.029624
1061	0.029541
1062	0.029464
1063	0.029394
1064	0.029322
1065	0.029252
1066	0.02917
1067	0.029074
1068	0.028987
1069	0.028905
1070	0.028834
1071	0.028756
1072	0.028673
1073	0.028591
1074	0.028503
1075	0.028423
1076	0.028344
1077	0.028272
1078	0.028216
1079	0.028154
1080	0.028089
1081	0.028011
1082	0.027931
1083	0.02786
1084	0.027779
1085	0.027701
1086	0.027623
1087	0.02756
1088	0.027486
1089	0.027401
1090	0.027323
1091	0.027248
1092	0.02718
1093	0.027111
1094	0.027032
1095	0.026965
1096	0.026899
1097	0.026837
1098	0.026759
1099	0.026701
1100	0.026636
1101	0.026567
1102	0.026515
1103	0.02645
1104	0.026393
1105	0.026333
1106	0.026268
1107	0.026204
1108	0.026133
1109	0.026075
1110	0.026011
1111	0.025954
1112	0.025882
1113	0.025804
1114	0.025729
1115	0.025654
1116	0.025587
1117	0.025527
1118	0.025469
1119	0.025411
1120	0.025359
1121	0.02529
1122	0.025211
1123	0.025163
1124	0.025098
1125	0.025041
1126	0.024983
1127	0.024921
1128	0.024856
1129	0.024789
1130	0.02473
1131	0.024656
1132	0.024597
1133	0.02454
1134	0.024464
1135	0.024409
1136	0.02435
1137	0.024288
1138	0.024231
1139	0.024176
1140	0.024125
1141	0.024068
1142	0.024018
1143	0.023954
1144	0.0239
1145	0.023852
1146	0.02379
1147	0.023727
1148	0.023678
1149	0.023619
1150	0.023568
1151	0.023514
1152	0.023456
1153	0.023388
1154	0.023333
1155	0.023274
1156	0.023224
1157	0.023175
1158	0.023131
1159	0.023077
1160	0.023032
1161	0.022977
1162	0.02291
1163	0.022853
1164	0.022802
1165	0.022758
1166	0.022711
1167	0.02265
1168	0.022607
1169	0.02256
1170	0.022517
1171	0.022466
1172	0.022421
1173	0.022381
1174	0.022334
1175	0.022297
1176	0.022243
1177	0.022196
1178	0.022155
1179	0.022102
1180	0.022046
1181	0.021985
1182	0.021938
1183	0.021884
1184	0.021838
1185	0.021793
1186	0.021731
1187	0.021679
1188	0.02163
1189	0.021587
1190	0.021539
1191	0.021502
1192	0.021462
1193	0.021421
1194	0.021385
1195	0.021339
1196	0.021295
1197	0.021267
1198	0.021237
1199	0.021208
1200	0.021174

## Sheet: Fig 1b
	Wavelength (nm)
Time (ps)	0	-5.00344	-4.76744	-4.51943	-4.26609	-4.0101	-3.76341	-3.5181	-3.25413	-3.01945	-2.7661	-2.51545	-2.26612	-2.00743	-1.76477	-1.51808	-1.26479	-0.99679	-0.76877	-0.51543	-0.26478	-0.01677	0.00856	0.02723	0.05657	0.08989	0.10723	0.14991	0.18989	0.21923	0.27254	0.32055	0.37787	0.43525	0.50589	0.58056	0.66591	0.76056	0.86722	0.99789	1.11391	1.25922	1.41654	1.58856	1.78458	1.98991	2.22856	2.50454	2.81521
	747.37	-0.00245	-0.0011	-0.00187	0.00345	0.00416	0.00346	-0.00162	-0.008	0.0029	-0.00547	0.00483	-0.00256	-0.00613	-0.00366	-0.00201	0.00065	0.00594	-0.00179	-0.0082	-0.00397	0.00239	0.00244	-0.00084	-0.00939	-0.0001	-0.00617	-0.00068	NaN	0.00277	0.00047	0.00324	-0.00286	-0.00242	-0.0006	-0.00434	-0.0021	-0.00652	-0.00499	NaN	-0.00464	0.00495	-0.00374	0.0001	0.00047	-0.0015	0.00218	-0.001	-0.00236
	750.776	0.00531	0.01018	0.0022	0.00867	-0.00411	-0.00191	0.01035	-0.00435	NaN	0.00046	0.00624	-0.00258	0.00792	0.00618	-0.00233	-0.00314	0.01886	-0.0001	0.00433	-0.00364	0.00334	NaN	0.00357	-0.00296	0.00316	0.00849	0.00032	0.00048	-0.00284	-0.00349	0.00445	-0.0052	0.00723	-0.00111	-0.0076	0.00109	-0.001	NaN	0.00321	0.00565	0.00361	-0.00096	0.00169	-3e-05	0.00346	-0.00152	-0.00052	0.01487
	754.183	NaN	-0.00313	-0.00507	NaN	0.00386	0.001	NaN	NaN	NaN	NaN	NaN	NaN	0.00641	NaN	-0.00674	-0.00537	-0.00987	NaN	NaN	NaN	NaN	NaN	NaN	-0.00995	NaN	NaN	NaN	NaN	0.00019	NaN	NaN	-0.00435	NaN	0.00296	-0.0095	NaN	-0.01038	NaN	-0.00783	NaN	-0.00907	NaN	NaN	NaN	NaN	-0.00429	NaN	NaN
	757.591	NaN	NaN	-0.00184	NaN	NaN	NaN	NaN	NaN	NaN	NaN	NaN	-0.00019	NaN	NaN	0.00032	NaN	NaN	NaN	0.00258	NaN	-0.00255	NaN	0.00237	NaN	NaN	NaN	NaN	NaN	NaN	NaN	NaN	NaN	-0.00487	NaN	NaN	NaN	0.02361	NaN	NaN	-0.00148	NaN	0.00753	NaN	NaN	NaN	NaN	NaN	NaN
	760.999	NaN	NaN	NaN	NaN	NaN	NaN	NaN	NaN	-0.00054	NaN	NaN	NaN	NaN	NaN	NaN	NaN	NaN	NaN	NaN	NaN	NaN	NaN	NaN	NaN	NaN	NaN	NaN	0.00303	NaN	NaN	NaN	NaN	NaN	NaN	NaN	NaN	NaN	NaN	NaN	NaN	NaN	NaN	0.00137	NaN	NaN	NaN	NaN	NaN
	764.408	NaN	NaN	NaN	NaN	NaN	NaN	NaN	NaN	NaN	NaN	NaN	NaN	NaN	NaN	NaN	NaN	NaN	NaN	NaN	NaN	NaN	NaN	NaN	NaN	NaN	NaN	NaN	NaN	NaN	NaN	NaN	NaN	NaN	NaN	NaN	NaN	NaN	NaN	NaN	NaN	NaN	NaN	NaN	NaN	NaN	NaN	NaN	NaN
	767.817	NaN	NaN	NaN	NaN	NaN	NaN	NaN	NaN	NaN	NaN	NaN	NaN	NaN	NaN	NaN	NaN	NaN	NaN	NaN	NaN	NaN	NaN	NaN	NaN	NaN	NaN	NaN	NaN	NaN	NaN	NaN	NaN	NaN	NaN	NaN	NaN	NaN	NaN	NaN	NaN	NaN	NaN	NaN	NaN	NaN	NaN	NaN	NaN
	771.227	NaN	NaN	NaN	NaN	NaN	NaN	NaN	NaN	NaN	NaN	NaN	NaN	NaN	NaN	NaN	NaN	NaN	NaN	NaN	NaN	NaN	NaN	NaN	NaN	NaN	NaN	NaN	NaN	NaN	NaN	NaN	NaN	NaN	NaN	NaN	NaN	NaN	NaN	NaN	NaN	NaN	NaN	NaN	NaN	NaN	NaN	NaN	NaN
	774.637	NaN	NaN	NaN	NaN	NaN	NaN	NaN	NaN	NaN	NaN	NaN	NaN	NaN	NaN	NaN	NaN	NaN	NaN	NaN	NaN	NaN	NaN	NaN	NaN	NaN	NaN	NaN	NaN	NaN	NaN	NaN	NaN	NaN	NaN	NaN	NaN	NaN	NaN	NaN	NaN	NaN	NaN	NaN	NaN	NaN	NaN	NaN	NaN
	778.048	NaN	NaN	0.00092	NaN	NaN	NaN	-0.00016	NaN	NaN	NaN	NaN	NaN	NaN	NaN	NaN	NaN	0.00152	NaN	NaN	NaN	NaN	NaN	NaN	NaN	NaN	NaN	NaN	NaN	0.0004	NaN	NaN	NaN	NaN	NaN	NaN	0.00809	0.00965	NaN	NaN	NaN	0.00072	NaN	NaN	NaN	NaN	0.00315	NaN	NaN
	781.46	0.00457	-0.0032	-0.00698	0.00197	0.00168	0.00035	-0.00121	0.00444	-0.00158	0.00301	-4e-05	0.00316	0.00732	-0.00463	0.00267	-0.00325	0.00143	0.00047	-0.00251	-0.00512	-0.00025	0.00049	0.00471	-0.00125	-0.0028	0.00262	-0.00119	0.00331	-0.0006	-0.00057	-0.00158	0	-0.00361	0.00069	-0.00272	0.00259	-0.00122	0.0056	-0.0019	-0.00545	-0.0023	0.00012	0.00049	0.00151	0.00142	0.00089	-0.00407	0.0004
	784.872	-0.0036	0.00343	-0.00273	-0.00336	-0.00034	0.00045	0.00272	0.00104	-0.00311	-0.00058	0.00199	-0.00288	-0.00469	-0.00123	0.00215	-0.00358	0.00017	-0.00111	0.00379	-0.00207	-0.00258	0.0008	-0.00163	0.00012	0.00024	-0.0063	-0.0006	0.00082	-0.00099	0.00194	-0.00376	0.00231	-0.00264	0.00176	0.00317	-0.00053	-0.00699	-0.0003	-0.00133	-0.00116	0.00337	8e-05	-0.00082	0.00452	-0.0022	-0.00043	-0.00201	0.00549
	788.285	-0.00169	0.0006	0.00054	-0.00085	0.00034	-0.00119	-0.00135	0.00264	0.00059	-0.00053	0.00068	-0.00197	0.00334	-0.00092	-0.00365	0.00177	0.00112	0.00177	-0.00071	-0.00064	0.00061	0.00193	0.00201	-0.00041	3e-05	0.00135	0.0016	-0.00065	-0.00091	0.00178	-0.00179	0.00034	-0.00207	0.00072	0.00413	0.00137	0.00033	-0.0003	0.00112	0.00133	0.00166	-0.00065	-0.00074	0.00133	-0.00046	-0.0016	-0.00252	0.0006
	791.698	0.00076	0.00048	0.00069	-0.00144	0.00107	-0.00088	-0.00018	0.00111	0.00094	-0.00076	-0.00029	-0.0015	0.0003	-0.00149	-0.00092	-0.00099	0.0009	0.00147	5e-05	-0.00017	-0.00076	5e-05	-2e-05	-0.00041	-0.00143	-0.00048	0.00051	-0.00148	-4e-05	0.00019	-0.00125	0.00123	-3e-05	-0.00032	-0.00166	-0.00034	-0.00091	-0.00013	-0.00083	-0.00183	0.00024	-0.00061	-0.0001	-0.0003	7e-05	-0.0011	-0.0009	-0.00174
	795.112	0.00058	0.00037	2e-05	0.00026	-4e-05	0.00085	0.00059	4e-05	2e-05	0.00034	0.00026	-0.00016	0.00042	0.00031	-0.00024	0.00015	7e-05	0.00042	0.0007	-5e-05	-0.00022	0.00059	0.00011	0.00019	0.00055	0.00044	0.00022	2e-05	2e-05	-0.00033	-0.00011	0.00029	-5e-05	-0.00015	0.00027	0.00022	0.00049	0.00024	0.00021	0.00038	0.0002	0.00022	0.00025	0.00038	0.00075	0.00022	0.00032	0.00035
	798.527	7e-05	-0.00016	0.00025	6e-05	-9e-05	-0.0001	0	-0.00012	9e-05	5e-05	-8e-05	0.00011	-0.00019	7e-05	-0.00019	-0.00016	-4e-05	0.00023	2e-05	0.00016	-3e-05	-5e-05	-0.00015	0.00018	-0.00018	5e-05	-3e-05	-0.0001	-0.00034	-0.00022	-0.00023	-0.00025	-0.00039	-0.00012	-0.00034	-0.00047	-0.0002	-0.00015	-0.00021	-0.0002	-8e-05	6e-05	0.00024	0.0001	0.0001	4e-05	0.00035	0.0001
	801.942	0.00012	1e-05	-9e-05	0.00011	6e-05	-0.00012	0.00011	0.00011	-4e-05	0.00024	2e-05	-3e-05	3e-05	-4e-05	0.0001	0.00013	-0.00018	-0.0001	-5e-05	-0.00015	5e-05	0.00012	8e-05	0.00013	0.00015	-0.0001	-8e-05	0.00014	-0.00023	-5e-05	-0.00015	-0.00038	-0.00044	-0.0002	-0.00014	-0.00046	-0.00025	9e-05	0.00012	9e-05	9e-05	0.00019	-0.00013	8e-05	8e-05	8e-05	9e-05	-4e-05
	805.358	-0.00015	3e-05	-2e-05	0.00014	7e-05	-0.00012	-0.00019	3e-05	-6e-05	-4e-05	-6e-05	-7e-05	-0.0002	8e-05	-4e-05	-9e-05	-0.00015	-0.00014	-0.00014	-2e-05	-0.00011	9e-05	-6e-05	0.00012	-7e-05	-4e-05	-0.00014	-3e-05	-0.00029	-0.00015	-0.00025	-0.0004	-0.00035	-0.00038	-0.00041	-0.00043	-0.00029	-0.00023	9e-05	6e-05	3e-05	0.00011	-1e-05	0.00011	6e-05	-9e-05	-5e-05	-8e-05
	808.774	-5e-05	2e-05	-9e-05	-8e-05	-6e-05	-0.00015	-0.00011	2e-05	-6e-05	8e-05	-0.00013	-4e-05	-9e-05	5e-05	-4e-05	-9e-05	-7e-05	-8e-05	3e-05	2e-05	-0.00012	7e-05	-8e-05	2e-05	6e-05	-0.00017	-9e-05	8e-05	-0.00021	-0.00023	-0.00039	-0.00048	-0.00044	-0.00046	-0.00039	-0.00043	-0.00034	-0.0002	-2e-05	-7e-05	-6e-05	0.00013	-0.00016	0.00015	-8e-05	-2e-05	-7e-05	-8e-05
	812.191	-4e-05	-6e-05	-6e-05	1e-05	-0.00012	-5e-05	-0.00011	1e-05	-0.00012	-8e-05	4e-05	-6e-05	-5e-05	-5e-05	-1e-05	-0.00016	1e-05	2e-05	-5e-05	-0.00012	8e-05	-7e-05	-2e-05	-0.00012	-0.00017	1e-05	-0.00026	-0.00016	-0.00014	-0.00028	-0.0003	-0.00043	-0.0004	-0.00067	-0.00058	-0.00062	-0.00061	-0.00036	-0.00036	-0.00025	-0.00011	-0.0002	-5e-05	0	-6e-05	-5e-05	-9e-05	-0.00019
	815.609	-6e-05	2e-05	4e-05	-2e-05	-7e-05	-0.00021	-0.00016	7e-05	-9e-05	-6e-05	1e-05	-4e-05	-0.00029	6e-05	-0.00018	-0.00017	-0.00012	-3e-05	-3e-05	-5e-05	-0.00011	-5e-05	-2e-05	5e-05	-5e-05	-4e-05	-8e-05	7e-05	-0.00025	-0.00026	-0.00017	-0.00069	-0.00068	-0.00065	-0.00067	-0.00081	-0.00084	-0.0006	-0.00036	-0.0002	-0.00035	-0.00015	-0.00022	-2e-05	-7e-05	-0.00015	-0.00019	-0.00013
	819.027	-0.00014	4e-05	-8e-05	-2e-05	7e-05	-0.00013	-0.00012	-0.00013	-0.00013	-0.00014	-0.00016	-9e-05	-0.0002	-6e-05	-5e-05	-2e-05	0.00012	-8e-05	-0.00013	-0.0003	5e-05	4e-05	2e-05	-9e-05	8e-05	6e-05	-7e-05	-0.00017	-8e-05	-0.00037	-0.00042	-0.0005	-0.00067	-0.00094	-0.0009	-0.00087	-0.00088	-0.00064	-0.00052	-0.00034	-0.00042	-0.00028	-0.00026	-0.00016	-6e-05	-3e-05	-0.00028	-0.00012
	822.445	-0.00029	-8e-05	5e-05	9e-05	3e-05	-0.00014	-0.00028	0.00016	-0.00016	0.00018	-0.00011	-0.00021	-0.00029	0.00015	5e-05	-0.00027	-4e-05	-0.00018	1e-05	-0.00014	-0.00026	0.00012	-5e-05	8e-05	0.00018	-0.00012	-2e-05	-3e-05	-0.0002	-0.0001	-0.00037	-0.00066	-0.0008	-0.00085	-0.00097	-0.00091	-0.00091	-0.00081	-0.00033	-0.00045	-0.00042	-0.00012	-0.00044	-0.00012	-0.00019	-0.00025	-0.00038	-0.00012
	825.865	0	-0.00015	0.00023	0	7e-05	-0.00012	-0.00059	-0.00017	-0.00016	0.00033	-0.00013	-0.00019	-0.00065	0.00044	-8e-05	-0.00026	-0.0003	-0.00015	0.00014	1e-05	-0.00032	0.00013	-9e-05	0.00019	8e-05	0.00028	-0.00021	0.00032	-0.00032	5e-05	-0.00038	-0.00105	-0.00086	-0.00077	-0.00089	-0.00107	-0.00087	-0.00069	9e-05	-0.00051	-0.00082	-0.00037	-0.00071	-0.00028	-0.00045	-0.00038	-0.00039	-0.00019
	829.284	0.00024	0	-0.00025	-0.00019	4e-05	6e-05	0.0003	-0.00038	-0.00024	0.00013	-0.00013	-0.00028	-0.0005	-0.00028	-0.00019	-0.0002	0.0001	0.00022	-3e-05	-0.0003	2e-05	-0.00021	0.0002	0	0.00027	-8e-05	0.00048	0.00033	-0.00043	-0.00035	-0.00091	-0.00069	-0.00097	-0.00068	-0.00099	-0.0009	-0.00118	-0.00053	-0.00073	-0.00082	-0.00061	-0.00059	-0.00052	-0.00055	-0.00014	-0.00056	-0.00038	1e-05
	832.705	-0.0002	-7e-05	-0.00019	-0.00015	0.00053	-0.00018	-0.00052	0.00035	-0.00025	-0.00012	-0.00039	-0.00021	3e-05	-0.0002	-3e-05	0.00014	-0.0002	-9e-05	-0.0003	-0.00016	-0.0002	0.00016	0.00043	5e-05	8e-05	-0.00017	0.00039	-0.00026	-0.00037	-0.00029	-0.00019	-0.00061	-0.00116	-0.0013	-0.00165	-0.0018	-0.001	-0.00138	-0.00089	-0.00095	-0.00094	-0.00058	-0.00063	-0.00063	-0.00062	-0.00083	-0.00049	-0.00067
	836.126	-0.00026	-0.00013	8e-05	0.0004	0.0002	-0.00025	0.00026	-8e-05	0.00015	-0.00016	3e-05	1e-05	0.00028	0.00022	-0.00024	-0.00015	0.00037	-0.0002	-0.00019	-6e-05	0.00023	-0.00071	-5e-05	-0.00029	-0.00076	0.00031	-7e-05	-0.0001	-0.0008	-0.00059	-0.00096	-0.00076	-0.00089	-0.00181	-0.00207	-0.00148	-0.00129	-0.00139	-0.00101	-0.00109	-0.00127	-0.0011	-0.00093	-0.00045	-0.00123	-0.00046	-0.00079	-0.00042
	839.548	-0.00014	0.00038	0	0.00017	-0.00037	5e-05	0.00022	-0.00032	0.00048	-5e-05	-0.00097	0.00043	-0.00024	-0.00024	-0.00093	-9e-05	0.00011	0.00014	-0.00038	-0.00062	0.0004	-0.0004	0.00029	-0.00019	-0.00023	-0.00013	0.00011	-0.00062	-0.00073	-0.00104	-0.00065	-0.0009	-0.00133	-0.00157	-0.00195	-0.00192	-0.00171	-0.00119	-0.00207	-0.00092	-0.00114	-0.00112	-0.00024	-0.00172	-0.00132	-0.001	-0.00081	-0.00105
	842.97	-2e-05	-0.00044	-0.00029	-0.00031	-2e-05	0.0001	0.00018	-0.00016	9e-05	-0.00056	0.00025	0.00012	0.00019	-0.00027	0.00014	0.00019	0.00043	0.00045	-9e-05	-0.00039	0.00031	-0.00082	3e-05	-6e-05	-0.00024	-0.00022	-0.00065	-0.00046	-0.00063	-0.00105	-0.00123	-0.00101	-0.00156	-0.00193	-0.00172	-0.00194	-0.00197	-0.00193	-0.00158	-0.00124	-0.00101	-0.00147	-0.0003	-0.00131	-0.00055	-0.00083	-0.00145	-0.0012
	846.392	-0.00012	0.00013	-0.00018	-0.00022	-0.00034	-5e-05	-0.00052	-0.00023	-0.00015	-0.00036	-0.00012	-0.0001	0.00011	-9e-05	-0.00069	-0.00031	0.00024	-0.00037	-0.0006	-4e-05	9e-05	-0.00041	0	-0.00046	-0.00027	-8e-05	-0.0004	-0.00062	-0.00048	-0.00114	-0.00132	-0.00085	-0.00178	-0.00222	-0.00245	-0.00267	-0.00252	-0.00239	-0.00257	-0.00146	-0.00137	-0.00168	-0.00071	-0.00148	-0.00149	-0.00104	-0.00107	-0.00145
	849.816	0.00014	2e-05	4e-05	-5e-05	-3e-05	-0.00035	0.00049	3e-05	0.00018	-0.00022	-1e-05	-0.0002	0.00012	1e-05	-0.00022	0.00014	0.00023	0.00036	9e-05	5e-05	-0.00032	-0.00057	-6e-05	-0.0003	-0.0003	-0.00023	2e-05	-0.00025	-0.00043	-0.00053	-0.00111	-0.0014	-0.00151	-0.0022	-0.0024	-0.00297	-0.00234	-0.0023	-0.00215	-0.00198	-0.00188	-0.00179	-0.0012	-0.00175	-0.00174	-0.00122	-0.00157	-0.00148
	853.24	-7e-05	-0.00035	-0.00018	0.00017	4e-05	-8e-05	-6e-05	-0.0002	0	-5e-05	-0.00029	3e-05	6e-05	-0.0001	-0.00027	4e-05	0.00028	0.00011	-0.00021	-0.00026	-5e-05	0.00015	-0.00013	-0.00025	-0.0002	0.00019	0.00017	-0.00022	-0.00057	-0.00061	-0.00113	-0.00126	-0.00147	-0.00211	-0.00236	-0.00264	-0.00262	-0.0024	-0.00256	-0.00192	-0.0018	-0.0016	-0.00153	-0.00152	-0.00158	-0.00144	-0.00139	-0.00129
	856.664	2e-05	0.00021	-0.00026	-0.0002	8e-05	0.00015	1e-05	-0.0002	-0.00043	-0.00018	-0.00018	-0.00015	0.00042	-0.00017	0.0002	0.00012	0.00026	0.0002	-0.0003	4e-05	-0.00023	-0.0003	-0.0001	-0.00037	-0.00019	-9e-05	-0.00027	-0.00072	-8e-05	-0.00062	-0.00105	-0.00116	-0.00201	-0.0026	-0.00257	-0.00279	-0.00285	-0.00293	-0.00275	-0.00239	-0.00218	-0.00227	-0.00186	-0.00212	-0.00178	-0.00188	-0.00183	-0.00152
	860.089	0	-0.00033	-0.00026	-0.00012	8e-05	0.00016	0.00051	0.00011	-2e-05	-5e-05	4e-05	-0.0001	-5e-05	0.00025	-0.00015	1e-05	0.00031	-7e-05	4e-05	0	-0.00025	-0.00022	-3e-05	-0.00043	-0.00042	0.00016	-0.00017	-0.00043	-0.00016	-0.00105	-0.00096	-0.00122	-0.00183	-0.00224	-0.00319	-0.00306	-0.00315	-0.00296	-0.00314	-0.00261	-0.00263	-0.00258	-0.00199	-0.00215	-0.00234	-0.0021	-0.00207	-0.00207
	863.515	-0.00019	-3e-05	-0.00021	3e-05	0.00014	4e-05	-0.00016	-0.00027	-8e-05	-3e-05	6e-05	0.00013	0.00029	-0.00017	-0.00022	-4e-05	3e-05	0.00039	-8e-05	-1e-05	-0.00025	-0.00044	-0.00019	5e-05	-0.0002	-0.00011	2e-05	-0.00059	-0.00047	-0.00091	-0.00095	-0.00119	-0.00205	-0.00251	-0.00311	-0.0034	-0.00364	-0.0032	-0.00317	-0.00266	-0.00309	-0.00302	-0.0024	-0.0025	-0.00238	-0.00228	-0.00216	-0.0021
	866.942	-6e-05	-0.00021	-9e-05	-0.00023	-3e-05	0.00026	0.00022	-6e-05	-0.00013	-0.00032	-0.00016	-8e-05	0.00022	-0.00023	-0.00036	-9e-05	0.00038	-8e-05	-0.0002	0.00041	-0.0001	-0.00022	-0.00016	-5e-05	-0.00023	-9e-05	-0.00013	-0.0002	-0.00038	-0.00127	-0.00135	-0.00124	-0.00222	-0.0029	-0.00326	-0.00347	-0.00367	-0.00378	-0.00372	-0.00338	-0.00291	-0.003	-0.00277	-0.00273	-0.00267	-0.00256	-0.00285	-0.00249
	870.368	0.00021	-4e-05	-6e-05	-0.00025	2e-05	6e-05	0.00037	-0.00021	0.00015	-0.00015	-0.00022	-0.00021	0.0003	-0.00031	-0.00024	0.00019	-3e-05	0.00019	9e-05	0.00023	0.00016	-0.00038	-0.00026	-1e-05	-0.00037	-6e-05	-0.00029	-0.00051	-0.00041	-0.00107	-0.00109	-0.00134	-0.00212	-0.00291	-0.00347	-0.00386	-0.00382	-0.00366	-0.00414	-0.0038	-0.00328	-0.00361	-0.0028	-0.0032	-0.00293	-0.0028	-0.00286	-0.00297
	873.796	0.00039	-0.00011	-0.00011	-0.0003	-4e-05	0.00013	0.0002	-9e-05	-5e-05	5e-05	-9e-05	-6e-05	0.00034	-0.00022	-0.00018	8e-05	0.0002	-0.00011	-6e-05	4e-05	0	-0.00025	6e-05	-4e-05	-0.00032	-0.00045	-0.00014	-0.00061	-0.00077	-0.00118	-0.00143	-0.00138	-0.00234	-0.00306	-0.00365	-0.00376	-0.00411	-0.00422	-0.0043	-0.00387	-0.00392	-0.00375	-0.00325	-0.00358	-0.00345	-0.00339	-0.00308	-0.00325
	877.224	-0.0001	1e-05	-8e-05	-0.00034	-6e-05	-7e-05	-0.00012	1e-05	-8e-05	5e-05	0.00012	-0.00012	0.00028	-0.00034	-6e-05	8e-05	3e-05	-3e-05	0	4e-05	-0.00025	-0.00028	0.00013	-0.00029	-0.00029	-0.00017	-0.00042	-0.00054	-0.00062	-0.00108	-0.00152	-0.00177	-0.00243	-0.00312	-0.00356	-0.00417	-0.00419	-0.00447	-0.00448	-0.00438	-0.0041	-0.00416	-0.00382	-0.00413	-0.00387	-0.00391	-0.00371	-0.00356
	880.653	-6e-05	-4e-05	-0.00022	-9e-05	-0.00021	-3e-05	-4e-05	-4e-05	-8e-05	-0.00016	-0.00014	-5e-05	0.00012	-0.00014	-0.0002	-0.0003	-2e-05	7e-05	0	-5e-05	-9e-05	-0.00015	9e-05	-0.00026	-0.00021	-0.00047	-0.00049	-0.0007	-0.00066	-0.00123	-0.00141	-0.00171	-0.00247	-0.00318	-0.00361	-0.00415	-0.0048	-0.0048	-0.00516	-0.00455	-0.00459	-0.00459	-0.00429	-0.00419	-0.00419	-0.00397	-0.00419	-0.00395
	884.082	-0.00022	-2e-05	-0.00034	-8e-05	5e-05	-6e-05	-0.00018	-0.0001	-0.00021	-0.00018	-0.0001	-0.00015	7e-05	4e-05	-0.00024	-0.00017	4e-05	-0.00022	5e-05	-0.00027	-6e-05	-0.00026	-0.00016	-2e-05	-8e-05	-0.00027	-0.00027	-0.00055	-0.00051	-0.00134	-0.00177	-0.00186	-0.00263	-0.00339	-0.00382	-0.00414	-0.00504	-0.00494	-0.00514	-0.00486	-0.00483	-0.00491	-0.00452	-0.0047	-0.00444	-0.00455	-0.00458	-0.00431
	887.512	-0.00016	-0.00017	-0.00038	-0.00015	-0.00014	0	8e-05	-4e-05	-6e-05	-0.00012	-2e-05	-6e-05	-4e-05	-0.00017	-7e-05	-6e-05	-5e-05	-4e-05	0.00017	-5e-05	-8e-05	-0.00029	0	-9e-05	-2e-05	-0.00019	-0.00018	-0.00054	-0.00059	-0.00138	-0.00169	-0.00194	-0.00287	-0.00339	-0.00389	-0.00471	-0.00507	-0.00525	-0.00569	-0.00525	-0.00528	-0.00524	-0.00491	-0.00512	-0.00476	-0.00477	-0.00497	-0.00476
	890.942	8e-05	-5e-05	4e-05	-0.00012	-6e-05	4e-05	0.00011	-3e-05	-7e-05	-9e-05	-2e-05	-4e-05	-2e-05	-0.0001	-4e-05	-0.00024	-2e-05	7e-05	-0.00018	0.00021	9e-05	-0.00018	-0.0001	7e-05	-0.00028	-0.0002	-0.00025	-0.00048	-0.0008	-0.00133	-0.0015	-0.00212	-0.00262	-0.00331	-0.00405	-0.00448	-0.00523	-0.00541	-0.00564	-0.00557	-0.00566	-0.00563	-0.00538	-0.00533	-0.00548	-0.00514	-0.00526	-0.00491
	894.373	-6e-05	1e-05	-3e-05	-0.00024	-0.00011	-5e-05	-1e-05	-0.00015	-0.00017	-0.00013	-0.00014	-0.00012	-0.00026	-0.0002	-8e-05	-0.00014	-0.00015	-0.00019	9e-05	-0.00031	0.00014	0	-0.00014	-0.00017	-0.00019	-0.00013	-0.00021	-0.0005	-0.00089	-0.00143	-0.00187	-0.00222	-0.00284	-0.0035	-0.0041	-0.00477	-0.00541	-0.0057	-0.00581	-0.00586	-0.00606	-0.00581	-0.00564	-0.00576	-0.00572	-0.0058	-0.00567	-0.00559
	897.805	-0.0002	-0.0001	-0.00013	-0.00012	-2e-05	-4e-05	7e-05	-6e-05	-0.00023	-0.00019	0	-3e-05	-0.0001	-0.00025	-4e-05	-0.00018	0.00013	-0.0001	-0.00036	-0.00015	-0.00013	-0.00015	-0.0001	-3e-05	-0.00026	-0.00021	-0.00028	-0.00061	-0.0008	-0.00155	-0.00191	-0.00229	-0.00287	-0.00359	-0.00419	-0.0047	-0.00548	-0.00592	-0.00631	-0.00623	-0.00634	-0.00632	-0.00611	-0.00622	-0.00616	-0.00599	-0.00602	-0.00574
	901.237	-0.00015	-4e-05	-6e-05	-9e-05	-0.00023	-7e-05	-0.00013	-0.00015	-1e-05	-0.00014	1e-05	-4e-05	1e-05	-0.00029	-0.0001	-7e-05	0.00012	0	-4e-05	-1e-05	-1e-05	-0.00021	-9e-05	-0.00016	-0.00013	-0.00024	-0.00048	-0.00079	-0.00082	-0.00168	-0.00194	-0.00217	-0.00288	-0.00374	-0.00427	-0.00491	-0.00555	-0.00612	-0.00668	-0.00642	-0.00649	-0.00665	-0.00637	-0.00657	-0.0064	-0.00629	-0.00644	-0.00635
	904.67	-9e-05	-7e-05	-0.00014	-8e-05	-5e-05	3e-05	-3e-05	-0.00017	-0.00016	-0.00023	-7e-05	-3e-05	1e-05	-9e-05	-0.00016	1e-05	8e-05	6e-05	-0.00011	-0.00017	-8e-05	-0.00027	-0.00031	-0.00017	-0.00018	-0.00028	-0.00044	-0.0009	-0.00077	-0.00171	-0.00189	-0.00232	-0.00313	-0.00377	-0.00429	-0.0051	-0.0058	-0.00645	-0.00687	-0.00687	-0.00709	-0.00714	-0.00681	-0.00703	-0.00679	-0.00689	-0.00665	-0.00679
	908.103	-5e-05	-0.00018	-0.00011	-8e-05	-0.00018	-9e-05	-0.00013	-9e-05	6e-05	-9e-05	0	-0.00013	0.00014	-0.00014	-0.00011	4e-05	2e-05	-6e-05	-8e-05	4e-05	-0.00027	-0.00022	-9e-05	-0.00017	-0.00024	-0.00027	-0.00034	-0.00085	-0.00097	-0.00169	-0.00215	-0.0025	-0.00322	-0.0039	-0.00448	-0.0051	-0.00614	-0.00654	-0.00717	-0.00704	-0.00742	-0.00755	-0.00725	-0.00748	-0.0073	-0.0073	-0.00726	-0.00724
	911.537	-7e-05	-0.0001	-8e-05	-0.00012	-7e-05	-0.0001	-8e-05	-6e-05	-0.00011	-0.00012	-0.00012	-9e-05	4e-05	-8e-05	-5e-05	-0.00017	-3e-05	0	-0.00011	0	-0.00017	-0.00013	-0.0001	-0.00014	-0.00011	-0.00018	-0.00022	-0.00067	-0.00098	-0.00176	-0.00197	-0.00245	-0.00306	-0.00364	-0.00439	-0.0052	-0.00596	-0.00667	-0.00723	-0.00736	-0.00782	-0.00776	-0.00785	-0.00787	-0.00786	-0.00768	-0.00767	-0.00752
	914.971	-3e-05	-2e-05	-0.00016	-2e-05	-0.00011	-7e-05	-0.0001	-0.00018	3e-05	2e-05	-0.00015	-7e-05	0.00013	-0.00021	-5e-05	-0.00012	1e-05	-3e-05	-0.0001	7e-05	-0.00021	-0.00011	-8e-05	-0.00012	-0.00014	-0.00013	-0.00035	-0.00076	-0.00103	-0.00186	-0.00219	-0.00246	-0.00304	-0.00382	-0.00452	-0.00531	-0.00613	-0.00682	-0.00745	-0.00749	-0.00804	-0.00797	-0.00809	-0.00804	-0.00797	-0.00818	-0.00811	-0.00771
	918.406	-0.00024	-4e-05	-0.00014	-0.00014	-8e-05	-0.0001	-1e-05	-0.00012	-0.00015	-0.00022	-2e-05	-6e-05	-6e-05	-0.00015	-8e-05	-7e-05	-0.00016	-2e-05	-0.00018	-5e-05	-0.00015	-0.00016	-0.0001	-0.00014	-0.00018	-0.00018	-0.00039	-0.0008	-0.00096	-0.00196	-0.00206	-0.0024	-0.00303	-0.00377	-0.00434	-0.00508	-0.00602	-0.00666	-0.0074	-0.00771	-0.00813	-0.00816	-0.00813	-0.00825	-0.00825	-0.0082	-0.00819	-0.00804
	921.842	-8e-05	-0.0001	-0.00014	-3e-05	-0.00012	1e-05	-0.0001	-0.0001	-4e-05	-0.00014	-0.0001	-0.0001	4e-05	-0.00012	-0.00013	-8e-05	4e-05	0	-8e-05	-6e-05	-0.00012	-0.00024	-9e-05	-0.00018	-0.00015	-0.00027	-0.00039	-0.0009	-0.00096	-0.00175	-0.002	-0.00221	-0.003	-0.0036	-0.0043	-0.00487	-0.00584	-0.00664	-0.00741	-0.00767	-0.00822	-0.00845	-0.00825	-0.00843	-0.00826	-0.0083	-0.00831	-0.00823
	925.278	-4e-05	-9e-05	2e-05	-8e-05	4e-05	0	1e-05	-2e-05	-8e-05	-1e-05	-6e-05	-7e-05	-2e-05	-9e-05	-9e-05	2e-05	-0.0001	-3e-05	-4e-05	3e-05	0	-0.00013	-9e-05	0	-0.00014	-6e-05	-0.00033	-0.00064	-0.00095	-0.00161	-0.00194	-0.00219	-0.00273	-0.00319	-0.0039	-0.00486	-0.00569	-0.00645	-0.0072	-0.00773	-0.00815	-0.00825	-0.00832	-0.00836	-0.00846	-0.00836	-0.00832	-0.00827
	928.715	4e-05	-9e-05	6e-05	-8e-05	-9e-05	-2e-05	0.00011	-4e-05	-0.00012	-0.00014	-0.0001	-0.00011	-8e-05	-0.00013	-7e-05	-8e-05	-0.0001	-1e-05	-8e-05	-1e-05	3e-05	-0.00019	-4e-05	-2e-05	-0.00017	-0.00023	-0.00035	-0.00055	-0.00092	-0.00149	-0.00174	-0.00201	-0.00231	-0.00285	-0.00373	-0.00452	-0.00528	-0.00633	-0.0072	-0.00761	-0.00816	-0.00838	-0.0083	-0.00844	-0.00841	-0.00832	-0.00833	-0.0082
	932.153	-0.00012	-0.00011	0.0001	-8e-05	-4e-05	-8e-05	6e-05	-7e-05	1e-05	-8e-05	-3e-05	-0.0001	5e-05	-4e-05	-9e-05	-0.00012	0	3e-05	-7e-05	-8e-05	0	-0.00014	-7e-05	-0.00013	-0.00012	-0.00021	-0.00031	-0.00056	-0.00067	-0.00136	-0.00156	-0.00163	-0.00223	-0.00277	-0.00352	-0.00418	-0.00528	-0.00602	-0.00694	-0.00739	-0.00802	-0.0082	-0.00812	-0.00835	-0.00835	-0.00827	-0.00828	-0.00812
	935.591	-0.00015	-6e-05	-0.00015	-3e-05	-0.00015	3e-05	-5e-05	-3e-05	-0.0001	-0.00013	-8e-05	1e-05	0.00011	-7e-05	-2e-05	8e-05	5e-05	0.00011	-9e-05	-2e-05	-9e-05	-0.00023	-0.00014	-0.00016	-7e-05	-0.00023	-0.00032	-0.00065	-0.00065	-0.00126	-0.00147	-0.00145	-0.00208	-0.00262	-0.0031	-0.0039	-0.00488	-0.00584	-0.00671	-0.00726	-0.00777	-0.00811	-0.00797	-0.00822	-0.00807	-0.00811	-0.00813	-0.00804
	939.029	-3e-05	-6e-05	-6e-05	-1e-05	1e-05	-2e-05	3e-05	-0.00012	5e-05	-2e-05	-4e-05	-3e-05	0.00011	-6e-05	-1e-05	0	8e-05	2e-05	-3e-05	2e-05	2e-05	-0.0001	-2e-05	-7e-05	-0.00012	-2e-05	-0.00017	-0.00044	-0.00048	-0.00096	-0.00108	-0.00113	-0.00151	-0.00212	-0.00284	-0.00348	-0.0045	-0.00547	-0.00636	-0.00689	-0.00752	-0.00781	-0.00785	-0.00797	-0.00782	-0.00788	-0.00786	-0.00776
	942.469	0.00018	-2e-05	9e-05	-0.00011	-4e-05	-1e-05	9e-05	-1e-05	-3e-05	-8e-05	3e-05	-5e-05	0	-0.00013	4e-05	-5e-05	-0.0001	0.00014	-3e-05	0.00011	-5e-05	-0.0001	0	0	-0.00011	-4e-05	-0.00016	-0.00026	-0.00043	-0.00075	-0.00073	-0.00083	-0.00108	-0.00164	-0.00229	-0.00308	-0.004	-0.00496	-0.00599	-0.00646	-0.00726	-0.00748	-0.00753	-0.00761	-0.00762	-0.00755	-0.00765	-0.00749
	945.908	2e-05	0	1e-05	0	-1e-05	-1e-05	0.00011	1e-05	-9e-05	-7e-05	4e-05	1e-05	2e-05	-7e-05	-2e-05	-7e-05	8e-05	4e-05	4e-05	-2e-05	-5e-05	-0.00017	5e-05	-5e-05	-0.0001	-0.00013	-0.00013	-0.00024	-0.00026	-0.00045	-0.00045	-0.00039	-0.0007	-0.00126	-0.00184	-0.00256	-0.00359	-0.0045	-0.00556	-0.00611	-0.00679	-0.00713	-0.00705	-0.00727	-0.00722	-0.00718	-0.00726	-0.00712
	949.349	-6e-05	1e-05	0	2e-05	-6e-05	3e-05	0	-2e-05	2e-05	-6e-05	0	0	8e-05	-9e-05	-7e-05	-3e-05	3e-05	7e-05	-2e-05	6e-05	-4e-05	-8e-05	-5e-05	-5e-05	-9e-05	-2e-05	-7e-05	-0.00019	-2e-05	-0.00022	-0.00014	1e-05	-0.00038	-0.00095	-0.00149	-0.00213	-0.00313	-0.00411	-0.00507	-0.00569	-0.00632	-0.00669	-0.00663	-0.0068	-0.00682	-0.00678	-0.00682	-0.00676
	952.79	7e-05	3e-05	-1e-05	2e-05	-4e-05	5e-05	6e-05	-5e-05	3e-05	-1e-05	3e-05	7e-05	0.00013	-8e-05	2e-05	2e-05	6e-05	0.0001	-4e-05	5e-05	3e-05	-0.00011	5e-05	-1e-05	-2e-05	-3e-05	-1e-05	-0.00016	5e-05	0.00013	0.00029	0.00041	7e-05	-0.00036	-0.00094	-0.00155	-0.00242	-0.00349	-0.00448	-0.00514	-0.00572	-0.00604	-0.00605	-0.00631	-0.00627	-0.00618	-0.0062	-0.00617
	956.231	5e-05	-3e-05	0	-4e-05	-4e-05	0.0001	6e-05	4e-05	7e-05	3e-05	3e-05	5e-05	5e-05	-6e-05	0	3e-05	3e-05	7e-05	0	5e-05	-2e-05	-6e-05	1e-05	3e-05	-6e-05	-5e-05	1e-05	6e-05	0.00014	0.00034	0.00054	0.00069	0.0005	9e-05	-0.00045	-0.00114	-0.00195	-0.00304	-0.00402	-0.0047	-0.00531	-0.0056	-0.00572	-0.00586	-0.00585	-0.00579	-0.00581	-0.00567
	959.674	0.00015	0.0001	7e-05	4e-05	-2e-05	8e-05	8e-05	5e-05	6e-05	3e-05	7e-05	-2e-05	5e-05	1e-05	1e-05	2e-05	-1e-05	7e-05	0.0001	4e-05	5e-05	7e-05	4e-05	4e-05	-3e-05	4e-05	0.0001	0.00026	0.00029	0.00057	0.00101	0.00111	0.00098	0.00059	-1e-05	-0.00069	-0.00158	-0.00247	-0.00351	-0.0042	-0.0049	-0.00513	-0.00536	-0.00531	-0.00545	-0.00539	-0.00534	-0.00529
	963.116	0.00016	0.00012	8e-05	-1e-05	4e-05	1e-05	7e-05	6e-05	0.0001	-4e-05	2e-05	7e-05	5e-05	1e-05	3e-05	-1e-05	-4e-05	4e-05	0	9e-05	3e-05	1e-05	3e-05	3e-05	2e-05	-3e-05	0.00013	0.00021	0.00037	0.00082	0.00121	0.00131	0.00126	0.00082	0.00034	-0.00035	-0.00119	-0.0021	-0.00302	-0.00377	-0.00441	-0.00465	-0.00481	-0.00484	-0.00497	-0.00488	-0.00496	-0.00486
	966.56	9e-05	9e-05	-2e-05	0	4e-05	0.0001	0.0001	5e-05	0.0001	5e-05	7e-05	0.00013	8e-05	3e-05	7e-05	0	7e-05	9e-05	3e-05	0.00012	6e-05	-5e-05	7e-05	8e-05	5e-05	4e-05	0.00018	0.00023	0.00049	0.00096	0.00147	0.00166	0.00155	0.0012	0.00069	3e-05	-0.00085	-0.00172	-0.00274	-0.00344	-0.00392	-0.00429	-0.00428	-0.00447	-0.0044	-0.00436	-0.00445	-0.00431
	970.004	4e-05	6e-05	0.00012	1e-05	5e-05	-1e-05	9e-05	7e-05	5e-05	5e-05	6e-05	3e-05	5e-05	4e-05	3e-05	6e-05	2e-05	9e-05	8e-05	0.00013	8e-05	1e-05	-1e-05	4e-05	4e-05	5e-05	0.00014	0.00027	0.00048	0.00118	0.00158	0.00186	0.00178	0.00152	0.00094	0.00034	-0.00042	-0.00132	-0.00231	-0.00295	-0.00347	-0.00379	-0.00386	-0.00399	-0.00397	-0.00401	-0.00401	-0.00402
	973.448	7e-05	0.00011	6e-05	2e-05	3e-05	0.0001	9e-05	5e-05	0.00011	0	8e-05	7e-05	5e-05	0	3e-05	5e-05	9e-05	0.00011	0	4e-05	0.00012	-4e-05	7e-05	-1e-05	-3e-05	3e-05	0.00012	0.00025	0.00058	0.00124	0.00169	0.00214	0.00198	0.00167	0.00122	0.00074	-0.00014	-0.00106	-0.00197	-0.00263	-0.00315	-0.00349	-0.00346	-0.00358	-0.00364	-0.00357	-0.00356	-0.00348
	976.893	-2e-05	5e-05	0	5e-05	4e-05	6e-05	0.00012	2e-05	4e-05	2e-05	3e-05	8e-05	9e-05	3e-05	5e-05	9e-05	8e-05	5e-05	3e-05	2e-05	2e-05	-3e-05	0	3e-05	4e-05	7e-05	0.00014	0.00026	0.00059	0.00129	0.00177	0.00219	0.00204	0.00179	0.00139	0.00089	0	-0.00082	-0.0017	-0.00234	-0.00279	-0.00306	-0.00312	-0.00325	-0.00322	-0.00319	-0.00324	-0.00321
	980.339	-1e-05	7e-05	-1e-05	3e-05	5e-05	0.00013	0.00013	7e-05	2e-05	-1e-05	4e-05	0.00011	0.00012	4e-05	6e-05	6e-05	0.00014	0.00013	4e-05	8e-05	5e-05	3e-05	8e-05	1e-05	3e-05	3e-05	0.00015	0.00023	0.00058	0.00135	0.0018	0.00231	0.00213	0.00191	0.00154	0.00104	0.00022	-0.00058	-0.00145	-0.00204	-0.00242	-0.00276	-0.00274	-0.00288	-0.00283	-0.00282	-0.00282	-0.0028
	983.785	9e-05	0.00011	0.0001	9e-05	6e-05	5e-05	0.00015	8e-05	6e-05	6e-05	8e-05	7e-05	8e-05	2e-05	2e-05	6e-05	4e-05	0.0001	6e-05	0.00013	0.00013	2e-05	9e-05	6e-05	-1e-05	8e-05	0.00013	0.00033	0.00054	0.00138	0.00195	0.00234	0.00236	0.00214	0.00166	0.00118	0.00045	-0.00036	-0.00123	-0.00176	-0.00226	-0.00246	-0.00255	-0.00267	-0.00265	-0.0026	-0.00264	-0.00254
	987.232	0.00013	9e-05	8e-05	6e-05	1e-05	0.0001	0.0001	7e-05	8e-05	5e-05	7e-05	5e-05	7e-05	3e-05	3e-05	2e-05	7e-05	0.0001	7e-05	8e-05	0.00011	-3e-05	9e-05	9e-05	3e-05	6e-05	0.00011	0.00029	0.00053	0.00134	0.00196	0.00237	0.00237	0.00216	0.00174	0.00123	0.00056	-0.00021	-0.00101	-0.00159	-0.00198	-0.00224	-0.00222	-0.00233	-0.00236	-0.00231	-0.0023	-0.00225
	990.679	-3e-05	5e-05	-4e-05	-3e-05	3e-05	0.00012	7e-05	3e-05	5e-05	0	2e-05	0.00012	0.00019	6e-05	7e-05	8e-05	0.00021	0.0001	2e-05	0.00011	6e-05	-4e-05	1e-05	-1e-05	4e-05	0	5e-05	0.00012	0.00057	0.00121	0.00175	0.00238	0.00224	0.00197	0.00164	0.00129	0.00056	-0.00019	-0.00093	-0.00147	-0.00171	-0.00211	-0.00201	-0.00217	-0.00209	-0.00212	-0.00208	-0.00209
	994.127	0	6e-05	4e-05	3e-05	6e-05	7e-05	8e-05	7e-05	6e-05	3e-05	3e-05	0.0001	0.0001	1e-05	2e-05	4e-05	0.00011	0.00011	7e-05	0.0001	5e-05	-1e-05	4e-05	0	1e-05	5e-05	8e-05	0.00019	0.00045	0.00116	0.00173	0.00231	0.00224	0.00208	0.00174	0.00128	0.00061	-7e-05	-0.00075	-0.00132	-0.0016	-0.00187	-0.00187	-0.00196	-0.00196	-0.00192	-0.00192	-0.00185
	997.576	6e-05	6e-05	3e-05	6e-05	6e-05	0.00012	0.0001	7e-05	7e-05	0.0001	0.0001	9e-05	9e-05	5e-05	4e-05	2e-05	6e-05	0.00011	0.0001	8e-05	4e-05	-2e-05	5e-05	6e-05	6e-05	2e-05	0.00013	0.00023	0.00045	0.00115	0.00173	0.00229	0.00229	0.00214	0.00176	0.00138	0.00071	1e-05	-0.00067	-0.00113	-0.00145	-0.0017	-0.00168	-0.0018	-0.00181	-0.00174	-0.00178	-0.00168
	1001.03	4e-05	7e-05	2e-05	6e-05	5e-05	7e-05	6e-05	6e-05	6e-05	5e-05	4e-05	8e-05	9e-05	6e-05	6e-05	7e-05	7e-05	9e-05	7e-05	7e-05	9e-05	0	5e-05	7e-05	4e-05	5e-05	9e-05	0.00018	0.00041	0.00111	0.00164	0.00218	0.00215	0.00202	0.00168	0.00129	0.00066	6e-05	-0.00057	-0.00102	-0.00131	-0.00153	-0.00152	-0.00163	-0.0016	-0.00163	-0.00158	-0.00156
	1004.47	5e-05	3e-05	6e-05	3e-05	9e-05	0.0001	6e-05	4e-05	2e-05	4e-05	5e-05	0.0001	0.00014	-1e-05	3e-05	5e-05	0.00015	0.0001	5e-05	9e-05	4e-05	-2e-05	6e-05	4e-05	0	-2e-05	4e-05	0.00011	0.00037	0.00102	0.00158	0.00215	0.00211	0.0019	0.00165	0.00131	0.00072	0.0001	-0.00052	-0.00093	-0.00121	-0.0014	-0.00133	-0.00144	-0.00143	-0.00142	-0.00142	-0.00136
	1007.93	5e-05	7e-05	4e-05	4e-05	6e-05	0.0001	9e-05	5e-05	7e-05	5e-05	6e-05	8e-05	0.00013	-1e-05	9e-05	7e-05	0.00011	0.00012	4e-05	9e-05	8e-05	3e-05	7e-05	4e-05	1e-05	7e-05	7e-05	0.00013	0.0003	0.00101	0.00156	0.00209	0.00209	0.00191	0.00159	0.00128	0.00077	0.00011	-0.00047	-0.00084	-0.00109	-0.00127	-0.00123	-0.00133	-0.00133	-0.00131	-0.0013	-0.00129
	1011.38	5e-05	6e-05	8e-05	6e-05	8e-05	5e-05	7e-05	6e-05	4e-05	8e-05	3e-05	6e-05	8e-05	2e-05	8e-05	8e-05	4e-05	0.0001	1e-05	7e-05	4e-05	1e-05	4e-05	-2e-05	5e-05	8e-05	6e-05	0.0001	0.00028	0.00089	0.00142	0.00189	0.00202	0.00187	0.00153	0.00121	0.00074	0.00017	-0.00037	-0.00075	-0.00105	-0.00119	-0.00118	-0.00126	-0.00122	-0.00119	-0.0012	-0.00122
	1014.83	7e-05	6e-05	7e-05	6e-05	6e-05	9e-05	9e-05	6e-05	8e-05	3e-05	6e-05	8e-05	8e-05	-1e-05	5e-05	9e-05	0.00011	0.0001	6e-05	8e-05	6e-05	2e-05	8e-05	5e-05	1e-05	0	4e-05	0.0001	0.00026	0.00083	0.00132	0.00185	0.00187	0.0017	0.00143	0.00114	0.00071	0.00015	-0.00035	-0.00071	-0.00092	-0.0011	-0.00104	-0.00113	-0.00113	-0.00109	-0.00111	-0.00108
	1018.28	0	7e-05	-1e-05	1e-05	2e-05	3e-05	7e-05	3e-05	2e-05	2e-05	4e-05	0.00013	0.00011	5e-05	3e-05	8e-05	0.00013	8e-05	4e-05	4e-05	7e-05	1e-05	6e-05	2e-05	4e-05	2e-05	2e-05	5e-05	0.00026	0.00073	0.00122	0.00181	0.00178	0.00163	0.0014	0.0011	0.00065	0.00011	-0.00034	-0.0007	-0.00082	-0.00101	-0.00096	-0.00108	-0.00105	-0.00106	-0.00103	-0.00099
	1021.73	8e-05	5e-05	6e-05	4e-05	4e-05	0.0001	8e-05	5e-05	7e-05	4e-05	6e-05	7e-05	0.00015	3e-05	4e-05	5e-05	0.0001	0.00012	5e-05	7e-05	0.0001	-3e-05	7e-05	5e-05	3e-05	3e-05	8e-05	8e-05	0.00023	0.00065	0.0012	0.00168	0.00175	0.00158	0.00133	0.00105	0.00065	0.00014	-0.0003	-0.00064	-0.00081	-0.00099	-0.00092	-0.00097	-0.00099	-0.00091	-0.00093	-0.0009
	1025.19	8e-05	6e-05	6e-05	5e-05	5e-05	7e-05	8e-05	1e-05	0	5e-05	7e-05	0.00011	8e-05	3e-05	1e-05	4e-05	3e-05	0.0001	5e-05	6e-05	4e-05	-2e-05	9e-05	4e-05	1e-05	3e-05	4e-05	2e-05	0.00016	0.0006	0.0011	0.00162	0.00168	0.00154	0.00127	0.00101	0.00066	0.00023	-0.00026	-0.00055	-0.00072	-0.00093	-0.0008	-0.00089	-0.0009	-0.00083	-0.00086	-0.00081
	1028.64	-1e-05	4e-05	1e-05	-1e-05	4e-05	6e-05	8e-05	3e-05	5e-05	2e-05	6e-05	9e-05	0.00011	2e-05	4e-05	4e-05	0.00014	9e-05	4e-05	8e-05	3e-05	-3e-05	4e-05	-1e-05	1e-05	-1e-05	0	-2e-05	0.00017	0.00054	0.00097	0.00154	0.00157	0.0014	0.00122	0.00099	0.00055	0.00012	-0.00028	-0.00051	-0.00067	-0.00087	-0.00075	-0.00083	-0.00082	-0.0008	-0.00079	-0.00082
	1032.09	-1e-05	5e-05	1e-05	0	4e-05	8e-05	0.0001	5e-05	8e-05	0	4e-05	8e-05	0.00017	0	5e-05	7e-05	0.00015	8e-05	3e-05	7e-05	8e-05	1e-05	7e-05	-3e-05	1e-05	0	1e-05	-3e-05	0.00018	0.00049	0.00091	0.00147	0.00147	0.00133	0.0011	0.00093	0.00056	9e-05	-0.00026	-0.00056	-0.00063	-0.0008	-0.00069	-0.0008	-0.00076	-0.00075	-0.00077	-0.00073
	1035.55	3e-05	8e-05	8e-05	5e-05	4e-05	5e-05	8e-05	3e-05	2e-05	3e-05	7e-05	8e-05	0.00011	2e-05	3e-05	4e-05	9e-05	8e-05	5e-05	8e-05	6e-05	-1e-05	4e-05	4e-05	2e-05	4e-05	5e-05	2e-05	0.00017	0.00049	0.0009	0.00139	0.00144	0.00133	0.00113	0.0009	0.00054	0.00011	-0.00023	-0.00047	-0.0006	-0.00073	-0.00067	-0.00071	-0.00071	-0.0007	-0.00068	-0.00068
	1039	1e-05	5e-05	4e-05	6e-05	6e-05	6e-05	6e-05	9e-05	6e-05	2e-05	6e-05	7e-05	0.00012	3e-05	6e-05	8e-05	0.00013	0.0001	5e-05	6e-05	4e-05	1e-05	4e-05	1e-05	5e-05	4e-05	1e-05	-2e-05	0.00016	0.00043	0.00078	0.00136	0.00137	0.00125	0.00106	0.00087	0.00048	0.00012	-0.00025	-0.00046	-0.00054	-0.00068	-0.00063	-0.00069	-0.00068	-0.00068	-0.00064	-0.00063
	1042.46	2e-05	5e-05	4e-05	7e-05	6e-05	6e-05	1e-05	3e-05	2e-05	3e-05	5e-05	8e-05	3e-05	4e-05	3e-05	3e-05	8e-05	6e-05	4e-05	4e-05	2e-05	0	4e-05	0	4e-05	3e-05	0	2e-05	0.00014	0.00038	0.00075	0.00128	0.00127	0.00124	0.00101	0.00082	0.00045	0.00013	-0.0002	-0.00041	-0.00049	-0.00066	-0.00057	-0.00059	-0.00063	-0.00065	-0.00059	-0.00058
	1045.92	6e-05	5e-05	5e-05	5e-05	8e-05	7e-05	7e-05	4e-05	7e-05	4e-05	4e-05	5e-05	6e-05	2e-05	4e-05	4e-05	8e-05	0.0001	5e-05	7e-05	7e-05	0	6e-05	2e-05	1e-05	0	3e-05	2e-05	0.00013	0.00037	0.00074	0.0012	0.00125	0.00118	0.00095	0.00077	0.00047	0.00017	-0.00017	-0.00036	-0.00047	-0.0006	-0.00052	-0.00061	-0.0006	-0.00057	-0.00056	-0.00055
	1049.38	9e-05	6e-05	8e-05	1e-05	4e-05	0.0001	0.00013	6e-05	0.00011	3e-05	8e-05	7e-05	0.00011	-2e-05	3e-05	4e-05	9e-05	0.00012	2e-05	0.00011	7e-05	-3e-05	8e-05	3e-05	-1e-05	-2e-05	1e-05	1e-05	0.00012	0.00033	0.00071	0.00119	0.00126	0.00111	0.0009	0.00076	0.00048	0.00014	-0.00023	-0.00035	-0.00042	-0.00054	-0.00043	-0.00056	-0.00053	-0.00047	-0.00046	-0.00047
	1052.83	6e-05	7e-05	5e-05	5e-05	5e-05	8e-05	0.0001	0	7e-05	3e-05	6e-05	6e-05	0.00011	-3e-05	3e-05	2e-05	6e-05	0.00011	1e-05	0.0001	7e-05	-2e-05	4e-05	2e-05	0	-2e-05	4e-05	-2e-05	0.00011	0.00029	0.00065	0.00109	0.0012	0.00109	0.0009	0.00072	0.00048	0.00016	-0.00014	-0.0003	-0.00041	-0.00051	-0.00043	-0.0005	-0.00054	-0.00041	-0.00043	-0.00042
	1056.29	3e-05	6e-05	1e-05	0	3e-05	6e-05	5e-05	2e-05	4e-05	2e-05	6e-05	5e-05	9e-05	2e-05	2e-05	4e-05	6e-05	7e-05	3e-05	5e-05	3e-05	-1e-05	4e-05	2e-05	1e-05	1e-05	3e-05	-5e-05	8e-05	0.00024	0.0006	0.00105	0.00109	0.00102	0.00088	0.00071	0.00039	0.00014	-0.00014	-0.00033	-0.00036	-0.00049	-0.00038	-0.00046	-0.00047	-0.00044	-0.0004	-0.00041
	1059.75	0	3e-05	-1e-05	3e-05	5e-05	7e-05	8e-05	2e-05	6e-05	-1e-05	7e-05	8e-05	0.00014	1e-05	4e-05	5e-05	0.00016	9e-05	2e-05	8e-05	5e-05	-2e-05	5e-05	-2e-05	5e-05	2e-05	1e-05	-8e-05	0.00011	0.00022	0.00053	0.00103	0.00104	0.00093	0.00083	0.00069	0.00043	0.00012	-0.00013	-0.00032	-0.00031	-0.00045	-0.00032	-0.00045	-0.00037	-0.00039	-0.00037	-0.00037
	1063.21	1e-05	5e-05	-1e-05	1e-05	4e-05	7e-05	5e-05	0	5e-05	2e-05	4e-05	0.0001	9e-05	0	-1e-05	7e-05	0.00012	8e-05	3e-05	6e-05	5e-05	-3e-05	3e-05	0	-2e-05	-2e-05	1e-05	-4e-05	0.0001	0.0002	0.0005	0.00101	0.00101	0.00091	0.0008	0.00065	0.0004	0.00012	-0.00014	-0.00025	-0.00031	-0.00044	-0.00029	-0.00043	-0.00039	-0.00038	-0.00036	-0.00035
	1066.67	-2e-05	4e-05	0	4e-05	5e-05	4e-05	3e-05	0	3e-05	5e-05	5e-05	5e-05	8e-05	1e-05	3e-05	5e-05	8e-05	6e-05	2e-05	3e-05	4e-05	-4e-05	5e-05	1e-05	4e-05	0	-1e-05	-2e-05	8e-05	0.00019	0.00048	0.00094	0.00097	0.00091	0.0008	0.00062	0.00039	0.00014	-9e-05	-0.00029	-0.00027	-0.00042	-0.00032	-0.00035	-0.00038	-0.00036	-0.00036	-0.00032
	1070.13	2e-05	5e-05	1e-05	3e-05	2e-05	7e-05	4e-05	4e-05	4e-05	3e-05	5e-05	7e-05	6e-05	2e-05	7e-05	3e-05	9e-05	7e-05	1e-05	4e-05	4e-05	-1e-05	3e-05	1e-05	3e-05	3e-05	-1e-05	-3e-05	8e-05	0.00019	0.00046	0.00087	0.00092	0.00084	0.00072	0.0006	0.00039	0.00016	-5e-05	-0.00019	-0.00024	-0.00034	-0.00025	-0.00033	-0.00033	-0.0003	-0.00028	-0.00027
	1073.59	3e-05	6e-05	2e-05	1e-05	4e-05	7e-05	7e-05	4e-05	4e-05	0	2e-05	9e-05	0.00011	-2e-05	4e-05	3e-05	0.0001	7e-05	1e-05	8e-05	5e-05	0	6e-05	-1e-05	-2e-05	2e-05	0	-2e-05	0.0001	0.00017	0.00044	0.00088	0.00093	0.00082	0.00069	0.00061	0.00041	0.00014	-7e-05	-0.00016	-0.00023	-0.00035	-0.00024	-0.00033	-0.00031	-0.00031	-0.00026	-0.00026
	1077.06	6e-05	6e-05	3e-05	0	2e-05	7e-05	7e-05	4e-05	5e-05	0	8e-05	8e-05	0.0001	-1e-05	-1e-05	3e-05	8e-05	9e-05	1e-05	7e-05	2e-05	-2e-05	6e-05	2e-05	2e-05	-2e-05	3e-05	0	8e-05	0.00015	0.00037	0.00084	0.00087	0.00081	0.00069	0.00059	0.00037	0.00013	-6e-05	-0.00021	-0.00023	-0.00035	-0.00022	-0.00026	-0.00034	-0.00024	-0.00023	-0.00021
	1080.52	0	8e-05	2e-05	6e-05	2e-05	0.0001	7e-05	2e-05	4e-05	2e-05	5e-05	9e-05	0.00011	-1e-05	0	4e-05	0.00012	9e-05	0	8e-05	1e-05	-8e-05	6e-05	-1e-05	1e-05	-1e-05	0	-5e-05	0.00011	0.00012	0.00035	0.00082	0.00084	0.00073	0.00068	0.00056	0.00036	0.00015	-6e-05	-0.00017	-0.00017	-0.00032	-0.00014	-0.00027	-0.00026	-0.0002	-0.00018	-0.00021
	1083.98	3e-05	6e-05	2e-05	2e-05	0	0.0001	0.0001	6e-05	7e-05	1e-05	8e-05	0.0001	0.00016	-4e-05	2e-05	5e-05	0.00013	0.00012	0	9e-05	7e-05	-5e-05	7e-05	-1e-05	-2e-05	-3e-05	0	-7e-05	8e-05	0.0001	0.00036	0.00085	0.00087	0.00075	0.00068	0.00057	0.00037	0.00011	-9e-05	-0.00019	-0.00017	-0.00033	-0.00014	-0.00026	-0.00025	-0.00017	-0.00016	-0.00019
	1087.45	1e-05	5e-05	2e-05	1e-05	3e-05	7e-05	5e-05	3e-05	3e-05	3e-05	6e-05	5e-05	9e-05	1e-05	1e-05	4e-05	9e-05	8e-05	2e-05	9e-05	5e-05	0	5e-05	-2e-05	-1e-05	1e-05	1e-05	-1e-05	6e-05	0.00012	0.00035	0.00075	0.00081	0.00074	0.00068	0.00058	0.00038	0.00016	-1e-05	-0.0001	-0.00013	-0.00026	-0.00016	-0.00021	-0.00022	-0.00016	-0.00018	-0.00015
	1090.91	3e-05	4e-05	6e-05	5e-05	5e-05	5e-05	5e-05	2e-05	3e-05	1e-05	5e-05	5e-05	0.0001	0	2e-05	3e-05	8e-05	8e-05	5e-05	9e-05	4e-05	-2e-05	7e-05	-2e-05	0	1e-05	3e-05	-1e-05	5e-05	0.00013	0.00034	0.00076	0.00083	0.00076	0.00062	0.00057	0.00036	0.00021	0	-8e-05	-0.00014	-0.00023	-0.00012	-0.0002	-0.00019	-0.00016	-0.00017	-0.00012
	1094.38	-8e-05	4e-05	-5e-05	-1e-05	3e-05	5e-05	3e-05	0	2e-05	-4e-05	3e-05	0.0001	0.00014	-1e-05	2e-05	6e-05	0.00016	8e-05	-3e-05	6e-05	1e-05	-5e-05	0	-8e-05	2e-05	-3e-05	-4e-05	-0.00014	0.00011	0.00011	0.00026	0.00077	0.0007	0.00064	0.0006	0.00058	0.00032	0.00012	-3e-05	-0.00015	-7e-05	-0.00023	-3e-05	-0.00021	-0.00012	-0.00014	-0.00015	-0.00015
	1097.84	-1e-05	5e-05	-1e-05	1e-05	4e-05	8e-05	4e-05	3e-05	2e-05	-1e-05	8e-05	0.0001	0.00014	-2e-05	7e-05	5e-05	0.00015	0.00011	0	9e-05	2e-05	-8e-05	4e-05	-5e-05	2e-05	-6e-05	0	-0.00012	7e-05	8e-05	0.00027	0.00072	0.00074	0.00063	0.00058	0.00056	0.00035	0.00017	-1e-05	-9e-05	-0.0001	-0.00022	-7e-05	-0.00018	-0.00012	-0.00012	-0.0001	-0.00012
	1101.31	7e-05	1e-05	6e-05	-1e-05	3e-05	8e-05	6e-05	2e-05	7e-05	4e-05	6e-05	7e-05	6e-05	-1e-05	2e-05	1e-05	6e-05	0.0001	2e-05	8e-05	3e-05	-4e-05	5e-05	3e-05	-1e-05	0	0	-3e-05	6e-05	9e-05	0.00029	0.0007	0.00075	0.00068	0.00062	0.00053	0.00038	0.00022	0	-3e-05	-0.00011	-0.00018	-5e-05	-0.00014	-0.00015	-9e-05	-0.0001	-7e-05
	1104.77	4e-05	6e-05	1e-05	1e-05	4e-05	8e-05	9e-05	5e-05	4e-05	2e-05	0.0001	8e-05	0.00015	0	2e-05	4e-05	0.00012	0.0001	2e-05	8e-05	5e-05	-4e-05	3e-05	-1e-05	1e-05	-1e-05	-3e-05	-5e-05	0.00013	7e-05	0.00026	0.0007	0.00076	0.00062	0.00062	0.00053	0.00038	0.0002	-1e-05	-7e-05	-2e-05	-0.00016	-1e-05	-0.00012	-7e-05	-4e-05	-5e-05	-4e-05
	1108.24	-6e-05	5e-05	-3e-05	0	4e-05	5e-05	5e-05	4e-05	2e-05	-2e-05	2e-05	0.0001	0.00014	0	3e-05	4e-05	0.00013	7e-05	-1e-05	4e-05	4e-05	-5e-05	2e-05	-6e-05	3e-05	-1e-05	-3e-05	-9e-05	7e-05	8e-05	0.00023	0.00068	0.00068	0.00059	0.00057	0.00053	0.00033	0.00015	1e-05	-6e-05	-2e-05	-0.00017	-2e-05	-0.00013	-8e-05	-6e-05	-9e-05	-6e-05
	1111.71	-4e-05	3e-05	1e-05	-1e-05	0	5e-05	6e-05	2e-05	3e-05	2e-05	5e-05	5e-05	6e-05	0	1e-05	6e-05	0.0001	6e-05	0	7e-05	0	-3e-05	5e-05	-3e-05	1e-05	0	0	-6e-05	9e-05	0.00011	0.00025	0.00064	0.00071	0.00064	0.00059	0.00054	0.00034	0.00016	4e-05	-2e-05	-2e-05	-0.00014	2e-05	-9e-05	-9e-05	-7e-05	-8e-05	-7e-05
	1115.18	8e-05	4e-05	6e-05	2e-05	1e-05	0.0001	9e-05	3e-05	4e-05	1e-05	4e-05	7e-05	9e-05	-5e-05	0	4e-05	7e-05	0.00014	4e-05	0.00012	7e-05	-7e-05	6e-05	3e-05	-3e-05	-4e-05	1e-05	-3e-05	7e-05	7e-05	0.00026	0.00067	0.00072	0.00063	0.00059	0.00051	0.0004	0.00023	2e-05	-1e-05	-3e-05	-0.00013	2e-05	-7e-05	-0.00012	0	0	2e-05
	1118.65	-3e-05	8e-05	-4e-05	0	1e-05	0.00011	7e-05	3e-05	8e-05	-3e-05	5e-05	0.00012	0.00023	-2e-05	4e-05	9e-05	0.0002	9e-05	-2e-05	0.0001	4e-05	-7e-05	4e-05	-7e-05	1e-05	-3e-05	-4e-05	-0.00016	0.00011	1e-05	0.00018	0.00069	0.00064	0.00055	0.00056	0.00056	0.00038	0.00016	-2e-05	-4e-05	4e-05	-0.00015	9e-05	-0.0001	-2e-05	1e-05	0	-4e-05
	1122.12	4e-05	5e-05	3e-05	1e-05	2e-05	0.00012	0.00012	2e-05	5e-05	-2e-05	7e-05	0.00011	0.00016	-2e-05	2e-05	8e-05	0.00018	0.00011	1e-05	0.0001	2e-05	-8e-05	7e-05	-3e-05	0	-3e-05	-3e-05	-9e-05	9e-05	3e-05	0.0002	0.00065	0.00071	0.00054	0.00054	0.00053	0.00038	0.00019	-2e-05	-1e-05	5e-05	-0.00013	0.00011	-9e-05	-3e-05	1e-05	-2e-05	-2e-05
	1125.59	-5e-05	3e-05	3e-05	2e-05	1e-05	6e-05	1e-05	1e-05	5e-05	-1e-05	4e-05	8e-05	8e-05	3e-05	1e-05	5e-05	6e-05	5e-05	4e-05	8e-05	1e-05	0	3e-05	1e-05	4e-05	-1e-05	0	-3e-05	6e-05	5e-05	0.0002	0.00057	0.00065	0.00059	0.0006	0.00055	0.00035	0.00025	0.0001	3e-05	5e-05	-8e-05	6e-05	-5e-05	0	-2e-05	1e-05	1e-05
	1129.06	-3e-05	5e-05	2e-05	-1e-05	-1e-05	0.0001	0.00012	2e-05	7e-05	-6e-05	5e-05	0.00011	0.00016	1e-05	3e-05	9e-05	0.00016	0.00011	-1e-05	8e-05	2e-05	-0.00011	6e-05	-9e-05	-4e-05	-5e-05	-6e-05	-0.00015	9e-05	2e-05	0.00016	0.00064	0.00063	0.00052	0.00055	0.00052	0.00037	0.00024	-3e-05	0	6e-05	-0.00012	0.00014	-8e-05	1e-05	5e-05	5e-05	5e-05
	1132.53	-3e-05	3e-05	-1e-05	-5e-05	0	0.00012	0.00012	0	7e-05	-4e-05	5e-05	0.00012	0.0002	-5e-05	1e-05	4e-05	0.00018	0.00011	-1e-05	0.00012	2e-05	-0.00011	7e-05	-7e-05	-5e-05	-5e-05	-6e-05	-0.00016	0.0001	1e-05	0.00012	0.00063	0.00064	0.00049	0.00054	0.00053	0.00037	0.00017	-3e-05	-4e-05	6e-05	-0.00014	0.00018	-4e-05	3e-05	6e-05	9e-05	4e-05
	1136	-6e-05	5e-05	-6e-05	-2e-05	-1e-05	7e-05	6e-05	1e-05	3e-05	-6e-05	-1e-05	0.00013	0.00019	-4e-05	2e-05	7e-05	0.00019	0.00012	-4e-05	7e-05	1e-05	-9e-05	2e-05	-6e-05	-1e-05	-3e-05	-6e-05	-0.00018	9e-05	1e-05	0.00013	0.00061	0.00058	0.0005	0.00051	0.00055	0.00034	0.00017	-2e-05	-2e-05	0.0001	-0.00014	0.00016	-3e-05	5e-05	6e-05	3e-05	2e-05
	1139.47	-4e-05	6e-05	-3e-05	-2e-05	2e-05	0.0001	7e-05	1e-05	4e-05	-2e-05	5e-05	0.00011	0.00015	-6e-05	-1e-05	7e-05	0.00015	0.00013	-1e-05	8e-05	3e-05	-8e-05	3e-05	-9e-05	-6e-05	-3e-05	-5e-05	-0.00013	8e-05	0	8e-05	0.00062	0.0006	0.00051	0.00054	0.00055	0.00035	0.0002	2e-05	-2e-05	0.0001	-8e-05	0.00019	-1e-05	5e-05	7e-05	0.0001	5e-05
	1142.95	-1e-05	5e-05	0	0	4e-05	8e-05	6e-05	-1e-05	3e-05	-3e-05	6e-05	0.00011	0.00013	-1e-05	0	8e-05	0.00015	0.00011	-5e-05	7e-05	3e-05	-8e-05	1e-05	-4e-05	-3e-05	-4e-05	-3e-05	-0.00013	6e-05	3e-05	0.00016	0.00061	0.00059	0.00051	0.00056	0.00054	0.00039	0.0002	6e-05	0	0.0001	-9e-05	0.00016	0	5e-05	5e-05	0.0001	6e-05
	1146.42	7e-05	2e-05	5e-05	2e-05	2e-05	0.00011	0.00011	2e-05	6e-05	2e-05	4e-05	0.00011	0.00014	-2e-05	0	4e-05	0.0001	0.00012	1e-05	0.00011	6e-05	-6e-05	8e-05	-1e-05	-5e-05	-1e-05	0	-6e-05	6e-05	1e-05	0.00016	0.00057	0.00069	0.00056	0.00057	0.00053	0.00044	0.00028	7e-05	0.0001	9e-05	-3e-05	0.00019	4e-05	1e-05	0.00012	0.00016	0.0001
	1149.9	-3e-05	2e-05	0	-6e-05	3e-05	0.0001	0.00014	2e-05	4e-05	-2e-05	5e-05	0.00014	0.00019	-7e-05	-2e-05	2e-05	0.00015	0.00017	-2e-05	0.0001	3e-05	-0.00014	3e-05	-5e-05	-5e-05	-6e-05	-1e-05	-0.00013	9e-05	-4e-05	0.00011	0.00065	0.00059	0.00044	0.00058	0.00059	0.00039	0.00021	-4e-05	5e-05	0.00016	-9e-05	0.00024	2e-05	8e-05	0.0001	0.00011	9e-05
	1153.37	-2e-05	7e-05	-3e-05	0	-1e-05	9e-05	8e-05	1e-05	8e-05	-3e-05	6e-05	9e-05	0.00018	-7e-05	1e-05	7e-05	0.00021	0.00011	-4e-05	0.00011	3e-05	-0.0001	5e-05	-9e-05	-3e-05	-5e-05	-3e-05	-0.00017	0.0001	-5e-05	9e-05	0.0006	0.0006	0.00045	0.00053	0.00057	0.00039	0.00024	1e-05	5e-05	0.00012	-5e-05	0.00025	1e-05	0.00012	0.00013	0.00015	0.00011
	1156.85	3e-05	4e-05	2e-05	0	1e-05	6e-05	4e-05	0	8e-05	-1e-05	4e-05	9e-05	7e-05	-2e-05	4e-05	3e-05	5e-05	7e-05	1e-05	8e-05	2e-05	-3e-05	6e-05	1e-05	-3e-05	-2e-05	-1e-05	-4e-05	4e-05	2e-05	0.00018	0.00052	0.00065	0.00058	0.00053	0.0005	0.00039	0.00029	9e-05	8e-05	8e-05	0	8e-05	3e-05	2e-05	7e-05	0.0001	0.00011
	1160.32	-8e-05	7e-05	-6e-05	-3e-05	3e-05	7e-05	6e-05	1e-05	1e-05	-6e-05	4e-05	0.00013	0.00016	-3e-05	1e-05	7e-05	0.0002	8e-05	-4e-05	3e-05	4e-05	-9e-05	1e-05	-7e-05	-2e-05	-7e-05	-7e-05	-0.00015	7e-05	-1e-05	7e-05	0.00062	0.00056	0.00048	0.00056	0.00051	0.00033	0.00021	4e-05	3e-05	0.00016	-3e-05	0.00018	5e-05	9e-05	6e-05	8e-05	7e-05
	1163.8	1e-05	5e-05	2e-05	-5e-05	-4e-05	0.00013	0.00016	1e-05	8e-05	-7e-05	6e-05	0.00013	0.00024	-7e-05	2e-05	2e-05	0.00022	0.00017	-4e-05	0.00011	6e-05	-0.00014	6e-05	-6e-05	-8e-05	-8e-05	-4e-05	-0.00019	6e-05	-6e-05	0.00011	0.0006	0.00063	0.00045	0.00051	0.00055	0.00042	0.00022	-2e-05	1e-05	0.00016	-8e-05	0.00027	0	8e-05	0.00021	0.00014	0.00014
	1167.28	-4e-05	2e-05	-2e-05	-2e-05	0	0.00014	0.00011	-5e-05	4e-05	-6e-05	4e-05	0.00012	0.00021	-0.00011	-1e-05	4e-05	0.0002	0.00013	-2e-05	0.0001	3e-05	-0.00017	7e-05	-0.00011	-7e-05	-7e-05	-7e-05	-0.00019	0.0001	-7e-05	8e-05	0.00056	0.00057	0.00042	0.00056	0.00056	0.0004	0.00022	2e-05	6e-05	0.00016	-5e-05	0.00034	0	0.00013	0.00017	0.00017	0.00013
	1170.75	0	5e-05	-4e-05	1e-05	2e-05	0.00014	0.0001	-3e-05	5e-05	-4e-05	7e-05	0.00012	0.00025	-0.0001	1e-05	7e-05	0.00024	0.00015	0	9e-05	2e-05	-0.00013	4e-05	-0.0001	-3e-05	-7e-05	-4e-05	-0.00016	8e-05	-5e-05	7e-05	0.00062	0.00059	0.00047	0.00055	0.00055	0.00044	0.00026	-2e-05	3e-05	0.00019	-5e-05	0.00029	1e-05	0.0001	0.00023	0.00021	0.00013
	1174.23	3e-05	6e-05	-2e-05	-6e-05	-3e-05	0.00017	0.00016	0	5e-05	-4e-05	2e-05	0.00014	0.00028	-0.00011	1e-05	9e-05	0.00025	0.00016	-4e-05	0.00012	6e-05	-0.00019	6e-05	-0.00013	-8e-05	-0.00011	-6e-05	-0.00024	8e-05	-0.00013	4e-05	0.00064	0.0006	0.00038	0.0005	0.00057	0.00041	0.00026	-5e-05	5e-05	0.00022	-9e-05	0.00037	3e-05	0.00012	0.00026	0.00023	0.00017
	1177.71	1e-05	5e-05	-2e-05	0	1e-05	9e-05	6e-05	-3e-05	3e-05	1e-05	4e-05	7e-05	5e-05	-1e-05	3e-05	3e-05	7e-05	6e-05	-1e-05	6e-05	-3e-05	-6e-05	1e-05	-3e-05	-2e-05	-4e-05	-1e-05	-0.00012	4e-05	0	9e-05	0.00047	0.00058	0.00056	0.00054	0.0005	0.0004	0.00035	0.00018	0.00015	0.00018	8e-05	0.00021	0.00013	0.00011	0.00013	0.00015	0.00016
	1181.19	-5e-05	4e-05	-4e-05	-4e-05	1e-05	0.00015	0.00016	-2e-05	6e-05	-7e-05	6e-05	0.00015	0.00026	-6e-05	4e-05	7e-05	0.00028	0.00014	-2e-05	9e-05	3e-05	-0.00017	6e-05	-0.00011	-4e-05	-6e-05	-8e-05	-0.00022	9e-05	-3e-05	5e-05	0.00062	0.00059	0.00044	0.0005	0.00061	0.00042	0.00023	3e-05	6e-05	0.00021	-3e-05	0.0004	5e-05	0.00018	0.00019	0.00021	0.00016
	1184.67	-2e-05	6e-05	-1e-05	-1e-05	-3e-05	0.00015	0.00018	1e-05	0.0001	-0.00011	6e-05	0.00017	0.00036	-0.00011	0	5e-05	0.00033	0.00023	-8e-05	0.00014	8e-05	-0.00018	5e-05	-0.00015	-7e-05	-0.0001	-9e-05	-0.00028	0.00017	-0.00012	1e-05	0.00065	0.00057	0.00035	0.0005	0.00059	0.00045	0.0002	-9e-05	3e-05	0.00021	-7e-05	0.00043	2e-05	0.0002	0.00023	0.00024	0.00016
	1188.15	3e-05	6e-05	-3e-05	1e-05	-1e-05	5e-05	7e-05	0	3e-05	-3e-05	0.00011	0.00014	0.00017	-1e-05	0	6e-05	0.00017	0.00014	-2e-05	9e-05	5e-05	-0.00012	6e-05	-0.0001	0	-9e-05	-4e-05	-0.00017	6e-05	-4e-05	7e-05	0.00059	0.00057	0.00043	0.00053	0.00056	0.0004	0.00026	1e-05	4e-05	0.00021	-1e-05	0.00029	9e-05	0.00011	0.00018	0.00018	0.00017
	1191.63	0	0	1e-05	-4e-05	-3e-05	0.00018	0.00023	-5e-05	0.00011	-0.00011	8e-05	0.00013	0.0003	-0.00013	1e-05	0.0001	0.00025	0.00017	-7e-05	0.00015	4e-05	-0.00021	7e-05	-0.00014	-6e-05	-0.00012	-0.0001	-0.00029	0.00012	-7e-05	4e-05	0.00062	0.00056	0.00034	0.00049	0.00055	0.00043	0.00024	-9e-05	0.00013	0.00023	-3e-05	0.00047	1e-05	0.00016	0.00025	0.00026	0.00022
	1195.12	-9e-05	3e-05	-3e-05	-5e-05	0	0.00012	8e-05	0	5e-05	-6e-05	6e-05	0.00014	0.00027	-7e-05	-2e-05	0.00013	0.00024	0.00012	-1e-05	0.00014	-5e-05	-0.00023	6e-05	-4e-05	-9e-05	-0.00014	-9e-05	-0.00024	0.00011	-0.00012	-1e-05	0.00059	0.00053	0.00035	0.00054	0.00056	0.00037	0.00019	0	4e-05	0.00027	-5e-05	0.00037	4e-05	0.00016	0.00019	0.0002	0.00016
	1198.6	4e-05	3e-05	2e-05	-8e-05	-2e-05	0.00018	0.00018	-5e-05	8e-05	-0.0001	0.00015	0.00016	0.0003	-9e-05	-4e-05	0.0001	0.00027	0.00018	-2e-05	0.00015	7e-05	-0.00021	5e-05	-0.00011	-6e-05	-8e-05	-0.0001	-0.00021	9e-05	-0.00013	4e-05	0.0006	0.00053	0.00038	0.00053	0.00055	0.00041	0.00023	-2e-05	7e-05	0.00019	-5e-05	0.00042	1e-05	0.00021	0.00029	0.00027	0.00015
	1202.08	7e-05	8e-05	1e-05	-3e-05	1e-05	0.00013	0.00012	2e-05	5e-05	-4e-05	0.00011	0.00012	0.0002	-0.0001	-3e-05	-1e-05	0.00013	0.00016	0	8e-05	9e-05	-0.00014	1e-05	-6e-05	-8e-05	-6e-05	-5e-05	-0.00019	4e-05	-4e-05	7e-05	0.00049	0.00061	0.00042	0.00051	0.00055	0.00044	0.00027	4e-05	7e-05	0.00022	-3e-05	0.00032	0.00011	8e-05	0.00029	0.00018	0.00016
	1205.57	-6e-05	3e-05	-9e-05	-2e-05	-5e-05	8e-05	8e-05	-2e-05	4e-05	-9e-05	2e-05	0.00014	0.00026	-6e-05	1e-05	0.0001	0.00027	0.00011	-5e-05	0.00011	5e-05	-0.00021	1e-05	-0.00014	-3e-05	-0.00012	-0.0001	-0.00024	9e-05	-9e-05	0	0.0006	0.00053	0.00041	0.00053	0.0006	0.00042	0.00029	3e-05	4e-05	0.00023	-3e-05	0.00032	8e-05	0.00016	0.00018	0.00019	0.00024
	1209.05	1e-05	8e-05	5e-05	-7e-05	-6e-05	0.00013	0.00018	1e-05	0.00011	-8e-05	7e-05	0.0001	0.00026	-0.00014	0	9e-05	0.00023	0.00021	-5e-05	0.00014	8e-05	-0.00017	7e-05	-0.00013	-0.00011	-9e-05	-7e-05	-0.00023	0.00013	-7e-05	7e-05	0.0006	0.00058	0.00043	0.00051	0.00055	0.00046	0.0003	-1e-05	9e-05	0.00028	-2e-05	0.00043	0.00011	0.00011	0.00029	0.00028	0.00023
	1212.54	-5e-05	5e-05	-8e-05	-4e-05	-5e-05	0.00011	0.00011	5e-05	5e-05	-0.00011	3e-05	0.0001	0.0002	-0.00011	0	6e-05	0.00018	0.00012	-6e-05	8e-05	0	-0.00012	1e-05	-0.00013	-0.0001	-7e-05	-0.0001	-0.00025	5e-05	-7e-05	7e-05	0.0006	0.00056	0.00035	0.00057	0.00054	0.00038	0.00026	-6e-05	6e-05	0.00023	2e-05	0.00037	6e-05	0.00014	0.00023	0.00017	0.00021
	1216.02	3e-05	0	-3e-05	-6e-05	-2e-05	0.00019	0.00019	4e-05	0.00015	-0.00014	8e-05	0.00017	0.00038	-0.00011	-1e-05	5e-05	0.00027	0.00029	-2e-05	0.0002	9e-05	-0.00018	7e-05	-0.00018	-7e-05	-0.00014	-9e-05	-0.0003	0.00012	-0.00014	-2e-05	0.00063	0.00058	0.00035	0.00054	0.00062	0.0005	0.00024	-6e-05	-3e-05	0.00027	-6e-05	0.00051	7e-05	0.0002	0.00036	0.00029	0.00024
	1219.51	-9e-05	7e-05	-6e-05	-9e-05	-3e-05	0.00015	0.00017	0	7e-05	-0.00012	-1e-05	0.00015	0.00029	-0.0001	1e-05	0.00015	0.00026	0.00016	-4e-05	0.00013	1e-05	-0.00025	4e-05	-0.00019	-8e-05	-0.00011	-0.00014	-0.00027	0.00016	-0.00013	-2e-05	0.0006	0.00052	0.00032	0.00054	0.00061	0.00044	0.00023	-0.0001	5e-05	0.00026	-3e-05	0.00046	2e-05	0.00022	0.00023	0.00026	0.00016
	1222.99	-0.0001	-1e-05	-0.0001	-9e-05	-4e-05	0.00015	0.00013	-8e-05	8e-05	-0.00012	7e-05	0.00021	0.00026	-3e-05	-2e-05	0.00014	0.0003	0.00015	-4e-05	0.00013	5e-05	-0.00019	1e-05	-0.0002	-3e-05	-8e-05	-9e-05	-0.00026	0.00017	-0.00015	-7e-05	0.00064	0.00045	0.00028	0.00055	0.00058	0.00038	0.00023	-4e-05	5e-05	0.00028	-6e-05	0.00049	6e-05	0.0002	0.00022	0.00022	0.00019
	1226.48	-1e-05	5e-05	0	-0.00012	-1e-05	0.00017	0.00015	-8e-05	0.0001	-9e-05	8e-05	0.00016	0.00026	-0.00012	-2e-05	0.0001	0.00027	0.00018	1e-05	0.00013	8e-05	-0.00016	2e-05	-0.0001	-6e-05	-0.00011	-0.00012	-0.00027	2e-05	-9e-05	3e-05	0.00062	0.00054	0.00039	0.00046	0.00058	0.00047	0.0003	2e-05	0.00014	0.00031	0	0.00048	5e-05	0.00018	0.00028	0.0003	0.00026
	1229.97	-3e-05	6e-05	-1e-05	2e-05	-2e-05	0.00014	0.00013	-4e-05	5e-05	-4e-05	7e-05	0.00011	0.00026	-0.00016	-1e-05	2e-05	0.00029	0.00023	-5e-05	0.00018	9e-05	-0.00023	3e-05	-9e-05	-0.0001	-0.0001	-7e-05	-0.00024	6e-05	-0.00012	-2e-05	0.00062	0.00063	0.00038	0.00052	0.00059	0.00048	0.00025	-1e-05	8e-05	0.00029	-4e-05	0.00045	0.00013	0.00017	0.00035	0.00029	0.00024
	1233.46	-8e-05	3e-05	-3e-05	-7e-05	-8e-05	0.00022	0.00022	-5e-05	0.0001	-0.00023	0.00012	0.00018	0.00045	-0.00021	-6e-05	0.00013	0.00039	0.00029	-0.0001	0.00022	4e-05	-0.00033	6e-05	-0.00019	-0.00018	-0.00019	-0.00016	-0.00041	0.00019	-0.00021	-4e-05	0.00065	0.00055	0.00021	0.00049	0.00063	0.00043	0.00016	-0.0002	2e-05	0.0003	-0.00014	0.00059	5e-05	0.00025	0.00044	0.00032	0.00021
	1236.95	-3e-05	8e-05	-2e-05	-0.0001	-5e-05	0.00027	0.00022	4e-05	0.0001	-0.00014	0.00016	0.0002	0.00049	-0.00017	-2e-05	8e-05	0.00037	0.00022	-9e-05	0.00019	4e-05	-0.00033	7e-05	-0.00018	-0.00011	-0.00015	-0.00018	-0.00039	0.00014	-0.00027	-6e-05	0.00068	0.0005	0.00022	0.00047	0.00066	0.00044	0.00014	-0.00017	1e-05	0.0003	-0.00016	0.00053	9e-05	0.00026	0.00034	0.00025	0.00032
	1240.44	-0.00019	4e-05	-0.00011	-1e-05	2e-05	0.00012	5e-05	-6e-05	3e-05	-7e-05	6e-05	0.00019	0.00019	-5e-05	-0.00012	6e-05	0.00024	0.00013	-5e-05	5e-05	-6e-05	-0.00018	-1e-05	-9e-05	-9e-05	-0.00014	-0.00013	-0.00021	0.00014	-0.00011	-0.0001	0.00057	0.00053	0.00041	0.00049	0.00053	0.00039	0.00021	4e-05	0.0001	0.00028	1e-05	0.00034	0.00015	0.00018	0.00023	0.00024	0.0002
	1243.93	-1e-05	4e-05	-5e-05	-9e-05	-7e-05	0.00014	0.00014	1e-05	6e-05	-0.0001	0.0001	0.00018	0.00039	-6e-05	-3e-05	0.00011	0.00026	0.00021	-0.0001	0.00014	5e-05	-0.00028	4e-05	-9e-05	-9e-05	-9e-05	-7e-05	-0.00033	0.00013	-0.00014	-9e-05	0.00063	0.00051	0.00033	0.00047	0.00065	0.00043	0.00025	-2e-05	8e-05	0.00025	-5e-05	0.00053	8e-05	0.00021	0.00027	0.00034	0.00026
	1247.42	-3e-05	1e-05	4e-05	-4e-05	-5e-05	0.00023	0.00025	-4e-05	6e-05	-0.0001	6e-05	0.00016	0.00042	-0.00014	5e-05	0.0001	0.00033	0.00018	-3e-05	0.00018	8e-05	-0.0002	5e-05	-0.00012	-0.00012	-0.00013	-0.00017	-0.00035	6e-05	-0.0002	-1e-05	0.00057	0.00065	0.00029	0.00056	0.00063	0.00045	0.00021	-1e-05	4e-05	0.0002	-6e-05	0.00052	4e-05	0.0002	0.00038	0.00032	0.00032
	1250.91	-2e-05	0.00012	2e-05	-0.00012	-3e-05	0.00018	0.00026	1e-05	6e-05	-0.00014	1e-05	0.0002	0.00043	-0.00018	-3e-05	0.00011	0.00025	0.00026	-0.00016	0.00032	6e-05	-0.00031	0.00014	-0.00013	-0.00013	-0.00014	-0.00012	-0.00034	0.0001	-6e-05	-0.00012	0.00069	0.00058	0.00025	0.0005	0.00057	0.00044	0.00024	-4e-05	8e-05	0.00025	-0.00013	0.00052	4e-05	0.00023	0.00042	0.00029	0.00017
	1254.4	2e-05	0.00011	1e-05	0	-3e-05	0.00025	0.00022	0	9e-05	-0.00011	0.00014	0.00024	0.0004	-0.0002	-4e-05	0.00011	0.00035	0.00023	-5e-05	0.00018	0.00015	-0.00025	6e-05	-0.00023	-0.00011	-0.00017	-0.00016	-0.00039	0.00013	-0.00021	0	0.00063	0.00064	0.00027	0.0005	0.00066	0.00044	0.00019	-0.00019	-2e-05	0.00028	-9e-05	0.00058	-2e-05	0.00026	0.00034	0.00027	0.00026
	1257.89	-0.0001	6e-05	-7e-05	-0.00014	-7e-05	0.00023	0.00023	-4e-05	0.00013	-0.00021	0.00011	0.0003	0.00057	-0.00016	6e-05	0.0001	0.00053	0.00029	-0.00011	0.00024	0.00011	-0.00042	9e-05	-0.0003	-9e-05	-0.00018	-0.00026	-0.0005	0.00016	-0.00019	-7e-05	0.00083	0.00045	0.0001	0.00052	0.00065	0.00047	0.00018	-0.0002	-8e-05	0.00042	-0.00019	0.00066	-3e-05	0.00031	0.00041	0.00027	0.00025
	1261.39	-2e-05	4e-05	-5e-05	-0.00011	-3e-05	0.00018	0.00027	-6e-05	8e-05	-0.00012	4e-05	0.00016	0.00033	-0.00017	-0.00013	9e-05	0.00033	0.00024	-0.00012	0.00016	5e-05	-0.0003	0	-0.00022	-0.00013	-9e-05	-0.00012	-0.00036	0.00012	-0.00017	-6e-05	0.00074	0.00047	0.0002	0.0005	0.00058	0.00044	0.00027	-0.00022	0.00012	0.00025	-5e-05	0.00062	6e-05	0.0002	0.00041	0.00027	0.00029
	1264.88	-2e-05	0.00012	0	-8e-05	-4e-05	0.00016	0.00025	-8e-05	6e-05	-8e-05	7e-05	0.00022	0.00035	-0.00019	-5e-05	0.00012	0.00034	0.0002	-0.00011	0.00026	5e-05	-0.00031	0.0001	-0.00022	-0.00017	-0.00019	-6e-05	-0.00034	0.00013	-0.00021	-5e-05	0.00055	0.00061	0.00039	0.0005	0.00059	0.0005	0.00033	-0.00014	0.00015	0.00028	-3e-05	0.0006	8e-05	0.00019	0.00042	0.00027	0.00033
	1268.37	4e-05	2e-05	0	-7e-05	-0.0001	0.00018	0.00025	3e-05	0.00011	-0.00012	0.00014	0.00011	0.00035	-0.00021	-9e-05	4e-05	0.00019	0.00025	-0.00011	0.00023	6e-05	-0.00029	0.0001	-5e-05	-4e-05	-9e-05	-0.0001	-0.00028	0.00011	-0.0001	-3e-05	0.00059	0.00058	0.00035	0.00051	0.00055	0.00056	0.00027	-2e-05	0.0001	0.00031	-0.00013	0.00048	0.00011	0.00011	0.00031	0.00035	0.00024
	1271.87	-1e-05	6e-05	0	-3e-05	2e-05	0.00012	0.0002	-2e-05	0.00015	1e-05	5e-05	0.00023	0.00047	-9e-05	-1e-05	0.00012	0.0003	0.00016	1e-05	0.00022	3e-05	-0.00027	7e-05	-0.00024	-7e-05	-0.00016	-0.00014	-0.0003	0.00016	-0.00017	0	0.00065	0.00049	0.00032	0.00056	0.00064	0.00047	0.00028	-7e-05	7e-05	0.00032	-7e-05	0.00057	0.0001	0.00025	0.00039	0.00032	0.00033
	1275.37	-0.00014	7e-05	-5e-05	-8e-05	-7e-05	0.00015	0.00019	-5e-05	7e-05	-0.00012	0.0001	0.00029	0.00047	-0.00022	-7e-05	0.00014	0.00031	0.00023	-0.00018	0.00011	0.00014	-0.00032	5e-05	-0.00019	-0.0001	-0.00025	-0.00016	-0.00036	0.0002	-0.00024	3e-05	0.0007	0.00053	0.00027	0.00053	0.00062	0.00043	0.00016	-0.00018	7e-05	0.00029	-0.0002	0.00065	-2e-05	0.00014	0.00035	0.00023	0.00027
	1278.86	5e-05	4e-05	5e-05	-0.00013	1e-05	0.00022	0.00027	-2e-05	4e-05	-0.00017	0.0002	0.00028	0.00049	-0.00013	-7e-05	0.00012	0.00041	0.00026	-8e-05	0.00027	6e-05	-0.00017	2e-05	-0.00012	-0.00018	-0.00011	-0.00013	-0.00037	0.00019	-0.00017	-1e-05	0.00063	0.00046	0.00031	0.00047	0.00066	0.00042	0.00019	-0.00022	7e-05	0.00025	-0.0001	0.00055	4e-05	0.00023	0.0005	0.00034	0.00022
	1282.36	-3e-05	0.0001	-0.00013	-8e-05	-0.00014	0.00015	0.00013	-9e-05	5e-05	-0.00011	0.00014	0.00027	0.0004	-0.00019	-9e-05	0.00016	0.00035	0.00029	-0.00011	7e-05	-3e-05	-0.00033	-2e-05	-0.00024	-0.00013	-0.00015	-0.00018	-0.00042	0.00013	-0.00017	-0.00016	0.0007	0.0005	0.00013	0.00047	0.0007	0.0005	0.0002	-0.00013	-2e-05	0.0003	-9e-05	0.00063	3e-05	0.00024	0.00026	0.00044	0.00024
	1285.86	-0.00018	6e-05	-2e-05	-0.00017	-2e-05	0.00021	8e-05	-0.00014	4e-05	-0.0003	-1e-05	0.00032	0.00052	-0.0002	-2e-05	0.00021	0.00054	0.00019	-4e-05	0.0002	7e-05	-0.00026	-3e-05	-0.00031	-8e-05	-0.00011	-0.00029	-0.00057	0.00019	-0.00026	4e-05	0.00069	0.00051	9e-05	0.00045	0.00066	0.00039	0.00023	-0.00012	6e-05	0.00037	-0.00022	0.00077	-1e-05	0.00033	0.00035	0.0004	0.00026
	1289.35	-6e-05	0.0001	-5e-05	-0.0001	-3e-05	0.0002	0.00012	-0.0001	8e-05	-0.0002	0.00011	0.00019	0.00048	-0.00022	-4e-05	8e-05	0.00035	0.0002	-9e-05	0.00034	-7e-05	-0.00037	-5e-05	-0.00021	-0.00018	-0.00022	-0.00022	-0.00041	7e-05	-0.00014	-0.00014	0.00068	0.00045	0.00027	0.00053	0.0006	0.00045	0.00018	-0.00034	4e-05	0.00029	-6e-05	0.00064	-6e-05	0.0002	0.00041	0.00033	0.00013
	1292.85	-2e-05	0.00014	1e-05	0	-0.0001	0.00018	0.00025	-9e-05	0.00012	-0.00016	0.00018	0.00028	0.00044	-0.00029	-5e-05	4e-05	0.00029	0.00025	-0.00016	0.00024	0.0001	-0.00028	6e-05	-0.00022	-2e-05	-0.00012	-0.00012	-0.00048	0.00011	-0.00035	-1e-05	0.00065	0.00053	0.00027	0.0005	0.00071	0.00048	0.00027	-1e-05	1e-05	0.00029	-0.00012	0.00064	0.00011	0.00017	0.00053	0.00038	0.00024
	1296.35	4e-05	0.00013	-3e-05	3e-05	2e-05	0.00011	0.00022	6e-05	6e-05	-0.00016	0.00011	8e-05	0.00027	-0.0001	-0.00011	0	0.00014	0.00016	-0.00015	0.00025	0.00017	-0.00028	6e-05	-0.0002	-5e-05	-0.00014	-0.00012	-0.00019	5e-05	-0.00014	2e-05	0.00047	0.00067	0.00026	0.00065	0.00069	0.00056	0.00028	4e-05	0.00013	0.00025	-5e-05	0.00049	0.00018	0.00024	0.00027	0.0002	0.00023
	1299.85	6e-05	9e-05	-2e-05	-0.00014	-0.00018	0.00017	0.0002	0.00018	0.00016	-0.00021	0.00014	0.00025	0.00043	-0.00026	6e-05	0	0.00046	0.00021	-0.00011	0.00024	-0.00011	-0.00034	6e-05	-0.00023	-0.00013	-0.00012	-0.00016	-0.00035	0.00016	-0.00013	-0.00012	0.00067	0.00059	0.00013	0.00049	0.00066	0.00053	0.00028	-6e-05	7e-05	0.00029	-6e-05	0.00067	-2e-05	0.00026	0.00044	0.00039	0.00023
	1303.35	3e-05	9e-05	-2e-05	-0.0001	4e-05	0.00015	0.00024	-6e-05	0.00013	-0.00022	-0.0001	0.00019	0.00023	-6e-05	0.00012	-6e-05	0.00035	0.00016	-0.00013	0.00021	0.00016	-0.00031	0.00015	-0.00019	-9e-05	-0.0001	-0.00016	-0.00036	0.0001	-0.00011	-9e-05	0.00064	0.00058	0.00022	0.00058	0.00063	0.00039	0.00014	-5e-05	9e-05	0.00018	-7e-05	0.00049	9e-05	0.00018	0.00026	0.00045	0.00038
	1306.85	-0.0001	0.00015	0.00011	-5e-05	-0.00018	0.00015	0.00022	-2e-05	0.00017	-0.00011	6e-05	0.00028	0.00045	-0.00029	-0.00013	-1e-05	0.00037	0.00027	-8e-05	0.00024	0.0001	-0.00036	3e-05	-0.00023	-0.00021	-0.00015	-0.00015	-0.00037	0	-0.00017	-0.00016	0.00047	0.0005	9e-05	0.00053	0.00055	0.00034	0.00011	-3e-05	5e-05	0.00044	0	0.00049	0.00013	0.0002	0.00037	0.00027	0.00044
	1310.35	0	0.00016	-7e-05	-0.00021	-6e-05	9e-05	0.00019	-0.00011	0.00022	-0.0002	0.00012	0.00031	0.00056	-0.00018	-1e-05	0.00017	0.00037	0.0004	-9e-05	0.00025	9e-05	-0.00042	2e-05	-0.00024	-4e-05	-0.0001	-0.0003	-0.0006	0.00019	-0.00012	-0.00026	0.00059	0.0004	5e-05	0.00034	0.0006	0.00053	0.00025	-0.00023	4e-05	0.00034	-0.0003	0.00079	-2e-05	0.00031	0.00037	0.0004	0.0002
	1313.86	-1e-05	0.00011	1e-05	-0.0002	-0.00024	0.00018	0.00033	0.0001	9e-05	-0.0002	-5e-05	0.00022	0.00046	-0.00011	-5e-05	7e-05	0.00058	0.00027	-8e-05	0.00029	-4e-05	-0.00035	-0.00012	-0.00012	-0.00011	-0.00016	-0.00018	-0.00053	0.0002	-0.00035	-2e-05	0.00066	0.0003	0.00015	0.00061	0.00058	0.00052	0.00014	-0.00028	7e-05	0.0004	-0.00021	0.00056	-3e-05	0.00016	0.00045	0.00037	0.00037
	1317.36	3e-05	2e-05	4e-05	-0.00019	-0.00015	0.00031	0.00028	-0.00014	8e-05	-0.00014	-8e-05	0.00016	0.00054	-0.00033	2e-05	0.00016	0.00048	0.0002	-0.00025	0.0002	2e-05	-0.0003	-3e-05	-0.00043	-9e-05	-0.00014	-0.00011	-0.00044	0.00019	-0.00022	-0.00021	0.00058	0.00068	9e-05	0.00047	0.00072	0.00055	4e-05	-0.00019	-0.00016	0.00046	-0.00017	0.00081	5e-05	1e-05	0.00056	0.00035	0.0001
	1320.86	4e-05	0.0002	-1e-05	-0.00013	-6e-05	0.00023	0.00024	-5e-05	0.00013	-0.00013	2e-05	0.00027	0.0005	-0.0001	1e-05	0.0002	0.00042	0.00026	-5e-05	0.00015	3e-05	-0.00041	4e-05	-0.00022	-0.00013	-4e-05	-0.00016	-0.00028	0.00019	-0.00011	-2e-05	0.00061	0.00047	0.00033	0.00052	0.00064	0.0005	0.00035	-8e-05	0.00015	0.00022	-0.00012	0.00063	6e-05	0.0002	0.00055	0.00045	0.00018
	1324.36	-8e-05	0.00021	-0.00013	-0.00023	-8e-05	0.0002	0.00016	2e-05	5e-05	-0.00021	-2e-05	0.00027	0.00039	-0.00017	0	0.00027	0.00043	0.00026	-0.00012	0.00019	0.00019	-0.00034	8e-05	-0.0001	-0.00023	-4e-05	-0.00014	-0.00052	2e-05	-0.00023	-8e-05	0.00049	0.00038	7e-05	0.00063	0.00062	0.00045	0.00025	-0.00021	4e-05	0.0003	-0.00014	0.00052	0.00013	0.00032	0.00046	0.00031	0.00029
	1327.87	4e-05	9e-05	3e-05	-9e-05	6e-05	0.00034	0.00014	-0.00032	2e-05	-0.00015	-1e-05	0.00015	0.0005	-0.00026	-0.00011	-4e-05	0.0002	0.00013	-8e-05	6e-05	0.0001	-0.00038	-6e-05	-0.00017	-0.00025	-0.00014	1e-05	-0.00038	0.00015	-0.00027	8e-05	0.00071	0.00051	0.00018	0.00049	0.00076	0.00043	0.00029	-0.00027	2e-05	0.00028	-0.00037	0.00055	6e-05	0.0002	0.00035	0.00045	0.00051
	1331.37	3e-05	0.00013	-0.00018	-0.00028	4e-05	0.00054	0.00038	-3e-05	4e-05	-0.00019	-9e-05	0.00028	0.0004	-0.00021	-0.00016	0.00018	0.00059	0.00035	-4e-05	0.00027	5e-05	-0.00022	0.00033	-0.00022	-0.00025	-0.00036	-0.0001	-0.00063	0.00028	-0.00024	-0.00017	0.0007	0.00047	0	0.00025	0.00056	0.00051	0.00021	-0.00023	-9e-05	0.00047	-0.0001	0.00069	-4e-05	8e-05	0.00048	0.00063	0.00039
	1334.88	0.00013	0.00011	-2e-05	9e-05	-1e-05	0.00017	0.00027	-1e-05	0.00013	-0.00022	0.00025	0.00025	0.00056	-0.00032	-8e-05	4e-05	0.00041	0.00026	9e-05	0.00018	7e-05	-0.00036	0.0001	-0.00015	-0.00035	-0.00037	-0.00022	-0.00045	0.0002	-0.00025	0.00014	0.00054	0.00043	0.00022	0.00056	0.00067	0.00049	0.00033	-0.00021	8e-05	0.00053	-0.00015	0.00061	0.00026	0.00037	0.00055	0.00045	0.00052
	1338.39	3e-05	0.00019	3e-05	-0.00024	-2e-05	3e-05	0.0003	-9e-05	0.00016	-0.00025	0.00034	0.00037	0.00058	-0.00028	0.00018	0.00021	0.00032	0.00036	-0.00024	0.00026	-4e-05	-0.00042	0.00024	-0.00027	-9e-05	-0.00023	-3e-05	-0.00034	0.00025	-0.00034	-0.00029	0.00094	0.00068	9e-05	0.00039	0.00079	0.00047	0.00015	-0.0004	0.00011	0.00043	-4e-05	0.00094	-0.00012	0.00015	0.0005	0.00045	0.00022
	1341.89	0.00014	0.00015	6e-05	-0.0001	-2e-05	5e-05	0.00018	-0.00013	0.00015	-0.00028	0.00015	0.00022	0.00047	-0.00016	-0.0001	0.00027	0.00046	0.00026	-0.00015	0.00019	-3e-05	-0.00031	0.00016	-0.00023	-0.00028	-0.00026	-5e-05	-0.00034	0.0002	-0.00037	-0.00012	0.00069	0.00041	0.00047	0.00043	0.00066	0.00045	0.0002	-0.00028	7e-05	0.00072	-0.00013	0.0006	0.00014	0.00039	0.0004	0.00025	0.00038
	1345.4	-0.00014	-0.00017	-0.00014	-0.0001	-0.0002	0.00013	-2e-05	-5e-05	0.00017	-0.00026	4e-05	0.00018	0.0002	-0.0002	-2e-05	0.00027	0.00033	0.00012	-0.00038	0.00024	0.00027	-0.00014	-9e-05	-0.00029	-5e-05	-0.00014	-0.00021	-0.00035	0.0003	-0.00041	-0.00034	0.00073	0.00045	0.00038	0.00043	0.00077	0.00052	1e-05	-0.00026	-0.00014	0.00031	-1e-05	0.00077	0.00014	0.00038	0.00025	0.00037	0.00025
	1348.91	0.00011	1e-05	-0.00015	5e-05	-7e-05	0.00019	0.00033	-0.00012	0.00014	-0.00031	0.00044	3e-05	0.0007	-0.00024	-0.00014	0.00038	0.00049	0.00058	-0.00017	0.00066	0.00018	-0.00046	6e-05	-0.00018	-0.00013	-0.00037	-0.00017	-0.00053	3e-05	-0.00047	-5e-05	0.00093	0.00024	3e-05	0.00025	0.00078	0.00057	0.00028	-0.0004	-5e-05	0.00039	-0.00031	0.00075	6e-05	0.00042	0.00032	0.00048	0.00026
	1352.42	-0.00013	-2e-05	-5e-05	-0.00017	8e-05	0.00024	0.00031	0	0.00019	-0.00022	0.00031	0.00047	0.00058	-0.00021	0.00021	9e-05	0.0002	0.00048	0	0.00019	-1e-05	-0.00029	2e-05	-0.00039	-0.00015	-0.00013	-0.00021	-0.00048	0.00032	-0.00017	-0.00022	0.00068	0.00031	8e-05	0.00047	0.00062	0.0007	-1e-05	-0.00023	-7e-05	0.00023	-0.00043	0.00076	-0.00021	0.00021	0.00057	0.00055	0.00031
	1355.93	6e-05	0.00018	0.00018	6e-05	0	0.00047	0.00042	8e-05	0.00017	-0.00012	0.00017	5e-05	0.00043	-4e-05	-0.00011	0.0002	0.00017	0.00011	6e-05	0.00014	0.00036	-0.00066	8e-05	0.0001	-0.0001	-0.0003	4e-05	-0.00028	0.00018	-0.00037	-0.00024	0.00085	0.00041	0.00039	0.00078	0.0008	0.00038	9e-05	-8e-05	2e-05	0.00042	-5e-05	0.00085	0.00013	5e-05	0.00034	0.0004	0.00026
	1359.43	-0.00015	0.00034	9e-05	-0.00016	-0.00017	0.00032	0.00033	-0.00017	3e-05	-0.00024	-0.0001	0.00041	0.00039	-0.00038	0.00016	0.00017	0.00034	0.00032	-0.00024	0.00026	0.00026	-0.00054	-0.00021	-0.00031	-0.00017	-0.00031	-0.00034	-0.0004	0.0001	-0.00033	-0.0001	0.00061	0.00063	-4e-05	0.00041	0.00049	0.00059	0.00047	-0.00024	-0.00013	0.00066	-0.00017	0.00051	0.00022	0.00012	0.00058	0.00035	0.00036
	1362.94	-0.00027	0.00025	-0.00027	-0.00035	-5e-05	0.00071	0.0005	-0.00021	0	-1e-05	-0.00018	0.00018	0.00061	0	-4e-05	0.0001	0.00081	5e-05	-0.0002	8e-05	0.00019	-0.00057	1e-05	-0.00054	-0.00015	-0.00021	-0.00035	-0.00059	0.0001	-0.00056	-0.00044	0.00083	0.00054	2e-05	0.00032	0.00079	0.00069	0.00014	-0.00025	-0.00044	0.00025	-0.00031	0.00102	-3e-05	6e-05	0.00077	0.00073	0.0004
	1366.46	-7e-05	3e-05	5e-05	-2e-05	-7e-05	0.00033	0.00026	4e-05	-0.0002	-0.00022	9e-05	0.00025	0.00044	-0.00037	-0.0001	0.00012	0.00039	3e-05	8e-05	9e-05	0.00012	-0.00012	0.00037	-0.00022	-0.00044	-0.00055	-0.0002	-0.00011	-8e-05	-0.00023	-0.00036	0.00063	0.00093	0.00029	0.00062	0.00053	0.00033	0.00018	-0.00043	0.0003	0.00056	2e-05	0.00067	2e-05	0.00014	0.00051	-9e-05	0.00025
	1369.97	3e-05	-6e-05	-7e-05	-5e-05	-0.00039	-6e-05	0.00033	3e-05	0.00024	-0.00036	5e-05	0.0002	0.00037	-1e-05	8e-05	0.00013	0.00073	0.0003	0.00024	0.00011	0.00026	-0.0004	-0.0002	-8e-05	-0.00015	-0.00017	-0.00022	-0.00038	0.00021	-0.00047	-2e-05	0.00069	0.00066	0.00022	0.00048	0.00058	0.00052	0.00015	-0.0001	0.00067	0.00039	-0.00045	0.0008	-1e-05	9e-05	0.00019	0.0003	-9e-05
	1373.48	0.00012	0.00028	2e-05	-0.00015	-0.00025	-9e-05	0.00036	-0.00011	-0.00023	-0.00019	-0.00017	0.00016	0.00045	-0.00018	-0.00013	4e-05	0.00059	0.00045	-4e-05	0.00018	0.00023	-0.00071	7e-05	2e-05	-9e-05	-0.00018	-0.00031	-0.00065	9e-05	-0.00015	-4e-05	0.00072	0.0004	-0.00044	0.00062	0.00052	0.00092	-0.0002	-0.00061	4e-05	0.00022	-0.00046	0.00046	0	0.00013	0.00055	0.00064	0.00061
	1376.99	-0.00021	0.00033	-0.00028	0	0.00051	0.00016	0.00017	1e-05	1e-05	-0.00018	0.0002	0.00024	0.00047	-0.00013	-8e-05	5e-05	0.00045	0.00039	-0.00019	0.00053	-8e-05	-0.00027	-0.00022	-0.00019	-9e-05	0.00016	-0.00026	-0.00037	0.00054	-9e-05	-0.00036	0.00063	0.00044	0.00011	0.00051	0.00104	0.0006	0.00022	-0.00018	0	0.0006	-2e-05	0.00081	-5e-05	0.00018	0.00026	0.00044	0.00037
	1380.5	0.00017	0.0002	-0.00023	-0.00047	-0.00026	0	0.00016	-0.00021	0.00017	-0.00059	0.00019	3e-05	0.00014	-0.00016	2e-05	0.00018	0.00042	0.00013	0.00011	0.00021	0.00025	-0.00045	0.00027	-0.00055	1e-05	-0.00024	-7e-05	-0.00022	0.00041	-0.00025	0.0002	0.00079	0.00045	0.00032	0.00046	0.00078	0.00049	0.00013	-1e-05	0.00024	0.0004	-0.0001	0.0007	0.00017	0.00022	0.00081	0.00058	0.00021
	1384.02	7e-05	0.00011	0.00028	-0.00034	0	0.00046	0.0006	-0.00034	0.00017	-0.00053	-6e-05	0.00014	0.00041	-1e-05	0.00045	0.00043	0.00071	0.00018	-0.0004	0.00011	0.00021	-0.00011	0.00011	-0.00074	-0.00042	0.0001	-0.00027	-0.00048	0.00042	-0.00074	-9e-05	0.00062	0.00072	0.0001	0.00046	0.0004	0.00058	0.00024	-0.00049	9e-05	0.00064	-0.00038	0.00061	0.00016	0.00035	0.00067	-1e-05	0.00019
	1387.53	-0.00036	0.00026	0.00016	-0.00048	-0.00065	-2e-05	0.00016	-0.00032	0.00028	-0.00077	-0.00011	0.00029	0.00081	-8e-05	-1e-05	-0.00047	0.00021	0.00032	-0.00052	0.00012	-0.00031	-0.00034	-0.00022	-0.00034	-0.00011	-0.00022	-0.00049	-0.00078	5e-05	-0.00027	-0.00014	0.00064	0.00067	0.00011	2e-05	0.00048	0.00012	5e-05	-0.00019	4e-05	0.00023	-0.00032	0.00101	-0.0002	9e-05	0.0001	0.00055	0.00018
	1391.05	5e-05	0.00029	-9e-05	-0.00015	-0.00023	0.00014	0.00045	-0.00016	0.00043	-0.00051	0.0001	0.00064	0.00037	-0.00012	4e-05	0.00033	0.0004	0.00029	0.00016	0.00033	0.00018	-9e-05	0.00036	-0.00091	-0.00042	-0.00017	1e-05	-3e-05	0.00026	-0.00037	-0.0003	0.00079	0.00019	-2e-05	0.00073	0.00048	0.00077	0.00026	9e-05	9e-05	0.00065	-0.00057	0.00099	6e-05	0.00056	0.00027	0.00052	1e-05
	1394.56	0.00019	0.00028	-0.00046	-0.00027	-0.00031	0.00046	0.00045	-9e-05	0.00025	-0.00048	0.0003	0.00035	0.0011	-0.00074	-9e-05	0.00042	0.00036	0.00062	-0.00045	0.00012	7e-05	-0.00082	0.00038	-7e-05	-6e-05	-0.00056	-0.00104	-0.00123	0.00023	-0.00076	-0.00039	0.00131	0.00069	-0.00022	0.00023	0.0004	0.00023	0.00032	0.00026	-0.00045	0.00051	-0.00036	0.00066	-8e-05	-0.00035	0.00046	0.00028	0.00021
	1398.08	-8e-05	0.0004	-0.00053	-8e-05	-0.00015	0.00015	0.00036	0.0002	-0.00017	-0.00023	-0.00012	0.00053	0.00075	0.00016	5e-05	0.00015	0.00032	0.00018	-0.00022	-0.00016	0.00029	-0.00069	0.00052	-0.00012	-0.00017	-0.00015	6e-05	-0.00049	4e-05	2e-05	0.00016	0.00102	0.00084	0.00015	0.00025	0.00041	0.00079	0.00028	-0.00021	-0.00022	0.00047	-0.00012	0.00076	0.00017	0.00037	0.00058	0.00062	0.00063
	1401.6	0.00018	-0.00041	-0.00049	0.00017	0.00019	0.00016	0.00031	0.00042	0.0002	-0.00035	6e-05	0.00022	0.00077	-0.00022	-0.00046	0	0.00062	2e-05	-7e-05	0.00033	-8e-05	-0.0005	0.00033	3e-05	-0.00021	-0.00064	-0.00045	-0.00012	0.00037	-0.00057	8e-05	0.00096	-1e-05	5e-05	-6e-05	0.00046	0.00058	0.00015	-0.00021	-6e-05	0.00064	-0.00053	0.00072	0.00012	-0.00011	0.00067	0.00048	0.00041
	1405.11	-4e-05	0.0001	8e-05	-0.00017	0.00024	-0.00021	0.0006	-0.00053	9e-05	-0.00016	0.00011	0.00084	0.00088	-0.00037	-0.00017	0.00037	0.00084	0.00035	-0.00023	-5e-05	0.0003	-0.00046	0.0003	-0.00013	0.00017	-0.00011	-0.00022	-0.00038	0.00029	-0.00033	-0.00013	0.00046	0.00083	0.00026	0.00077	0.00082	0.00081	0.00059	-0.00027	5e-05	0.00015	-0.00033	0.00122	-9e-05	0.00059	0.0002	0.00081	0.00012
	1408.63	0.00012	-4e-05	-0.00014	-0.00038	0.00027	0.00022	0.00049	-0.00026	-0.0004	-0.00031	0.00017	0.00038	0.00084	-0.00086	0.00036	0.00035	-6e-05	0.00047	-0.00025	-0.00036	-9e-05	-0.00063	-0.00047	-0.00039	-0.0001	-0.00032	-0.00066	-0.00082	-0.00014	-5e-05	-0.0005	0.00048	0.00087	0.00055	0.00086	0.00086	0.00071	0.00031	-0.00098	-0.00051	0.00057	0.00018	0.00051	0.00014	-0.0001	0.00056	0.00032	0.00091
	1412.15	-0.00018	0.00022	0.00031	-0.00039	5e-05	0.0001	0.0002	0.00021	0.00033	-0.00032	0.00031	0.00024	0.00058	-0.00065	0.00059	-0.0004	0.00053	0.00126	-0.00028	0.00021	-7e-05	-0.00031	-3e-05	-0.00047	-1e-05	-0.00039	-0.00016	-0.00051	-5e-05	-0.00043	-0.00095	0.00052	0.00036	-2e-05	0.0002	0.00071	0.00112	4e-05	-0.00035	-0.00041	0.00041	-0.00044	0.00111	2e-05	0.00043	0.00078	0.00087	0.00074
	1415.67	-5e-05	7e-05	0.00015	9e-05	0.00049	0.00027	0.00026	-0.00023	0	-0.00029	0.00011	0.00012	0.0006	-0.00038	-0.00015	0.00011	0.00029	0.00074	-0.00065	0.00071	-0.00022	-0.00059	-2e-05	-0.00024	-0.00024	-0.00015	-0.00039	-0.0007	0.00039	-0.00035	-0.00033	0.00085	0.00025	0.00054	-0.00013	0.0004	0.00094	0.00021	-0.00038	-0.00044	0.00081	0.00025	0.00099	-0.00067	0.00039	0.00091	0.00098	-6e-05
	1419.19	-0.00043	0.0007	-0.00011	-0.00022	0.00029	0.00021	0.00058	9e-05	0.00012	-9e-05	-1e-05	-4e-05	0.00073	-0.00023	-0.00025	-0.00031	0.00056	0.00026	-0.00018	-0.00025	4e-05	-0.00066	0.00064	0.00012	0.00011	-0.00122	5e-05	-0.00057	0.00035	-0.00069	-0.00075	0.0001	0.00036	4e-05	0.00074	0.00125	0.0003	0.00037	-0.00077	-0.00028	0.00045	-0.00044	0.00109	0.00057	0.00019	0.00036	0.00061	-0.00036
	1422.71	-0.00038	-0.00014	3e-05	-2e-05	-5e-05	0.0002	8e-05	-4e-05	0.00056	-0.00045	-0.00026	0.00017	0.00027	-0.0005	0.00016	2e-05	0.00043	0.00071	-0.00016	0.00029	0.00017	-0.00072	-0.00028	0.00025	0.00023	-0.00084	-0.00017	-0.00097	0.00013	-0.00075	-0.00019	0.00052	0.00062	-0.00035	0.00035	0.00135	0.00129	0.00016	-5e-05	-0.00088	-2e-05	6e-05	0.00053	4e-05	-0.00017	0.00053	0.00077	0.00035
	1426.23	-0.00043	-0.00023	5e-05	0.00054	0.00024	0.00032	0.00049	-0.0007	0.00034	-0.0002	-1e-05	0.00073	0.00025	-4e-05	9e-05	-0.00021	0.00079	0.00043	7e-05	0.00035	0.00011	-0.00039	0.00074	0.00043	-0.00065	0.00017	0.00032	-0.00045	0.00078	-0.0011	0.0001	0.00066	0.00077	-0.00041	0.00056	0.00014	0.00102	0.00021	-0.00018	-0.00016	0.00023	-4e-05	0.00067	0.00068	0.00079	0.00028	0.00056	0.00044
	1429.75	0.00027	-0.00035	0.00066	0.00057	0.00061	0.00023	0.00034	0.00011	-0.00027	-9e-05	-0.00041	0.00066	0.00088	-0.00043	0.0002	0.00013	0.00072	-1e-05	-0.00021	-0.00017	0.0002	-0.00031	0.00043	-0.00076	-0.00042	0.00013	9e-05	-0.0009	-0.00074	0.00011	-0.00047	0.00144	-2e-05	0.00022	0.00056	0.00073	0.00081	0.00034	-0.00066	0.00033	0.00091	-0.00029	0.00145	9e-05	0.00066	0.00051	0.00055	2e-05
	1433.27	0.0003	0	0	-3e-05	0.00044	0.00028	0.00049	-0.00019	4e-05	-0.00059	5e-05	0.00039	0.00144	0.00039	-0.00068	-0.00022	0.0002	-0.00011	0.00036	0.00075	0.00056	-0.00077	-0.00011	9e-05	0.00032	-0.00027	0.00011	-0.00074	-0.00028	-3e-05	-8e-05	0.00084	0.00074	-1e-05	0.00055	0.00034	0.00084	0.00018	0.00055	7e-05	0.00022	-0.0001	0.00094	-0.00043	8e-05	-4e-05	0.00075	0.00072
	1436.8	-0.00013	-0.00016	-0.00012	-9e-05	0	-0.00019	0.00011	-0.0009	0.00031	-0.00019	-1e-05	0.0003	0.00034	-0.00058	0.0006	-0.00019	0.00029	0.00074	-0.00083	-3e-05	0.00021	-0.00058	0.00015	-0.00019	-0.00017	-0.00087	-0.00071	-0.00097	0.00024	-0.00063	-0.00025	0.0006	0.00031	-0.00032	0.00086	-0.00048	0.00054	0.00025	-0.00098	-0.00029	0.00036	-0.00026	0.00051	-0.00039	0.00075	-0.00052	0.00026	0.00027
	1440.32	-3e-05	0.00054	0.00051	-0.00025	-0.00064	0.00045	0.00055	0.0005	0.0009	-0.0008	0.00031	0.00033	0.00022	-0.00044	-0.0001	9e-05	0.00086	0.00014	0.00066	0.00059	0.00069	8e-05	0.00054	-0.00074	-0.00017	7e-05	0.00033	-0.00079	-0.00012	-0.00055	-0.00034	0.00129	0.00054	-0.00015	0.00053	0.00093	0.00081	0.00039	-0.00017	-1e-05	6e-05	-0.00058	0.00143	0.00041	0.00086	0.00053	0.00071	-0.00024
	1443.84	-0.00022	-0.00018	0.00067	-0.00035	0.00038	0.00068	0.00051	0.00033	-4e-05	-0.00075	0.00013	-0.00037	7e-05	-0.00011	8e-05	0.00071	0.0007	0.00038	-0.0005	0.00013	-0.00024	-0.00067	-0.00011	-0.00037	2e-05	-0.00068	-0.00048	-0.00054	-0.00014	-0.00057	-0.00024	0.00036	0.00096	0.00055	0.00125	0.00049	0.00051	-0.00031	-0.00048	-0.00041	7e-05	0.00038	0.00054	-0.00044	0.00028	0.00014	0.00059	0.00049
	1447.37	0.00034	-3e-05	-8e-05	0.00053	-0.0007	-0.00055	0.00057	3e-05	-0.0002	0.00025	-0.00082	0.00017	0.0004	0.00037	-0.00024	0.00056	0.00068	0.00142	0.00021	0.00121	6e-05	-0.00056	0.00059	0.00047	0.00011	-0.00063	-0.00028	-0.00038	0.00015	-4e-05	0.00054	0.00105	0.00068	0.00062	-0.00033	0.00067	0.00076	0.00038	-3e-05	-0.00081	0.00088	-0.00028	0.00045	-9e-05	0.00061	0.00014	0.00022	0.00074
	1450.89	-0.00098	-0.00023	0.00047	-4e-05	-0.00067	0.00036	0.00072	0.0002	0.00067	-0.00022	-0.0007	0.00056	0.00083	-0.00056	-0.00026	0.00082	0.00037	0.00127	1e-05	0.00135	0.00047	-0.00117	0.00015	-0.00086	-0.00053	-0.00017	-0.00013	-0.00092	3e-05	-0.0006	0.00019	0.00083	0.00081	0.00035	0.00067	0.00096	0.0015	0.00069	6e-05	0.00055	-6e-05	-0.00039	-3e-05	0.00067	0.00082	0.00053	0.00056	-7e-05
	1454.42	-0.00018	0.00032	0.00018	-0.00029	0.00068	-0.00016	0.00061	0.00025	0.00103	0.00039	-0.00028	-0.00027	0.00075	-0.00054	0.00039	0.00034	8e-05	-7e-05	0.00079	0.00056	0.00028	-0.00058	0.00013	-8e-05	5e-05	-0.00042	0.00011	0.00013	0.00059	-0.00014	-0.00093	0.00046	0.0012	0.00022	0.00075	0.0003	0.00052	5e-05	-0.00055	5e-05	0.00083	0.00031	0.00108	0.00093	0.00027	0.00035	0.00011	0.00077
	1457.94	-0.00034	-0.00026	-7e-05	0.00136	-0.00029	0.00052	-4e-05	0.00031	8e-05	-0.00089	0.00056	0.00033	0.00048	-0.00044	-0.00044	0.00077	0.0005	0.00092	-0.0001	0.00042	0.0005	-0.00041	0.00022	-0.00174	-6e-05	1e-05	-0.00074	-0.00065	0.00085	-9e-05	-0.00018	0.00061	0.00034	-9e-05	0.00039	4e-05	0.00087	0.00076	-3e-05	0.00026	0.00061	-0.00059	0.00068	4e-05	0.0015	0.00022	0.00096	-8e-05
	1461.47	6e-05	0.00095	-0.00053	0.00023	0.0002	0.00019	0.0005	0.00049	-4e-05	-0.00109	0.00025	0.00072	0.00092	-0.00019	-0.00055	0.00089	0.00068	0.00012	0.00067	0.00049	0.00021	-0.00065	0.00125	-0.00077	-0.00054	0.0001	0.00015	-0.0008	0.00063	0.0004	-0.00127	0.00147	0.00093	2e-05	0.00085	0.00011	0.00068	-4e-05	0.00057	-0.00028	-0.00018	-0.0007	0.00214	0.00053	-4e-05	0.0005	0.00064	0.00035
	1465	-0.00102	-0.00082	-0.00055	-0.0008	0.00046	-2e-05	0.00088	0.00079	-0.00058	-0.00032	2e-05	1e-05	0.00067	-0.00024	0.00055	0.00012	0.00044	-0.00024	-0.00041	0.00043	-0.0001	-0.00025	-0.00024	0.00053	-0.00061	-0.00019	-0.00018	-5e-05	-0.00042	-0.00091	-0.00103	0.00121	0.00069	0	-9e-05	0.00081	0.00048	-0.00023	-0.00044	-0.00049	0.00167	-0.00067	-3e-05	-0.00079	-0.00036	-0.00077	0.00019	0.00043
	1468.52	-0.00054	-0.00055	5e-05	0.00089	-0.00063	0.00076	0.00172	3e-05	0.00071	-0.00019	-0.00032	0.00083	0.0001	-0.00015	0.00089	-0.00013	0.00085	0.00067	0.00076	0.00048	-0.00011	-0.00029	0.00066	8e-05	-0.00067	-0.00062	-0.00059	-0.00076	-0.00013	-0.001	-0.00093	0.00069	-0.00023	0.00104	0.00101	0.0015	0.00014	0.00027	-0.00015	-0.00023	-0.0001	-0.00023	0.00114	-0.00047	0.00095	-0.00014	3e-05	-8e-05
	1472.05	-0.00108	0.00056	-0.00053	-0.00021	0.0001	0.00115	0.00061	-0.00025	0.00068	-0.00122	-0.0006	-0.00012	-0.00031	-0.00207	-0.00052	-0.00069	0.00042	0.00059	0.00013	0.00023	9e-05	-0.00104	-0.00033	0.00019	-0.0013	-0.00076	-0.00075	-0.00069	0.00018	-0.00084	-0.00059	0.00084	0.00076	6e-05	0.00054	0.00023	0.00037	-0.00047	-0.00091	0.00048	-5e-05	-0.00111	0.00045	0.00063	0.00042	0.00013	0.00056	0.00121
	1475.58	6e-05	0.00052	-0.00092	0.00065	0.00024	0.00089	0.00262	0.00086	0.00054	-0.00076	0	-0.00038	-0.00022	-0.00037	-0.00069	0.00017	0.00118	0.00028	5e-05	0.00106	0.00019	0.00021	-0.00029	0.00018	0.00038	0.00101	0.00046	0.00024	0.00044	0.00014	0.00047	0.00107	0.00149	0.00067	0.00053	0.00139	0.00031	0.00029	0.00123	0.00016	0.00045	-0.00024	0.00122	0.00044	-4e-05	0.00059	0.00072	0.00077
	1479.11	-0.00014	-0.00068	-0.00071	0.00046	-0.00024	0.00058	0.00063	-0.00143	-6e-05	0.00018	5e-05	0.00068	0.0006	-0.00134	-0.00069	0.00015	-0.00041	0.00129	-0.00208	-0.00062	-0.00023	7e-05	-0.00054	0.00103	-0.00108	-0.00058	0.00024	7e-05	0.00072	4e-05	-0.00082	0.00082	0.00102	0.00126	0.00117	0.00074	-0.00113	-0.00099	-0.00166	6e-05	0.00077	0.00018	0.00112	-2e-05	-0.00031	0.00015	0.00014	0.00085
	1482.64	0.00091	0.00022	0.00045	0.0005	0.00137	0.00037	0.00101	0.00028	0.00093	0.00094	8e-05	-0.00017	0.00128	-0.00015	0.00026	-0.00059	0.00161	0.00024	0.00061	0.00035	-0.00027	-0.00049	0.00046	-0.00011	-0.00018	0.00168	-0.00087	-0.0004	0.0007	0.00052	0.00104	0.00097	0.00101	0.00089	-8e-05	4e-05	0.00076	0.00076	-0.00073	0.00121	-0.00043	-0.00161	0.00123	8e-05	0.00105	0.001	0.00138	0.0006
	1486.17	-0.00086	0.00074	0.0002	-0.00208	-0.00054	0.00028	-0.00032	-0.00143	-0.00025	-0.00136	-0.00022	0.00127	0.00065	-0.00146	-0.00113	-0.00027	0.00076	4e-05	-0.0012	0.00124	4e-05	-2e-05	0.00069	-0.00167	-0.00064	-0.00081	-0.00143	-0.00132	-0.00048	4e-05	-0.00087	0.00071	0.00148	-0.0003	-0.00043	0.0002	0.00098	-0.00094	-0.00122	0.0004	-0.00013	-0.00052	0.00119	3e-05	-0.0001	0.00067	0.00077	-0.00076
	1489.7	0.00047	0.00082	0.00027	6e-05	-0.00016	0.00013	0.00024	-0.00103	-9e-05	0.00014	-9e-05	0.00071	-0.00013	0.0005	0.00101	-0.00057	0.00022	-0.00098	0.00014	0.00058	-0.00117	-0.00113	0.00122	0.00011	-0.00042	7e-05	4e-05	-0.00066	0.00071	-0.00086	-0.00119	0.00109	0.00027	-0.001	0.00045	-0.00038	0.00172	0.00033	-0.001	0.00059	0.00174	-0.00068	0.00108	0.00017	0.00069	0.00014	0.00083	0.00134
	1493.24	0.00043	0.00066	-0.0011	-0.00085	-0.00072	0.00031	-0.00014	-9e-05	-0.00124	-0.00223	5e-05	0.00083	0.0008	0.00073	-0.00142	-0.00047	0.00051	0.00044	0.00087	-2e-05	0.00064	0.00015	-0.00023	0	-0.00123	-0.00084	-0.00014	-0.00041	-0.00053	-0.00048	-0.00029	0.00104	6e-05	0.00169	-0.00066	0.00017	6e-05	-0.00049	-0.00109	0.00023	0.00098	-0.00045	0.00188	-4e-05	-0.00165	0.00047	-9e-05	-0.00027
	1496.77	0.00013	0.00124	0.00093	0.00011	-0.00057	0.00048	0.00185	0.00134	0.00087	0.0002	-0.00106	-0.00102	0.00187	-0.0001	0.00196	0.00062	-0.00036	0.00048	0.00045	-0.00061	0.00038	-0.00141	0.00045	-0.00125	-0.00126	0.00106	-0.00151	-0.0005	-0.00061	0.00059	0.00062	8e-05	-0.00058	-0.00056	0.00029	8e-05	0.00073	0.0022	0.00092	0.00071	0.00138	0.00094	0.00152	-0.0004	0.00128	0.00096	0.00084	-0.00094
	1500.3	-0.0007	0.00055	-0.0008	0.00098	0.00036	0.00079	0.00073	-0.00033	1e-05	-0.00035	-0.00038	0.00133	0.00065	-0.00143	0.00061	0.00058	0.00101	-0.0001	-0.00036	-0.00013	1e-05	-0.00101	-0.00061	-0.00078	-0.00028	0.00142	-0.00127	-0.00106	0	-0.00069	-0.00099	0.00161	0.0005	-0.00077	0.00048	0.00034	0.00063	-0.00109	-0.00241	-0.00031	9e-05	0.00097	0.00083	0.00049	0.00072	0.00116	-0.00076	0.00028
	1503.83	-0.0003	0.00101	0.00177	-0.00028	-0.00046	0.00135	0.00047	0.00065	0.00189	-0.00105	0.00016	-0.00027	-0.00045	-0.00025	-0.00086	-0.00053	0.00052	0.00102	0.00038	9e-05	-0.00013	-0.00063	0.00034	0.00034	0.00057	0.00135	7e-05	-0.00154	0.00048	-0.00117	-0.00031	0.00145	0.00049	0.00178	0.00031	6e-05	0.00104	0.00066	-0.00011	-0.00045	0.00222	-0.00187	0.00036	-0.0001	-7e-05	0.00038	0.00163	-0.00013
	1507.37	0.00118	-0.00039	-0.00015	-0.00163	0.0007	0.00066	-0.00105	-0.00011	0.0002	-0.00042	-0.0007	-0.00092	-3e-05	-0.0003	0.00026	0.00152	-3e-05	0.00078	0.00061	0.00037	-5e-05	-0.00055	0.0003	0.00051	-0.00089	-0.00136	-0.00078	-0.00061	-0.00129	0.00125	-0.00146	-0.00069	0.0007	0.0007	0.00131	4e-05	-0.00093	-0.00073	-0.00026	0.0008	-0.00054	0.00014	-0.00024	-0.00116	0.00087	0.00135	0.00064	-7e-05
	1510.9	0.00135	0.00159	-1e-05	-0.00095	0.00132	-0.00052	-8e-05	0.00096	0.00014	-0.00136	-0.00105	0.00064	0.00027	-0.00123	-0.00063	0.00017	0.00032	0.00023	0.00159	0.0005	0.00046	0.00064	7e-05	0.00085	0.00036	-7e-05	-3e-05	0.00099	0.00041	-0.00094	0.00038	0.00105	0.00011	-0.00067	0.00114	0.00174	0.00218	0.00068	-0.00078	-0.00026	0.00168	-0.0012	0.00129	0.00121	0.002	0.00165	0.00117	-0.00084
	1514.44	-0.00036	-0.00117	-0.0005	8e-05	-0.00174	-0.00016	0.0005	-0.00086	-0.00126	-0.00165	-0.00061	-0.00085	0.00049	-0.00129	-0.00081	0.00016	0.0018	0.00117	-0.0007	0.00134	-0.0012	-0.00056	-0.00072	0.0002	-0.00079	0.0007	-0.00286	-0.0023	0.00081	-0.00037	-0.00271	-1e-05	0.00039	-0.00144	0.00038	-0.00017	-4e-05	-0.00047	-0.00195	-8e-05	0.00148	-0.00081	-0.00088	-0.00022	0.00129	-0.00023	0.00119	-0.00169
	1517.98	0.00068	0.00175	0.00131	0.00049	0.00059	0.00348	0.00136	0.00095	0.00135	-0.00037	0.00082	-0.0001	-0.00072	-0.00036	0.00129	0.00049	0.00076	0.00066	-0.00042	0.00053	0.0016	-0.0015	-0.00056	0.00134	-0.0005	0.0008	-0.00024	-0.00022	-0.00096	-0.00143	-0.00159	0.002	0.00093	-0.00073	-0.00059	0.00109	0.00124	-0.00144	-0.00064	-7e-05	0.00051	-0.00062	0.00222	0.00298	0.00096	-0.00038	0.00013	0.00099
	1521.51	0.00024	0.0017	-0.00069	0.00226	-0.00068	0.00038	0.00045	-0.00027	0.00335	-0.0002	-0.00124	0.00071	0.0008	0.00089	-0.00282	0.00211	-0.00067	0.00013	-0.00221	0.00024	-1e-05	0.00053	0.00023	-0.00111	-0.00085	-0.00038	4e-05	-8e-05	-0.00027	-0.00031	-0.00079	0.00032	3e-05	0.00059	-5e-05	0.00075	0.00097	0.00015	0.00063	0.00134	-0.00193	-0.00093	-0.00059	0.00099	-0.00012	0.00177	0.00228	0.00029
	1525.05	0.00022	-0.00088	-0.00043	0.00093	0.00128	0.00238	0.0002	-9e-05	0.0013	0.00056	0.00051	0.00184	0.0023	0.00072	0.002	0.00051	0.00098	0.00115	0.00062	0.0003	0.00019	0.00277	0.00102	-0.00069	0.00197	0.00168	4e-05	-0.00167	0.00045	9e-05	-0.00021	0.0008	0.00348	-0.00057	0.00134	0.00121	0.0003	0.00192	-0.001	6e-05	0.00307	-0.00125	0.00081	0.00088	0.00031	0.00162	0.00086	0.0013
	1528.59	-0.00064	0.00118	-0.00195	0.00068	0.00074	-0.00092	-0.00168	0.00118	0.00011	-0.0031	0.00074	-0.00158	0.00123	-0.00194	-0.00069	0.00204	0.0009	0.00083	-0.00033	0.00061	-0.00041	-0.00072	0.00163	-0.00041	-0.00023	-0.00097	-0.00025	-0.00084	0.00045	0.00143	-0.00055	0.00022	-8e-05	0.00033	-0.00085	0.00234	-0.00022	0.00078	0.00045	0.00065	0.00024	-0.00191	0.00071	0.00068	-0.00078	6e-05	0.00152	-0.00025
	1532.13	-0.00244	0.00139	0.00034	-0.00012	0.00134	0.00065	0.00108	0.00025	0.00024	-1e-05	0.00038	0.00098	0.00032	-0.001	0.00105	-3e-05	0.00195	5e-05	0.00091	0.00289	-0.00226	-0.00179	0.0017	-0.00025	-0.00042	-0.00162	0.00121	0.00063	0.00163	0.0008	0.00102	0.00234	0.00084	0.00069	0.003	0.00205	0.00035	0	-0.00147	-7e-05	0.00113	-0.00096	0.00256	0.00023	0.00094	0.00083	0.0006	0.00079
	1535.66	-0.00156	-0.00036	-0.00096	-0.00035	0.00127	0.00039	0.00022	-0.00143	0.00018	-0.00045	-0.0029	0.00075	0.00174	-0.00213	-0.00018	0.00138	0.0008	0.00056	-0.00106	0.00147	-0.00137	-0.00027	0.00015	-0.00142	-0.00232	-0.00055	0.00124	-0.00041	-0.00266	0.00067	-0.00237	0.00168	0.00093	0.00094	-0.0003	-0.00087	0.00183	-0.00088	-0.00088	0.0003	-0.00092	-0.00153	0.00062	-0.00124	0.00073	0.00065	0.00048	0.00067
	1539.2	-0.0008	0.00101	0.00141	0.00016	-0.0015	0.00065	-0.00092	0.00053	0.00103	0.00316	-0.00094	-5e-05	0.00124	-5e-05	0.00024	-0.00139	0.00245	-0.00063	0.00121	0.00033	0.00161	0.00035	-0.00199	-0.00112	-0.0011	-0.00022	-0.00408	0.00219	-0.00052	-0.00188	-0.00087	-0.00018	0.0038	-0.00066	0.00137	0.00061	0.00017	-0.00067	0.00016	5e-05	0.00182	-0.00141	-0.0006	0.00094	-0.00111	0.00142	-0.00011	0.00065
	1542.74	-5e-05	-0.00025	-0.0003	-0.00211	0.00026	-0.00039	-0.00206	0.00113	-0.00018	-0.0007	-0.00082	-0.00019	-0.00164	-6e-05	-0.00074	-0.00028	-0.00143	-0.00194	-0.00144	0.00024	-0.00056	0.0005	-0.00187	0.00163	-0.00318	0.00093	-0.00284	0.00016	0.00182	-0.0015	-0.00178	0.00165	9e-05	-0.00106	0.00263	0.00052	0.00065	0.00161	0.00186	0.00119	-0.00035	0.00093	-0.00027	0.00044	5e-05	-0.00069	0.00215	0.00083
	1546.28	8e-05	0.00102	0.0003	-0.00139	0.00226	0.00049	0.00073	-0.00043	-0.00019	0.00051	0.00136	0.00229	-0.00031	-0.00087	-0.00109	0.00228	0.00069	0.00239	0.00295	0.00093	0.00248	-0.00116	0.00071	0.00097	-0.00095	-0.00051	-0.00071	0.00133	-0.0018	0.00064	-0.00011	0.00142	0.00069	0.00123	0	0.00046	-0.00058	0.00091	-0.00091	0.00034	-0.00118	0.00102	0.00327	0.0009	0.00026	0.00084	-0.00076	-0.00181
	1549.83	0.00113	-0.00029	0.00062	0.00052	-0.00033	-0.00053	0.00046	0.0009	-0.00117	1e-05	-0.00267	-0.00055	0.00132	0.00042	-0.0001	-0.00215	0.00059	-0.00051	-3e-05	0.00125	-0.001	-0.0015	-0.00244	-0.00076	-0.00057	0.0035	0.00116	-0.00209	0.00206	5e-05	-0.00106	0.00171	-0.00049	0.00059	0.00108	-0.00029	0.00099	0.0018	-0.0006	0.00249	-0.00013	-0.00112	0.00067	-0.00014	0.00315	-0.0012	0.00229	-0.00086
	1553.37	-0.00014	0.00152	0.00019	-0.00168	0.00146	-8e-05	0.00119	0.00087	0.0004	0.00015	0.00031	0.0016	-0.00079	-0.00045	-0.00014	-0.00109	-0.00157	0.00152	-0.00119	0.00128	0.00103	0.00175	0.00073	-0.00074	0.0016	0.00068	-0.00266	-0.00171	-0.00146	0.00035	-0.00181	0.00011	-0.00154	0.00346	0.00122	0.00104	-0.0021	0.00259	-0.001	0.00142	-0.00056	0.00047	0.00291	-0.00012	0.00101	-0.00178	0.00031	0.00053
	1556.91	-0.00261	0.00054	0.00015	0.00024	-0.00024	-0.00227	0.00022	0.00019	0.00143	-0.00155	-0.00371	-0.00035	0.00358	0.00129	0.00139	2e-05	0.00428	-0.0001	0.0021	0.00147	-0.00166	0.0003	-0.00042	0.00013	0.00312	0.00047	0.00344	-0.00206	0.00029	-0.00236	-0.00083	0.00209	6e-05	0.00115	0.00054	0.00067	-0.00159	-0.00025	-0.00134	-0.00032	0.00069	-0.0012	0.00116	0.00145	-0.0016	0.00104	-0.00047	-0.0008
	1560.45	-0.00096	0.00361	-0.00014	-1e-05	0.0001	-0.00047	0.00013	0.00068	0.00107	0.00031	-0.00198	0.00044	0.00199	0.00295	0.00105	0.00036	0.00083	0.00059	0.00149	-0.00068	0.00019	0.00181	0.00165	0.00168	0.00152	-0.00091	0.00047	0.00123	0.00016	-0.00328	0.00222	0.00282	0.00012	-0.00016	0.00433	0.00198	0.00037	0.00119	0.00073	-0.00288	0.00121	-0.00116	0.00077	-0.00331	0.00152	0.00273	0.00124	-0.00025
	1564	0.00189	0.00112	-0.00068	-0.00191	0.00218	7e-05	-0.00041	-0.00041	-0.0008	-0.00134	0.00052	-0.00078	0.00299	0.00047	-0.00091	0.00225	-0.00011	0.00291	-0.00135	0.00018	0.00059	0.00082	-0.00161	-0.00013	-0.00196	-0.00132	-0.00331	-0.00185	0.00036	0.00019	-0.0003	0.00212	0.00071	-3e-05	0.0003	-0.00055	0.0001	-0.00163	-0.00114	0.00078	-0.00063	-0.0003	-0.00013	-0.00053	0.00044	0.00186	-0.00036	-0.00292
	1567.54	-0.00015	-0.00088	0.00045	0.0005	0.00058	0.00143	0.00199	0.00282	0.00126	-0.00141	0.00147	-0.00016	0.00283	0.00094	0.00162	0.00025	0.00019	0.001	0.00181	0.0001	0.00107	0	0.00142	0.00219	0.00023	0.00099	-0.00077	-7e-05	-0.00042	0.00016	0.00023	-0.00041	0.00026	0.00103	0.00012	-6e-05	0.0009	0.00296	0.0007	-0.00173	0.00053	0.00081	-0.00049	0.00021	0.00356	-0.00056	0.00093	0.00072
	1571.09	0.00098	0.00151	0.00031	-0.00309	0.00193	0.00475	-0.00097	-2e-05	-0.00092	0.00136	0.00261	-0.00183	0.00086	-1e-05	-0.00028	-0.00276	0.00058	0.00175	-0.00247	0.00015	-5e-05	0.00171	-0.00064	-0.002	0.00023	0.00178	-0.00053	-0.00106	-0.0004	0.00186	2e-05	0.0003	0.00094	-0.00101	-0.00044	0.0002	-0.0003	0.00302	0.00073	-0.00052	-0.0009	-0.00355	-2e-05	-0.0018	-0.00014	-0.00013	-0.00029	-0.00032
	1574.63	0.00184	0.00238	-0.0008	0.00354	0.00078	0.00077	0.00134	0.00028	0.00202	-0.00085	-0.00389	-0.00016	-0.00125	0.00102	-0.0001	-0.00057	0.00187	-0.00079	0.00179	0.00167	-0.00151	0.00109	-4e-05	6e-05	0.00034	-0.00261	0.00031	0.00034	1e-05	-0.0009	0.00019	-0.00014	-0.0008	-6e-05	0.0026	0.0005	-0.00133	0.00252	0.0012	0.00135	0.00125	-0.00198	0.00321	-0.00195	0.00059	0.0002	-0.00097	-0.00094
	1578.18	-0.00061	-0.00089	-0.00084	-0.00039	0.00029	-0.0003	0.00064	1e-05	-0.00204	-0.00059	0.00087	-0.00203	0	0.00025	-0.00197	0.00064	0.00403	0.0031	-0.00128	-0.0001	-0.00033	0.00103	-0.00125	-0.00191	0.0006	-0.00367	0.00072	0.00133	-8e-05	0.00084	-0.0009	0.00327	0.00103	0.00255	0.0001	-0.00132	0.0002	0.0005	-0.00122	0.00015	0.00107	-0.00023	-6e-05	-0.00109	-0.00014	0.00061	-0.0018	-0.00056
	1581.72	-0.00037	0.00102	0.0013	-0.00082	-0.00134	-0.00073	0.00071	-0.00059	-0.00121	-9e-05	-0.00146	-6e-05	0.00219	-0.00101	0.00176	0.00152	-0.00023	0.0009	-0.00072	0.00105	0.00257	-0.00237	0.00034	-0.00078	-0.0014	-0.0008	0.00143	-0.00018	0.00049	-0.00048	0.00033	0.00123	0.00161	0.0002	6e-05	-0.00073	0.00225	0.00028	-0.00105	0.0021	-0.00055	0.00034	0.00103	0.00062	0.00207	0.00117	0.00035	-0.0009
	1585.27	-0.00087	0.00047	-0.00197	-0.00031	-0.00026	-0.00084	-0.00117	-0.00172	0.0004	-0.00227	0.00064	0.0012	0.00027	-0.00238	-0.00045	0.00018	-0.00151	0.00012	0.00062	0.00092	-0.00062	-0.00091	0.00061	0.00044	0.00056	0.00199	-0.00057	-0.00073	0.00015	-0.00265	-0.00114	0.00033	7e-05	-0.00043	-0.00243	0.00275	-0.0006	-0.00043	-0.00048	0.00047	-0.00027	0.00116	0.00182	-0.0002	0.00155	-0.00044	-0.00029	-0.00064
	1588.82	0.00097	0.00204	-0.00057	0.00111	0.00145	0.00055	0.00053	-0.00111	-0.00016	-0.00038	7e-05	0.00059	0.00093	0.00063	-0.00029	0.00127	0.00265	0.00141	0.00094	-0.00019	-0.00083	0.0028	0.00123	0.00068	-0.0013	0.00027	0.0005	-0.00023	-0.00214	-0.00012	-0.0025	0.00023	-2e-05	-0.00084	0.00231	-0.0012	0.0006	0.00062	0.00124	0.00139	-0.00047	0.0018	0.00045	-0.00081	0.00037	-4e-05	3e-05	0.00067
	1592.37	0.0017	-0.00011	0.00059	-0.00056	0.00115	-0.00036	0.0009	-0.00024	-0.00059	0.00084	-0.00123	-0.00132	0.00129	-0.0014	-0.00021	0.00077	0.00152	0.00027	0.0009	0.00068	8e-05	-0.00037	0.00152	0.00026	-0.00019	0.00013	-0.00058	-0.00124	0.0004	8e-05	-0.00135	-0.00067	-0.00186	9e-05	0.00016	5e-05	0.0008	0.00062	-0.0004	-5e-05	0.00015	0.00087	0.00083	0.00062	-0.00053	0.00021	-0.00018	-0.00025
	1595.92	0.0011	0.0007	-0.00095	0.00058	-0.00018	0.00052	0.00049	0.00023	-0.00047	-3e-05	0.00043	8e-05	0.00136	-0.00033	0.0004	0.00026	-0.00036	0.00154	-0.00018	0.00035	0.00037	-0.00114	0.00013	-0.00085	-0.00012	-9e-05	0.0004	-0.0003	-0.0001	-9e-05	-0.0003	0.00098	0.00038	0.00031	-0.00051	0.00026	0.00077	0.0009	-6e-05	-0.00055	0.00128	0.00137	0.00069	0.00107	0.00039	0.0001	-0.00093	-0.00068
	1599.47	0.0005	0.00022	-0.00052	0.00083	-0.00036	-0.0007	-0.00025	0.0001	0.00015	-0.00071	0.00057	-0.00043	0.00014	0.0003	-0.00057	0.00082	-0.00062	-0.00036	-0.00021	-0.00015	0.00032	-6e-05	1e-05	0.00064	-0.0001	-0.00039	0.0005	-0.0009	-0.00032	-0.0002	-0.0004	-0.00056	-0.00035	-0.0004	-0.00023	-0.00055	0.00068	0.00012	-0.00063	-0.00021	0.0001	-0.00056	0.00012	8e-05	-0.00039	0.00021	-6e-05	0.00026
	1603.02	0.00022	0	0.00031	9e-05	0.00072	0.00025	-4e-05	-0.00023	-0.00052	0.0003	0.00027	0.00031	-0.00032	-0.00014	0.00032	-0.0001	0.00017	0.00035	-0.00018	7e-05	0.00055	-0.0002	0.00017	0.00017	9e-05	0.00023	0.00041	0.00077	0.00018	-0.00024	0.00013	-0.00098	-0.00089	0.00028	-2e-05	-0.00035	0.00016	0.00044	-8e-05	-0.00067	0.00015	0.00055	9e-05	0.00017	-4e-05	-0.00018	-0.00019	-0.00026
	1606.57	-0.00045	0.00037	-9e-05	7e-05	0.0003	0.00012	-0.00017	0.00028	0.00066	-0.00036	-6e-05	6e-05	0.00022	0.00053	3e-05	-0.00037	-0.00048	8e-05	0.00045	0.00014	-0.00033	-0.00056	6e-05	-6e-05	0.00011	0.00025	-2e-05	-0.00033	-0.00022	0.00028	-0.0001	-0.00033	-0.00054	-0.00023	-0.00068	-0.00056	-0.00018	-0.00029	-0.00024	-0.00015	-0.00024	-0.00012	3e-05	0.00038	0.0002	-8e-05	-0.00042	-0.00026
	1610.12	0.00044	0.00027	-0.00017	1e-05	0.00021	7e-05	0.00013	0.0003	0.00038	-0.00033	-0.00033	-0.00018	-0.00065	0.0004	-0.00058	-0.00073	-9e-05	-0.00022	0.00027	-0.00023	0.00018	-0.00068	0.00037	0.00016	-0.00038	-7e-05	0.00019	0.0002	-0.00017	-0.00021	-0.00019	-0.00056	-0.00051	-0.00013	-0.00046	-0.00056	0.00072	-3e-05	-4e-05	0	-0.00064	0.00039	5e-05	7e-05	9e-05	0.00043	4e-05	0.00026
	1613.67	0.00024	0.00016	0.00034	9e-05	-0.00028	0	0.00029	0.00041	0.00052	-0.00022	0.00021	-0.00025	-5e-05	0.00038	6e-05	-7e-05	3e-05	-0.00017	-0.00022	-2e-05	-0.00021	-0.00044	-0.00056	0.00037	-0.00021	-0.00033	-0.00013	9e-05	-7e-05	0	-7e-05	-0.00089	-0.00016	0.0001	-0.00019	-0.00046	-0.00023	4e-05	-3e-05	4e-05	4e-05	-5e-05	-0.00026	0.00064	0.00067	0.00018	3e-05	0.00053
	1617.22	-2e-05	-0.00024	-0.00047	0.00053	0.00033	0.00046	-8e-05	3e-05	-0.00028	-0.00024	-0.0005	-0.00035	0.00012	0.00077	-0.00049	-0.0002	-0.00022	-0.00011	0.00031	-2e-05	0.00043	0.00021	0.00025	-0.00014	0.00014	0.00065	-0.00017	1e-05	-0.00015	-7e-05	0.00031	-0.00054	0.00017	-0.00027	-0.0006	0.00011	-0.00056	-0.00037	0.00038	7e-05	-3e-05	7e-05	-0.00027	8e-05	-0.00057	-0.00022	0.00024	0.00068
	1620.78	-0.00046	0.00017	-0.00078	0.00027	-0.00041	-0.0003	3e-05	-0.00027	0.00038	2e-05	-8e-05	-0.00013	-0.00045	0.00017	-0.00041	3e-05	0.00026	-0.00028	0.00039	0.00015	0.00014	-0.00025	0.00026	0.00069	-2e-05	0.00078	-0.00013	-0.00011	3e-05	0.00032	-0.00033	-0.00017	-0.00014	-0.00037	-0.0001	-0.00077	-0.00018	-0.00051	-0.00018	-0.00064	-8e-05	-0.00021	-0.00039	0.00027	-0.00017	-0.00015	9e-05	-7e-05
	1624.33	-0.0002	-0.00017	0.00024	6e-05	0.00013	-0.0003	5e-05	-0.00069	0.00032	-0.00035	-0.00045	-4e-05	0.00067	-0.00039	-3e-05	-0.00042	2e-05	0.00042	-0.00032	-0.00076	-0.00031	-0.00034	9e-05	-0.0002	-0.00047	-0.00048	-0.00022	0.00046	-0.00098	0.00012	0	-0.00086	-0.00044	-0.00021	-0.00052	2e-05	-0.00028	5e-05	-0.00074	-0.00079	0.00011	5e-05	0.00082	0.00011	-6e-05	0.00019	6e-05	0.00029
	1627.88	-0.00021	2e-05	-0.00042	0.00057	0.00033	-0.00051	0.00063	-0.0001	0.00046	-0.00011	-0.00059	0.00057	3e-05	-0.00054	0.00031	-0.00059	0.00052	0.00102	0.0001	-0.00016	0.00017	-0.00044	-0.0002	-0.00087	-0.00017	-0.00058	-0.00015	-0.00092	-0.00045	-0.0008	-0.00053	-0.00044	-0.00028	-0.00059	-0.00022	-0.00034	-0.00028	-0.00069	-0.00032	-0.0001	-0.00015	7e-05	3e-05	-0.00104	2e-05	0.00013	-0.00022	4e-05
	1631.44	-9e-05	0.00057	0.00032	0.00032	-0.00021	-0.00017	0.00012	0.00046	0.0007	-0.00067	0	0.00027	-3e-05	-0.00038	0.00018	0.00041	-0.00065	-0.0001	-0.00012	-0.00035	0.00039	0.00051	-0.0004	0.00072	0.00024	0.00074	-9e-05	-0.001	-0.00045	-0.00037	-0.00085	-0.00056	2e-05	-0.00081	-5e-05	-0.00031	-0.0009	-0.00028	-0.00039	0.00045	-0.00044	5e-05	0.00101	-2e-05	0.00012	7e-05	-0.00046	0.00044
	1634.99	0.00012	0.00033	-5e-05	-0.00033	0.00021	-4e-05	-0.00035	-9e-05	0.00011	-0.00039	-0.00027	-0.00043	-0.00014	0.00012	0.0004	-0.00031	-0.00012	-0.00035	-4e-05	1e-05	0.00012	0.00013	0.0004	-0.00016	0.00039	-0.00038	0.00022	4e-05	-0.00068	-6e-05	-0.00067	-6e-05	-0.00018	-0.00043	-0.00103	-0.00106	-0.00124	-0.00035	-0.00067	-0.00064	-0.00011	-0.00045	-0.00071	-6e-05	-0.00038	-0.00041	-0.00045	-0.00038
	file info
	Date: September 01	2021
	Sample:
	Solvent:
	Pump energy (uJ):
	Pump wavelength (nm):
	Cuvette length (mm): 2
	Comments: Time Zero: 458.014 ps
	Averaging time: 1.0 s
	Number of scans: 3
	Measurement time: 00:10:28
[truncated: 72 more columns]

## Sheet: Fig 1c d
250 nm 0.5 mOD	Wavelength (nm)
Time (ps)	0	-5.00267	-4.73335	-4.48667	-4.23734	-3.98669	-3.73603	-3.48671	-3.23468	-2.98403	-2.73602	-2.48537	-2.23604	-1.98402	-1.73601	-1.48669	-1.23736	-0.98671	-0.73738	-0.488	-0.23602	0.01066	0.03197	0.05333	0.07464	0.09596	0.11996	0.14397	0.16665	0.19331	0.21864	0.24529	0.27464	0.29997	0.33196	0.36263	0.3933	0.42529	0.4613	0.49467	0.52798	0.56664	0.60397	0.644	0.68398	0.7293	0.76933	0.81464	0.86398
	747.37	0.00107	0.00889	0.00296	0.00394	-0.00529	-0.00631	0.00021	-0.00102	0.00331	0.00182	-0.00358	0.00497	0.00271	0.00275	-0.00561	5e-05	0.00147	0.00453	-0.00645	0.00277	-0.0011	0.00091	8e-05	0.00345	0.00394	-0.00107	-0.00206	-0.00068	0.00319	-0.00659	0.00708	-0.00465	0.00278	0.00385	-0.00176	-0.00056	-0.00343	0.00662	-0.00566	0.00212	-0.00019	-0.00572	-0.00417	-0.00019	-0.00307	0.00128	0.00814	-0.00623
	750.776	0.00111	0.00275	-0.00141	-0.00024	0.00423	-0.00016	0.00621	-0.00066	0.00307	-0.00296	-0.00342	0.00102	-0.00451	0.00643	0.00253	0.00077	0.00452	-0.00063	-0.00043	0.00493	0.00567	0.00447	0.00184	0.00213	0.00417	0.00079	0.00473	0.00279	0.00035	0.00019	0.00275	0.00165	0.00067	-0.00301	-0.00364	-0.00874	0.00395	-0.00078	-0.00415	0.00238	-0.00021	-0.00114	-0.00094	0.00293	-0.00046	-0.0015	0.00887	-0.00823
	754.183	-0.00274	-0.00167	0.00379	0.0026	-0.00492	-0.0034	0.00577	-0.00155	-0.00084	-1e-05	-0.00649	0.00141	-0.00388	6e-05	-0.00211	0.00382	-0.0009	-0.00266	0.00273	0.00121	-0.00271	0.00182	-0.00922	2e-05	-0.00309	-0.00013	0.00085	0.00143	-0.00606	0.0002	-0.00023	-0.00402	-0.00321	0.00065	-0.0089	0.0021	0.00236	-0.00201	-0.0052	-0.00208	0.00556	-0.00356	-0.0027	0.0031	-0.00432	0.00288	-0.00145	-0.00472
	757.591	0.00389	-0.00223	0.00326	-0.00022	-5e-05	0.00095	0.00514	-0.00471	0.00223	-0.00018	-0.00344	0.00396	-0.00097	-0.00118	-0.00275	0.00285	0.00169	0.00048	0.00378	0.00219	-0.00318	NaN	-0.00424	0.00471	0.00389	0.00083	0.00505	-0.00641	NaN	0.00281	0.00223	-0.00185	-0.00225	0.00346	0.00182	-0.00471	-0.00358	0.00648	-0.00439	0.00734	0.00034	-0.00201	0.00068	0.00341	0.002	0.00628	0	-0.00148
	760.999	-0.00477	-0.00422	-0.00338	0.00397	-0.00273	-0.00726	-0.01097	-0.00124	0.00319	-0.00514	-0.00497	0.00389	-0.01124	-0.00051	0.00113	-0.0008	-0.00823	-0.00212	-0.00136	-0.00247	-0.00035	-0.00385	0.00167	-0.00689	-0.00052	-0.01073	0.00035	-0.01126	-0.0054	-0.0115	0.00396	-0.0031	-0.00552	-0.00504	0.00668	0.00328	-0.00164	0.00176	-0.00388	-0.00591	-0.00516	-0.00149	0.00301	-0.01004	-0.00161	-0.00209	0.00605	-0.00126
	764.408	0.00209	0.00066	0.00748	-0.00619	-0.00487	0.00205	-0.004	0.00095	-0.00312	0.0083	0.01072	-0.00614	-7e-05	0.00081	0.00447	0.00315	NaN	-0.00329	0.0004	NaN	NaN	-0.00123	-0.00268	0.00268	0.00889	-0.00526	0.00214	0.00431	-0.00659	0.00627	0.00759	0.00516	0.00254	-0.00131	NaN	0.00337	0.00673	0.00517	0.00299	0.00449	0.00322	-0.00027	NaN	-0.00782	-9e-05	-0.00569	0.0068	-0.0032
	767.817	NaN	NaN	NaN	NaN	NaN	NaN	NaN	NaN	NaN	NaN	NaN	NaN	NaN	NaN	NaN	NaN	NaN	NaN	NaN	NaN	NaN	NaN	NaN	NaN	NaN	NaN	NaN	NaN	NaN	NaN	NaN	NaN	NaN	NaN	NaN	NaN	NaN	NaN	NaN	NaN	NaN	NaN	NaN	NaN	NaN	NaN	NaN	NaN
	771.227	NaN	NaN	NaN	NaN	NaN	NaN	NaN	NaN	NaN	NaN	NaN	NaN	NaN	NaN	NaN	NaN	NaN	NaN	NaN	NaN	NaN	NaN	NaN	NaN	NaN	NaN	NaN	NaN	NaN	NaN	NaN	NaN	NaN	NaN	NaN	NaN	NaN	NaN	NaN	NaN	NaN	NaN	NaN	NaN	NaN	NaN	NaN	NaN
	774.637	NaN	NaN	NaN	NaN	NaN	NaN	NaN	NaN	NaN	NaN	NaN	NaN	NaN	NaN	NaN	NaN	NaN	-0.01773	NaN	NaN	NaN	NaN	NaN	NaN	NaN	NaN	NaN	NaN	NaN	NaN	NaN	NaN	-0.00674	NaN	NaN	NaN	NaN	NaN	NaN	NaN	NaN	NaN	NaN	NaN	NaN	NaN	NaN	NaN
	778.048	NaN	NaN	NaN	0.00644	NaN	NaN	0.01274	0.01082	NaN	NaN	NaN	0.00991	0.00647	NaN	NaN	NaN	-0.00064	NaN	-0.0004	NaN	0.00487	NaN	NaN	-0.00128	NaN	NaN	NaN	0.00915	NaN	NaN	0.0011	NaN	NaN	0.00482	0.0018	0.00787	-0.01243	0.00971	-0.0146	NaN	-0.00092	NaN	-0.00302	NaN	NaN	NaN	NaN	-0.00074
	781.46	-0.00287	-0.0009	0.00419	-0.00421	0.00015	-0.00063	0.00036	4e-05	-0.00392	0.00286	-0.00271	-0.00076	-0.00183	0.00472	-0.00362	0.00164	-0.00407	0.00029	-0.00211	0.00559	-0.00219	0.00036	0.00199	0.00173	0.0091	-0.00078	0.00398	0.00123	-0.00142	-0.01029	0.00254	-0.00615	-0.00232	0.00917	0.00178	0.00407	-0.00129	0.00374	-0.0034	0.00382	0.00064	-0.00146	-0.00043	-0.00031	0.00474	-0.00127	0.00041	-0.00314
	784.872	0.00441	0.00221	0.00175	-0.00088	0.00163	-0.00187	-0.0016	0.00359	-0.00069	0.00363	0.00159	-0.00145	0.00086	0.00413	0.00227	0.00476	0.00539	0.00031	0.00238	0.00128	-0.00364	0.00296	-0.00499	-0.00314	-0.00393	0.00091	-0.00051	0.00241	-0.00294	-0.00146	-0.00051	-0.00613	0.00097	0.00244	-0.00095	0.00358	0.00275	0.00353	-0.00046	-0.0013	0.00359	-0.00052	0.00197	0.00125	0.0041	-0.00326	0.00061	0.0014
	788.285	-0.00089	0.00186	-0.00124	-3e-05	0.00152	0.00026	-0.00029	0.00178	0.00017	-0.00157	-0.00072	-0.00086	4e-05	0.00094	0.00181	0.00139	0.00169	0.00097	-0.00189	6e-05	-0.00186	0.00051	0.00084	0.00061	0.00214	0.00075	-0.00299	-0.00053	0.00231	0.00182	-0.00161	0.00035	0.00033	-0.0025	0.00126	-0.00099	0	-0.00186	0.00187	0.00012	0.00185	-0.0002	-0.0006	0.00309	0.00046	-0.00103	0.00148	-0.00159
	791.698	-0.00062	-0.00163	0.00033	5e-05	-0.00123	-0.00149	0.00036	0.00154	-0.00049	0.00117	-0.00029	-0.0001	-0.001	0.00093	0.00037	-0.00153	0.00039	-0.0004	-0.0005	-0.00059	-0.00044	4e-05	-0.00025	-0.00054	-0.00053	0.00143	0.0001	-0.0008	-0.00015	0.00077	0.00087	0.00077	0	-0.00087	-7e-05	-0.00085	0.00034	0.00076	-0.00044	-1e-05	-0.00086	-0.00215	0.00019	0.00059	5e-05	-0.00159	-0.00024	0.00102
	795.112	0.00034	0.00011	-0.00028	0.00028	-0.0002	0.0002	0.00049	-6e-05	0.00072	0.00039	0.00089	-0.00018	0.0004	0.0011	0.00076	0.0001	0.00039	0.00032	0.00056	-0.00047	-0.00027	-0.00012	-0.0002	-0.00027	9e-05	0.00059	0.00017	0.00034	-1e-05	-0.00017	-0.00095	0.00049	2e-05	-0.00028	0	-0.00043	0.00023	-0.00029	-0.00028	-1e-05	-0.00084	0.00042	-0.00012	0.00029	-0.00012	-0.00025	-0.00015	0.00032
	798.527	-0.00014	1e-05	8e-05	-0.00011	-0.00016	-0.00016	-0.00027	-1e-05	-4e-05	0.00016	-0.00026	0.0002	2e-05	-5e-05	6e-05	-0.00043	0.00019	0.00025	-6e-05	-0.00023	0.00047	-0.00026	-0.0003	1e-05	-1e-05	-6e-05	-0.00015	-0.00017	6e-05	-9e-05	-0.00019	-1e-05	6e-05	-0.00024	-0.00026	0.00033	7e-05	-2e-05	-0.00021	0.00019	-0.00036	8e-05	-0.00034	-0.0004	-0.00022	-2e-05	0.00011	-0.00023
	801.942	1e-05	-5e-05	9e-05	-0.00021	-0.00013	5e-05	0.00013	1e-05	-4e-05	6e-05	8e-05	7e-05	-3e-05	-5e-05	0.00012	-0.00016	0.00015	0.0001	4e-05	1e-05	0.0002	0.00014	1e-05	5e-05	5e-05	-4e-05	-1e-05	0.0001	4e-05	0.00011	-6e-05	6e-05	0.00022	-7e-05	0.00012	0.00011	0.00022	0.00015	-5e-05	0.00011	-5e-05	2e-05	-9e-05	3e-05	-5e-05	-0.00019	-8e-05	0.00014
	805.358	7e-05	0	2e-05	-0.00013	-8e-05	-8e-05	4e-05	-3e-05	7e-05	6e-05	0.0002	0.00011	6e-05	-3e-05	0.0001	2e-05	0	7e-05	5e-05	4e-05	3e-05	-3e-05	-2e-05	-0.00014	2e-05	3e-05	7e-05	0	8e-05	0.00011	-3e-05	-8e-05	0.00013	-4e-05	-0.0001	3e-05	0.00019	5e-05	-0.00014	0	-0.00012	-2e-05	0	0.00012	-0.00013	-3e-05	-0.00019	4e-05
	808.774	-8e-05	-1e-05	9e-05	-3e-05	-6e-05	-3e-05	0.00013	0	-3e-05	-1e-05	-3e-05	6e-05	-6e-05	3e-05	-1e-05	-3e-05	-3e-05	5e-05	-7e-05	4e-05	-0.00011	-2e-05	-6e-05	-2e-05	9e-05	5e-05	-2e-05	5e-05	4e-05	-0.00014	-1e-05	-8e-05	-3e-05	1e-05	0.0001	3e-05	7e-05	1e-05	0	4e-05	-4e-05	4e-05	9e-05	-5e-05	-4e-05	0	0	6e-05
	812.191	-2e-05	-3e-05	2e-05	5e-05	0	5e-05	0.00011	2e-05	1e-05	5e-05	-4e-05	-3e-05	-0.00012	1e-05	-5e-05	0	-0.00012	0.00013	7e-05	-2e-05	-6e-05	0.0001	9e-05	-7e-05	6e-05	-4e-05	0.0001	9e-05	0	-0.00016	0.00018	-1e-05	-0.00018	6e-05	4e-05	-0.0001	-0.00011	4e-05	4e-05	0.00014	-4e-05	6e-05	5e-05	0.0001	0.0001	-5e-05	0.00015	-2e-05
	815.609	1e-05	0.0001	-3e-05	1e-05	0.00012	0.00014	-2e-05	9e-05	-4e-05	9e-05	2e-05	-0.00011	-0.00015	1e-05	7e-05	0.00016	-0.00013	2e-05	-8e-05	7e-05	3e-05	0.00018	-5e-05	-4e-05	0	8e-05	0	-2e-05	-9e-05	-3e-05	7e-05	-2e-05	-0.00019	5e-05	-3e-05	-9e-05	-0.00016	-1e-05	8e-05	8e-05	0	0.0001	9e-05	0.00025	0.00017	0	0.00016	-3e-05
	819.027	6e-05	4e-05	8e-05	3e-05	0.00012	7e-05	-1e-05	3e-05	-6e-05	-5e-05	-0.00011	-6e-05	-1e-05	-6e-05	9e-05	0.00014	-3e-05	2e-05	-3e-05	-6e-05	4e-05	0.00011	-9e-05	1e-05	1e-05	0.00013	3e-05	-2e-05	-0.00014	-3e-05	0.00014	5e-05	-0.00014	0	-7e-05	6e-05	-0.00011	-0.00012	1e-05	5e-05	-2e-05	4e-05	3e-05	0.0001	0.00022	1e-05	0.00015	3e-05
	822.445	-1e-05	0.00011	9e-05	1e-05	5e-05	8e-05	7e-05	-9e-05	-0.00011	5e-05	-1e-05	-2e-05	7e-05	-2e-05	3e-05	0.00026	-6e-05	0	-5e-05	5e-05	0.0001	0.00016	-3e-05	-0.00011	0	5e-05	0.0001	5e-05	-0.00015	5e-05	5e-05	1e-05	-0.0002	8e-05	-3e-05	4e-05	-0.00017	-6e-05	4e-05	0.00024	3e-05	3e-05	3e-05	0.00011	0.00017	2e-05	0.00026	-0.00012
	825.865	9e-05	0.00028	3e-05	1e-05	0.00013	0.00021	5e-05	-2e-05	-3e-05	0.00014	3e-05	-0.00027	1e-05	9e-05	0.00022	0.00023	1e-05	0	1e-05	5e-05	0.00016	0.00014	-6e-05	-0.0002	6e-05	7e-05	1e-05	2e-05	-9e-05	7e-05	0.0001	4e-05	-0.00044	0.00019	0.00014	-2e-05	-0.00031	-0.0001	0.00011	0.00032	0.00013	3e-05	0.00023	0.00031	0.00032	0	0.00022	-0.00027
	829.284	-2e-05	0.00013	-1e-05	8e-05	-0.00023	-0.00011	-0.0001	-0.00017	-0.00016	-6e-05	-7e-05	1e-05	4e-05	-2e-05	-0.00011	0.00019	-0.00024	4e-05	0.00014	0.00012	0.00013	0.00019	-0.0001	-0.00017	-2e-05	-0.00016	-0.00013	-0.00015	-0.00012	-0.00017	0.00032	0.00013	-0.0001	-2e-05	0.00013	-2e-05	1e-05	-0.00025	-0.00022	0.00012	0.00012	0.00016	0.00019	0.00014	-8e-05	-4e-05	0.00011	-0.00016
	832.705	-0.00014	-7e-05	-2e-05	4e-05	-3e-05	-9e-05	0.00023	-4e-05	0.00034	-7e-05	0.00013	-0.0004	-0.00012	6e-05	-7e-05	-0.00024	-0.00032	3e-05	6e-05	0.0001	0.00024	0.00014	6e-05	-9e-05	0.0001	-0.00017	0.00011	-0.00011	0.00017	0.00019	0.00016	-4e-05	-0.00037	-0.00023	-5e-05	0.00012	3e-05	-0.0005	-0.00019	-0.00014	-0.00018	-0.00013	-0.0001	0.00018	-0.00035	0.00023	-0.00011	0.00014
	836.126	-0.00015	-0.00012	-0.00021	-0.00013	0	0.00016	5e-05	-0.00029	3e-05	0.00048	0.0002	-0.00021	9e-05	-8e-05	-5e-05	-0.00038	-2e-05	-4e-05	-7e-05	-8e-05	-1e-05	0.0003	-4e-05	0.00061	-0.0003	-1e-05	0.0003	-0.00031	-0.00012	-1e-05	-0.00042	1e-05	-0.00022	-0.00024	-7e-05	-0.00017	0.0001	-0.00011	-0.0003	0	-0.00015	-8e-05	0.00011	8e-05	0.00025	2e-05	0.00012	0.0001
	839.548	-0.00011	0.0004	-4e-05	-0.00022	0.00011	0.00025	-0.00017	-0.0002	2e-05	0.00038	-8e-05	-6e-05	0.00012	5e-05	-0.00024	0.00055	8e-05	1e-05	-0.00015	3e-05	-0.00012	0.00039	-0.00016	0.00022	-1e-05	3e-05	0.00012	-0.00047	0.00013	-0.00033	0.00038	0	-0.00046	-0.00012	-8e-05	-0.0003	-0.00032	1e-05	-0.00016	8e-05	-0.00034	-0.0003	0.00022	0.00014	0.0003	0.00023	0.00033	-0.00025
	842.97	2e-05	0.00017	-3e-05	0.00015	4e-05	8e-05	-4e-05	0	-0.00015	-9e-05	-0.00024	-5e-05	-0.00035	0.00016	-9e-05	0.0001	-0.00018	-0.00015	-8e-05	4e-05	-0.00011	0.00014	-0.00022	-0.00017	9e-05	1e-05	5e-05	-5e-05	-0.00035	0.00029	-8e-05	9e-05	-0.00041	7e-05	0.00018	-0.00012	-0.0001	-0.00036	6e-05	0.00028	-0.0001	0.00018	4e-05	0.00022	0.0004	3e-05	0.00062	-0.00023
	846.392	-0.00012	8e-05	0.00014	0.0002	0.00026	-0.0001	-6e-05	-6e-05	-0.00024	-0.00016	3e-05	0.00015	-9e-05	-8e-05	-0.00011	0.00031	0.0001	-0.00039	8e-05	0.00014	0.00023	0.00029	5e-05	-3e-05	-0.00017	0.00011	0.00016	0.00021	-0.00018	-8e-05	0.00011	5e-05	-0.00043	6e-05	-0.00018	-1e-05	-0.00037	-0.00022	-0.0002	0.0003	0.00014	-2e-05	-0.00025	0.00039	0	-0.00026	0.00036	-0.00038
	849.816	0.00014	-9e-05	5e-05	0.00018	9e-05	0.0001	0.00016	4e-05	8e-05	0.00017	-5e-05	3e-05	4e-05	-0.00016	0.00026	4e-05	-0.00034	3e-05	-3e-05	4e-05	0.00016	0	1e-05	3e-05	-9e-05	2e-05	0.00018	-0.00023	0.0001	-9e-05	0	-0.00013	-0.00037	0.00032	-0.00013	-0.0001	-1e-05	0.00011	-0.00021	2e-05	-0.00014	7e-05	6e-05	-0.00012	-1e-05	0.00012	0	2e-05
	853.24	0.00016	-1e-05	-0.00012	-6e-05	-1e-05	-9e-05	9e-05	0.00011	-1e-05	-1e-05	-2e-05	0.00023	0.00013	-7e-05	3e-05	0.00012	0.00014	3e-05	4e-05	-5e-05	-1e-05	-0.00024	1e-05	7e-05	-2e-05	0.00012	8e-05	0.00014	0.00031	0	-0.0002	-0.00012	7e-05	-0.0001	-1e-05	-2e-05	-0.00017	5e-05	-0.00023	8e-05	-0.00035	-1e-05	-0.0001	-8e-05	-0.00012	-0.0002	-0.00015	-0.00014
	856.664	4e-05	-2e-05	0.00019	3e-05	-1e-05	0.00012	0.00029	4e-05	0.00029	-9e-05	5e-05	0.00021	0.00011	-2e-05	6e-05	-0.00042	0.0002	-9e-05	0.00018	-1e-05	-7e-05	-7e-05	0.00013	0.00014	0.00014	-5e-05	-0.00022	-0.00019	0.00014	-0.00022	-0.00013	-6e-05	-6e-05	-0.00035	7e-05	0.00011	0.0001	5e-05	-1e-05	-0.00035	-0.00017	-7e-05	4e-05	-0.00021	-0.00051	-5e-05	-0.00029	-6e-05
	860.089	4e-05	-0.00011	0.00012	0.00014	5e-05	-0.00013	-8e-05	-6e-05	5e-05	-0.00011	6e-05	-0.00013	-4e-05	-0.00029	-1e-05	-5e-05	0.00023	7e-05	1e-05	1e-05	9e-05	-0.00016	3e-05	5e-05	9e-05	-1e-05	-5e-05	-0.00019	0.00018	0	-0.00018	2e-05	0.00013	1e-05	-0.00015	0.00015	-9e-05	-2e-05	-0.0003	-0.00019	-8e-05	0.00016	8e-05	-8e-05	-0.00027	4e-05	-0.00019	-0.00013
	863.515	0.00018	-0.00018	0.00013	0.00023	6e-05	3e-05	-7e-05	7e-05	-0.00012	5e-05	-4e-05	5e-05	-6e-05	-0.00022	8e-05	-2e-05	2e-05	7e-05	1e-05	0.00014	-0.0002	1e-05	-1e-05	0.00011	6e-05	-0.0002	0.00024	-0.0001	7e-05	-0.00014	0.00018	0.0001	-0.00019	-0.00011	-3e-05	-0.00029	-0.00019	0	-0.0002	-0.00035	-0.00011	-0.00018	-0.00018	0.0001	0.00022	0.00011	0.00013	-0.00025
	866.942	7e-05	4e-05	3e-05	0.00038	0.00027	9e-05	0.00016	0.00015	-5e-05	0.00016	4e-05	-8e-05	5e-05	0.00018	-0.00015	0.00036	-2e-05	0.00017	0.00011	0.00023	5e-05	4e-05	3e-05	-9e-05	0.00013	0.00018	3e-05	-0.00031	5e-05	4e-05	2e-05	0.0003	-0.00017	8e-05	2e-05	0.00011	6e-05	-0.0001	-0.00039	-7e-05	-0.00011	-0.00026	-0.00014	0.00026	0.00015	-5e-05	-8e-05	-0.00024
	870.368	8e-05	-4e-05	0.00016	0.00033	-1e-05	0.00031	2e-05	6e-05	0	0.00016	0.00012	-0.00011	-9e-05	-5e-05	-3e-05	0.00022	-0.00029	-0.00022	0	-1e-05	-1e-05	0.00017	-0.00011	-0.0001	-8e-05	-5e-05	-2e-05	-0.00027	5e-05	-0.00013	0.0002	-7e-05	-0.00022	0.00026	6e-05	-0.0002	-0.00024	-2e-05	-0.00023	0.0001	-8e-05	2e-05	1e-05	-9e-05	0.00027	-0.00018	4e-05	-0.00033
	873.796	0.00028	-9e-05	-0.00022	0.00011	6e-05	-0.00016	0	-9e-05	-5e-05	0.00021	0.00012	-6e-05	5e-05	-0.00016	-8e-05	0.0001	-0.00018	-4e-05	-6e-05	-0.00015	0	9e-05	8e-05	-7e-05	-8e-05	-5e-05	0.00013	2e-05	-0.00026	-0.00015	-0.0001	5e-05	6e-05	6e-05	4e-05	3e-05	-0.00022	5e-05	-0.00013	-6e-05	-0.00031	-0.00012	3e-05	-6e-05	-0.00036	-2e-05	-3e-05	-0.00017
	877.224	0	-7e-05	1e-05	-5e-05	-8e-05	-6e-05	0.00016	-8e-05	-9e-05	-0.00015	0.00013	-0.00016	4e-05	6e-05	-0.00014	5e-05	-1e-05	2e-05	0.00033	-1e-05	-0.00013	-5e-05	-0.00011	-2e-05	-0.00022	-8e-05	-2e-05	0.00034	0.00014	6e-05	8e-05	-0.00012	8e-05	-2e-05	0.00012	-4e-05	-8e-05	-0.00014	-0.0002	-0.00016	-0.00023	-0.00014	-0.00039	-0.00016	6e-05	-0.00032	-2e-05	-2e-05
	880.653	-0.00011	8e-05	-0.00013	-0.0001	-3e-05	-0.00017	-0.00015	0.00021	-8e-05	-2e-05	-3e-05	-2e-05	-7e-05	1e-05	-8e-05	-1e-05	3e-05	4e-05	2e-05	0.0001	-7e-05	0.00019	1e-05	1e-05	-0.0001	-0.00018	0.00019	-0.0001	0.00032	0.00015	7e-05	-1e-05	-1e-05	9e-05	-0.00019	-0.00014	7e-05	-0.0001	-0.0003	-7e-05	-0.00035	-0.00012	-0.00024	-0.00028	-0.00021	-0.00021	-0.00031	-0.00029
	884.082	2e-05	8e-05	-3e-05	0.00023	-0.00025	0.00015	2e-05	7e-05	-9e-05	5e-05	0.00015	4e-05	-0.00012	0.0001	-0.0001	-5e-05	0	1e-05	0	-1e-05	0.00024	0.00012	-0.00015	-5e-05	-0.00016	-0.00016	-0.00012	-0.00012	0.0002	-1e-05	2e-05	-5e-05	6e-05	-6e-05	-0.00015	-0.00018	-0.00012	-0.00018	-0.00037	-0.00022	-0.00038	-0.00027	-0.0002	-0.00016	-0.00037	-0.00034	-0.00023	-0.0001
	887.512	0.00017	7e-05	0.00029	0.00014	8e-05	3e-05	-0.00013	1e-05	0.00016	8e-05	1e-05	-2e-05	0.0001	-0.00018	0.0001	0.00017	-0.00016	1e-05	0	0.00013	-0.00011	0.00014	-0.00011	1e-05	1e-05	-0.00011	-8e-05	-0.00011	-0.00013	1e-05	8e-05	-7e-05	-3e-05	-6e-05	-0.00015	-0.00019	-0.00015	-0.00018	-0.00035	-0.00023	-0.00034	-0.00017	-0.00032	-0.00013	-0.00017	-0.00024	-0.00012	-0.0003
	890.942	1e-05	3e-05	-1e-05	0.0001	-9e-05	-0.00014	9e-05	1e-05	-7e-05	-9e-05	-3e-05	4e-05	3e-05	-2e-05	6e-05	0.00015	-0.00013	4e-05	8e-05	-5e-05	-5e-05	6e-05	3e-05	-0.00011	-4e-05	3e-05	-2e-05	-8e-05	-0.00015	-0.00016	-3e-05	-0.00013	-0.00019	-0.00013	-0.00022	-0.00028	-0.00028	-5e-05	-0.00024	-9e-05	-0.00029	-0.00031	-0.00029	-0.00022	-5e-05	-0.00027	-0.00019	-0.00027
	894.373	7e-05	-3e-05	4e-05	-3e-05	4e-05	0.00014	9e-05	-5e-05	0	2e-05	-2e-05	0.00012	-8e-05	0	-2e-05	2e-05	-7e-05	-0.00011	-3e-05	6e-05	-6e-05	0.00019	3e-05	-0.00027	8e-05	-0.00016	-5e-05	-2e-05	-4e-05	-6e-05	0	-4e-05	-0.00016	-3e-05	-0.00013	-0.0003	-0.00012	-0.00019	-0.00013	-0.00023	-0.00035	-0.00021	-0.00027	-0.00012	-0.00016	-0.00029	-0.00013	-0.00021
	897.805	5e-05	-3e-05	-7e-05	-3e-05	-5e-05	4e-05	-6e-05	1e-05	-6e-05	2e-05	-7e-05	2e-05	7e-05	0.00012	-2e-05	0.00014	-9e-05	9e-05	0.0001	9e-05	7e-05	1e-05	2e-05	-3e-05	0.00013	0.0001	5e-05	9e-05	-1e-05	-9e-05	9e-05	-0.00012	-0.00029	-0.00025	-0.00018	-0.00033	-0.0002	-0.00016	-0.00013	-0.00028	-0.00022	-7e-05	-0.00031	-0.00034	-0.0002	-0.00048	-0.0002	-0.00026
	901.237	9e-05	2e-05	-0.00015	1e-05	-9e-05	1e-05	2e-05	0.00013	8e-05	-6e-05	-7e-05	5e-05	1e-05	-0.00014	2e-05	6e-05	-7e-05	-1e-05	-4e-05	-2e-05	-8e-05	-4e-05	-7e-05	6e-05	8e-05	1e-05	0.00012	0.00012	-0.0001	-0.00016	2e-05	-5e-05	-0.00025	-0.00025	5e-05	-0.00016	-0.00013	-0.00018	-0.00022	-0.00033	-0.00038	-0.00034	-0.00046	-0.00031	-0.00022	-0.00053	-0.00038	-0.00038
	904.67	-6e-05	7e-05	-3e-05	0.0001	6e-05	-4e-05	-6e-05	1e-05	9e-05	6e-05	-7e-05	6e-05	-4e-05	0	-0.00014	7e-05	-0.00024	-6e-05	2e-05	-0.00011	-7e-05	-0.00012	9e-05	0	-3e-05	-2e-05	2e-05	-5e-05	3e-05	-0.00017	-5e-05	-0.00014	-0.00026	-0.00012	-0.00014	-0.0003	-0.00033	-0.00033	-0.00029	-0.00031	-0.00027	-0.00037	-0.00044	-0.00048	-0.0004	-0.0004	-0.0003	-0.00059
	908.103	9e-05	0.00011	-4e-05	0.00011	-2e-05	-1e-05	-8e-05	-5e-05	-3e-05	-4e-05	3e-05	0.00022	-8e-05	-5e-05	-1e-05	7e-05	-5e-05	0.00013	-4e-05	-1e-05	8e-05	8e-05	-0.0001	7e-05	7e-05	-1e-05	-0.00018	3e-05	-9e-05	-7e-05	-8e-05	-9e-05	-0.00025	-0.00016	-0.00027	-0.00041	-0.0003	-0.00025	-0.00035	-0.00022	-0.00044	-0.00035	-0.00045	-0.00034	-0.00042	-0.00052	-0.00055	-0.00049
	911.537	-0.00013	7e-05	4e-05	8e-05	0	0.00012	6e-05	1e-05	8e-05	-2e-05	-5e-05	0.00011	-1e-05	3e-05	1e-05	0.00013	-1e-05	0.00018	4e-05	5e-05	-8e-05	9e-05	-4e-05	0	0.0001	-2e-05	-1e-05	-4e-05	-3e-05	-0.00012	-2e-05	-0.00021	-0.00027	-0.00032	-0.0003	-0.00025	-0.00034	-0.00039	-0.00031	-0.00047	-0.00045	-0.00044	-0.00046	-0.00039	-0.00048	-0.00047	-0.00065	-0.00048
	914.971	2e-05	-1e-05	0.00014	8e-05	-3e-05	0.00012	6e-05	9e-05	8e-05	-5e-05	0.00012	7e-05	-1e-05	-0.0001	-0.0001	2e-05	4e-05	-3e-05	-4e-05	7e-05	-1e-05	4e-05	1e-05	-7e-05	-1e-05	-3e-05	-6e-05	-0.0001	-0.00016	-0.00013	-9e-05	-0.00016	-0.00028	-0.00036	-0.00017	-0.00032	-0.00045	-0.00031	-0.00032	-0.00043	-0.0004	-0.00045	-0.00038	-0.00043	-0.00051	-0.00052	-0.00042	-0.00054
	918.406	0.0001	6e-05	2e-05	1e-05	7e-05	5e-05	-1e-05	-7e-05	3e-05	2e-05	2e-05	-3e-05	0.0001	6e-05	4e-05	0	-3e-05	-9e-05	4e-05	-0.00016	-8e-05	9e-05	7e-05	1e-05	3e-05	-0.0001	6e-05	-1e-05	-4e-05	-0.0002	-7e-05	-0.00011	-0.00034	-0.00014	-0.0003	-0.00044	-0.00028	-0.00044	-0.00035	-0.00053	-0.00041	-0.00055	-0.00048	-0.00047	-0.00048	-0.00054	-0.00066	-0.00057
	921.842	3e-05	0.00012	-4e-05	0	9e-05	9e-05	0.00013	-8e-05	7e-05	3e-05	1e-05	2e-05	-6e-05	-4e-05	-6e-05	0.00011	6e-05	-2e-05	-8e-05	3e-05	4e-05	6e-05	-2e-05	-8e-05	-1e-05	-7e-05	0.00012	-6e-05	-0.0001	-0.00017	-6e-05	-0.00013	-0.00026	-0.0002	-0.00033	-0.00034	-0.00052	-0.00046	-0.0004	-0.00038	-0.00032	-0.00047	-0.00055	-0.00058	-0.00043	-0.00058	-0.0005	-0.0005
	925.278	-0.0001	0	0.00015	6e-05	-8e-05	0.00013	0	-3e-05	7e-05	6e-05	4e-05	0	-2e-05	1e-05	-8e-05	7e-05	-0.00019	5e-05	-4e-05	-5e-05	2e-05	0.0001	0	-9e-05	-4e-05	-0.00012	1e-05	8e-05	-0.00014	-0.00016	-0.0002	-0.00022	-0.00032	-0.00023	-0.00028	-0.00032	-0.00038	-0.0004	-0.00033	-0.00037	-0.00047	-0.0004	-0.00048	-0.00044	-0.00049	-0.0006	-0.00035	-0.00058
	928.715	0.00013	-5e-05	2e-05	0	-4e-05	-2e-05	1e-05	-5e-05	-1e-05	-6e-05	3e-05	-6e-05	1e-05	-3e-05	-7e-05	-2e-05	-9e-05	1e-05	7e-05	-6e-05	-0.0001	5e-05	0	-3e-05	4e-05	-5e-05	-2e-05	-8e-05	-0.00013	-0.00015	-0.00017	-0.00018	-0.00035	-0.00021	-0.00025	-0.00035	-0.00032	-0.00045	-0.00034	-0.00046	-0.00042	-0.00046	-0.00049	-0.00051	-0.0005	-0.00056	-0.00052	-0.0007
	932.153	4e-05	2e-05	0	5e-05	1e-05	2e-05	3e-05	1e-05	1e-05	0	0	1e-05	4e-05	0	2e-05	8e-05	-5e-05	-4e-05	-7e-05	-2e-05	-5e-05	0.00012	-5e-05	-7e-05	6e-05	1e-05	9e-05	0	-6e-05	-0.00011	-5e-05	-0.00019	-0.00026	-0.00024	-0.00021	-0.00033	-0.00036	-0.00037	-0.00039	-0.00028	-0.00034	-0.0004	-0.0004	-0.00041	-0.00039	-0.00058	-0.0005	-0.00059
	935.591	-1e-05	-3e-05	9e-05	7e-05	3e-05	5e-05	0	-7e-05	-3e-05	6e-05	3e-05	3e-05	2e-05	-4e-05	-5e-05	3e-05	0	1e-05	-1e-05	-1e-05	3e-05	0	-4e-05	-4e-05	-4e-05	-2e-05	-1e-05	-3e-05	-5e-05	-9e-05	-8e-05	-0.00018	-0.00021	-0.00023	-0.00024	-0.00029	-0.00028	-0.0003	-0.00035	-0.0003	-0.00042	-0.00035	-0.00047	-0.00042	-0.00046	-0.00058	-0.00043	-0.00057
	939.029	6e-05	2e-05	9e-05	9e-05	3e-05	0	1e-05	-6e-05	-6e-05	3e-05	1e-05	-1e-05	-5e-05	-1e-05	-4e-05	-1e-05	-4e-05	4e-05	1e-05	3e-05	-5e-05	5e-05	3e-05	-4e-05	-1e-05	1e-05	-2e-05	-2e-05	-2e-05	-7e-05	7e-05	-5e-05	-0.00027	-0.00015	-0.00017	-0.00019	-0.00021	-0.00027	-0.00026	-0.00022	-0.00031	-0.00028	-0.0004	-0.00035	-0.0004	-0.00049	-0.0004	-0.00046
	942.469	-1e-05	0	1e-05	0	-1e-05	4e-05	6e-05	2e-05	-0.0001	1e-05	0	-4e-05	-4e-05	2e-05	-4e-05	4e-05	0	1e-05	1e-05	1e-05	-1e-05	2e-05	-1e-05	-8e-05	-7e-05	4e-05	2e-05	-2e-05	-5e-05	-7e-05	-3e-05	-9e-05	-0.00016	-4e-05	-0.00016	-0.00025	-0.00023	-0.00026	-0.00018	-0.00022	-0.00029	-0.00031	-0.00032	-0.00029	-0.00036	-0.00045	-0.00043	-0.00051
	945.908	3e-05	-2e-05	3e-05	8e-05	1e-05	-2e-05	2e-05	0	2e-05	-3e-05	1e-05	0	-1e-05	1e-05	0	0.00012	-8e-05	1e-05	5e-05	5e-05	2e-05	9e-05	3e-05	-2e-05	7e-05	2e-05	4e-05	1e-05	-4e-05	-4e-05	4e-05	-3e-05	-0.00011	-2e-05	-3e-05	-0.00012	-0.00014	-0.00018	-0.00013	-0.00017	-0.00018	-0.0002	-0.00021	-0.00024	-0.00032	-0.00037	-0.00029	-0.00044
	949.349	6e-05	0	3e-05	3e-05	5e-05	7e-05	-2e-05	6e-05	4e-05	2e-05	-2e-05	4e-05	1e-05	-3e-05	-2e-05	3e-05	-7e-05	0	-1e-05	5e-05	1e-05	7e-05	-8e-05	6e-05	4e-05	-1e-05	7e-05	1e-05	-7e-05	-3e-05	5e-05	-1e-05	-5e-05	-2e-05	2e-05	-7e-05	-6e-05	-5e-05	-4e-05	-4e-05	-7e-05	-0.00012	-0.0002	-0.00014	-0.00018	-0.00035	-0.00029	-0.00038
	952.79	-2e-05	4e-05	3e-05	5e-05	1e-05	5e-05	0.0001	-2e-05	4e-05	-1e-05	3e-05	-0.0001	-1e-05	-2e-05	1e-05	6e-05	-2e-05	7e-05	-2e-05	2e-05	-3e-05	5e-05	2e-05	-5e-05	0	-2e-05	5e-05	4e-05	-4e-05	-2e-05	0.00016	2e-05	-2e-05	5e-05	9e-05	-4e-05	1e-05	-2e-05	4e-05	0	1e-05	-0.00012	-0.00014	-0.00013	-0.0001	-0.00031	-0.00022	-0.00028
	956.231	8e-05	-1e-05	1e-05	0	-5e-05	7e-05	1e-05	-1e-05	5e-05	2e-05	2e-05	1e-05	-1e-05	-6e-05	-2e-05	2e-05	-5e-05	-2e-05	0	-3e-05	-2e-05	1e-05	-3e-05	-5e-05	-4e-05	1e-05	4e-05	6e-05	5e-05	-1e-05	0.00013	0.00012	4e-05	9e-05	8e-05	-2e-05	7e-05	5e-05	2e-05	4e-05	8e-05	-3e-05	-5e-05	-0.00011	-0.00013	-0.00019	-0.00016	-0.0002
	959.674	2e-05	0	6e-05	3e-05	0	-1e-05	4e-05	-2e-05	-1e-05	5e-05	-2e-05	-2e-05	-3e-05	2e-05	1e-05	6e-05	-6e-05	-2e-05	2e-05	0	-1e-05	6e-05	-5e-05	-1e-05	4e-05	-2e-05	2e-05	-1e-05	2e-05	3e-05	0.00015	9e-05	4e-05	7e-05	0.0001	0.0001	0.0001	0.00012	0.00015	7e-05	5e-05	8e-05	2e-05	7e-05	-4e-05	-0.00015	-0.00013	-0.00018
	963.116	1e-05	3e-05	4e-05	-1e-05	2e-05	8e-05	6e-05	-9e-05	1e-05	1e-05	-1e-05	-5e-05	-5e-05	-3e-05	3e-05	4e-05	-2e-05	2e-05	-5e-05	-1e-05	-1e-05	6e-05	5e-05	-4e-05	5e-05	-8e-05	1e-05	3e-05	1e-05	1e-05	0.00019	0.00015	7e-05	0.00019	0.00016	0.00011	0.00015	0.00011	0.00013	0.00014	0.00013	3e-05	-1e-05	2e-05	2e-05	-0.00016	-6e-05	-0.00016
	966.56	3e-05	2e-05	6e-05	0	2e-05	6e-05	4e-05	-1e-05	3e-05	3e-05	3e-05	0	1e-05	-3e-05	2e-05	3e-05	-3e-05	2e-05	0	0	1e-05	6e-05	0	0	-1e-05	-4e-05	4e-05	3e-05	4e-05	8e-05	0.00017	0.00018	0.0001	0.00024	0.00022	0.00018	0.00021	0.00014	0.00014	0.00021	0.00016	0.00016	0.00011	0.00012	2e-05	-2e-05	4e-05	-0.0001
	970.004	2e-05	-3e-05	6e-05	-1e-05	1e-05	3e-05	-1e-05	-4e-05	1e-05	1e-05	-1e-05	-3e-05	2e-05	-5e-05	1e-05	4e-05	-5e-05	2e-05	2e-05	-2e-05	3e-05	8e-05	0	-7e-05	-2e-05	-2e-05	5e-05	2e-05	8e-05	0.00012	0.00015	0.00014	0.00016	0.00021	0.00024	0.00014	0.00023	0.00019	0.00019	0.00022	0.00019	0.0002	0.00014	0.00017	0.00013	-1e-05	3e-05	-2e-05
	973.448	8e-05	0	0	5e-05	2e-05	6e-05	1e-05	-5e-05	-3e-05	-1e-05	1e-05	-2e-05	-2e-05	-1e-05	-4e-05	6e-05	-3e-05	6e-05	-3e-05	3e-05	-7e-05	0.00011	4e-05	-6e-05	5e-05	2e-05	6e-05	4e-05	4e-05	2e-05	0.00021	0.00019	0.00012	0.00022	0.00022	0.00019	0.00021	0.00021	0.00019	0.00029	0.00022	0.00013	0.00012	0.0002	0.00014	2e-05	9e-05	-3e-05
	976.893	3e-05	4e-05	0	-1e-05	2e-05	6e-05	1e-05	-7e-05	0	0	-2e-05	-4e-05	-3e-05	-2e-05	1e-05	5e-05	-2e-05	1e-05	0	1e-05	-5e-05	5e-05	0	0	2e-05	2e-05	2e-05	5e-05	2e-05	4e-05	0.00018	0.0002	0.00011	0.0002	0.00023	0.0002	0.0002	0.00022	0.0002	0.00022	0.00022	0.00018	0.00015	0.00014	9e-05	4e-05	7e-05	-2e-05
	980.339	2e-05	-4e-05	6e-05	9e-05	0	6e-05	0	2e-05	1e-05	1e-05	0	-2e-05	1e-05	-3e-05	-2e-05	1e-05	-6e-05	0	1e-05	5e-05	1e-05	4e-05	3e-05	-3e-05	2e-05	2e-05	4e-05	2e-05	-1e-05	7e-05	0.00018	0.00014	0.00011	0.00023	0.00029	0.00021	0.00022	0.00021	0.00024	0.00021	0.00019	0.00019	0.00015	0.00017	0.00013	3e-05	9e-05	2e-05
	983.785	0	0	-2e-05	2e-05	0	1e-05	1e-05	-4e-05	-1e-05	0	-2e-05	-1e-05	-4e-05	-1e-05	0	7e-05	-6e-05	-2e-05	2e-05	-3e-05	-7e-05	7e-05	5e-05	-5e-05	-3e-05	-5e-05	0	4e-05	-1e-05	4e-05	0.00017	0.00012	5e-05	0.00023	0.00023	0.00017	0.00021	0.00017	0.00024	0.00024	0.00019	0.00018	0.00019	0.00016	0.00012	2e-05	0.0001	-5e-05
	987.232	2e-05	-2e-05	0	2e-05	2e-05	0	3e-05	-1e-05	0	2e-05	0	-1e-05	-1e-05	0	1e-05	4e-05	-3e-05	3e-05	2e-05	-2e-05	3e-05	6e-05	-1e-05	-3e-05	-2e-05	1e-05	1e-05	3e-05	3e-05	7e-05	0.00012	0.00017	0.00011	0.00021	0.00021	0.00024	0.00026	0.00022	0.00022	0.00024	0.00022	0.00019	0.00013	0.00019	0.00018	2e-05	6e-05	1e-05
	990.679	5e-05	0	2e-05	4e-05	3e-05	6e-05	2e-05	0	2e-05	2e-05	-2e-05	-3e-05	-3e-05	-1e-05	2e-05	4e-05	1e-05	2e-05	0	1e-05	1e-05	2e-05	0	-4e-05	0	0	1e-05	4e-05	0	4e-05	0.00012	0.00014	7e-05	0.00017	0.00026	0.00019	0.00019	0.00022	0.00021	0.00021	0.00019	0.00019	0.00015	0.0002	0.00017	6e-05	0.00012	0
	994.127	-1e-05	-1e-05	3e-05	4e-05	1e-05	0	4e-05	-1e-05	2e-05	3e-05	4e-05	0	0	0	2e-05	6e-05	1e-05	-2e-05	-3e-05	0	1e-05	4e-05	-2e-05	0	-2e-05	0	3e-05	-1e-05	0	2e-05	0.0001	0.00012	8e-05	0.00017	0.00021	0.00014	0.0002	0.0002	0.00018	0.00019	0.00017	0.00019	0.00013	0.00016	0.0001	3e-05	0.00014	0
	997.576	0	-1e-05	-1e-05	1e-05	-2e-05	1e-05	0	-3e-05	-1e-05	0	2e-05	2e-05	-5e-05	-3e-05	0	3e-05	-7e-05	0	-3e-05	-2e-05	-3e-05	4e-05	-2e-05	-7e-05	-3e-05	1e-05	5e-05	1e-05	1e-05	-2e-05	0.0001	9e-05	7e-05	0.00014	0.00015	0.00016	0.00017	0.00012	0.00018	0.00018	0.00015	0.00014	0.00016	0.00012	9e-05	2e-05	0.0001	-1e-05
	1001.03	-1e-05	1e-05	4e-05	3e-05	3e-05	7e-05	2e-05	2e-05	0	1e-05	1e-05	-3e-05	-2e-05	1e-05	0	1e-05	-1e-05	-1e-05	2e-05	-2e-05	-2e-05	1e-05	-2e-05	-4e-05	0	-1e-05	3e-05	4e-05	2e-05	4e-05	9e-05	0.00011	8e-05	0.00013	0.0002	0.00015	0.00019	0.00013	0.00014	0.00017	0.00017	0.00013	0.00015	0.00013	0.00011	1e-05	8e-05	-1e-05
	1004.47	1e-05	0	5e-05	3e-05	4e-05	1e-05	6e-05	4e-05	2e-05	-1e-05	0	3e-05	0	0	3e-05	5e-05	-4e-05	3e-05	3e-05	-1e-05	-2e-05	6e-05	-1e-05	-1e-05	0	0	4e-05	2e-05	3e-05	3e-05	7e-05	0.0001	9e-05	0.00017	0.00014	0.00016	0.00015	0.00013	0.00019	0.00022	0.00014	0.00016	0.00012	0.00016	0.0001	1e-05	9e-05	4e-05
	1007.93	5e-05	3e-05	2e-05	0	2e-05	2e-05	1e-05	-1e-05	4e-05	3e-05	-1e-05	1e-05	-2e-05	-1e-05	1e-05	1e-05	2e-05	0	-1e-05	-1e-05	3e-05	4e-05	-1e-05	-1e-05	4e-05	0	-1e-05	3e-05	0	4e-05	9e-05	0.00012	0.00011	0.00016	0.00016	0.00014	0.00012	0.00013	0.00016	0.00014	0.00011	0.00014	9e-05	0.00014	0.0001	6e-05	6e-05	0
	1011.38	1e-05	-1e-05	5e-05	0	-1e-05	4e-05	-1e-05	-2e-05	2e-05	3e-05	1e-05	0	-3e-05	-1e-05	-1e-05	3e-05	1e-05	-2e-05	0	3e-05	-3e-05	1e-05	1e-05	2e-05	-1e-05	-1e-05	2e-05	1e-05	0	4e-05	6e-05	8e-05	6e-05	0.00014	0.00012	8e-05	0.00011	0.00012	0.00012	0.00016	0.00013	0.00011	0.00011	0.00011	9e-05	1e-05	3e-05	4e-05
	1014.83	3e-05	2e-05	3e-05	4e-05	0	5e-05	1e-05	-2e-05	4e-05	3e-05	4e-05	0	-1e-05	0	4e-05	2e-05	-2e-05	0	-2e-05	-1e-05	1e-05	5e-05	1e-05	-1e-05	5e-05	1e-05	3e-05	4e-05	1e-05	5e-05	8e-05	7e-05	7e-05	0.00013	0.00016	0.0001	0.00013	0.00012	0.00018	0.00015	9e-05	0.00014	0.00012	0.00012	7e-05	3e-05	6e-05	-3e-05
	1018.28	6e-05	-1e-05	2e-05	1e-05	2e-05	1e-05	1e-05	4e-05	2e-05	5e-05	-3e-05	3e-05	4e-05	3e-05	5e-05	7e-05	-3e-05	-2e-05	-1e-05	3e-05	2e-05	5e-05	-1e-05	0	4e-05	1e-05	4e-05	1e-05	5e-05	0	6e-05	8e-05	5e-05	0.00012	9e-05	0.00011	0.0001	9e-05	0.00011	0.00015	9e-05	0.0001	0.0001	0.00012	5e-05	3e-05	2e-05	-3e-05
	1021.73	6e-05	-3e-05	4e-05	0	2e-05	7e-05	1e-05	-3e-05	-2e-05	5e-05	1e-05	3e-05	0	-2e-05	-3e-05	2e-05	-1e-05	0	-2e-05	-1e-05	-1e-05	6e-05	4e-05	3e-05	6e-05	-2e-05	5e-05	1e-05	1e-05	1e-05	2e-05	5e-05	0.00011	7e-05	9e-05	7e-05	9e-05	0.00013	9e-05	0.00016	5e-05	0.00013	3e-05	0.00014	6e-05	1e-05	3e-05	-1e-05
	1025.19	4e-05	1e-05	2e-05	1e-05	2e-05	3e-05	4e-05	-2e-05	-2e-05	2e-05	0	-2e-05	-2e-05	-4e-05	1e-05	4e-05	-2e-05	0	2e-05	-1e-05	1e-05	4e-05	0	-3e-05	1e-05	0	6e-05	1e-05	-1e-05	0	7e-05	7e-05	3e-05	0.0001	0.00013	4e-05	9e-05	8e-05	9e-05	0.00011	0.0001	0.0001	5e-05	9e-05	4e-05	-2e-05	6e-05	-3e-05
	1028.64	3e-05	0	-2e-05	0	-1e-05	3e-05	2e-05	-1e-05	0	3e-05	-5e-05	0	-4e-05	-2e-05	-2e-05	3e-05	-3e-05	3e-05	2e-05	2e-05	-2e-05	4e-05	1e-05	-1e-05	-4e-05	1e-05	1e-05	1e-05	-1e-05	-1e-05	7e-05	4e-05	-1e-05	6e-05	9e-05	7e-05	5e-05	7e-05	9e-05	0.00012	4e-05	6e-05	5e-05	8e-05	4e-05	1e-05	6e-05	-3e-05
	1032.09	5e-05	1e-05	4e-05	1e-05	-3e-05	3e-05	3e-05	1e-05	3e-05	2e-05	-2e-05	2e-05	-4e-05	0	0	3e-05	-5e-05	-1e-05	0	-1e-05	-1e-05	5e-05	4e-05	-2e-05	-2e-05	0	0	1e-05	0	1e-05	7e-05	5e-05	3e-05	6e-05	6e-05	5e-05	7e-05	8e-05	8e-05	9e-05	6e-05	6e-05	5e-05	8e-05	8e-05	-2e-05	4e-05	-2e-05
	1035.55	3e-05	0	5e-05	1e-05	1e-05	2e-05	1e-05	-3e-05	-3e-05	1e-05	-1e-05	0	-6e-05	-2e-05	2e-05	4e-05	-2e-05	-2e-05	3e-05	-2e-05	0	4e-05	1e-05	-1e-05	2e-05	3e-05	2e-05	-1e-05	0	0	5e-05	2e-05	4e-05	9e-05	8e-05	3e-05	7e-05	9e-05	5e-05	0.00012	4e-05	6e-05	4e-05	9e-05	1e-05	0	6e-05	0
	1039	1e-05	-1e-05	0	2e-05	1e-05	0	1e-05	-1e-05	-2e-05	1e-05	0	0	-5e-05	-1e-05	-2e-05	0	-3e-05	0	-1e-05	-3e-05	0	2e-05	-2e-05	-2e-05	-1e-05	-1e-05	-1e-05	1e-05	-3e-05	-4e-05	5e-05	0	0	5e-05	6e-05	2e-05	2e-05	3e-05	4e-05	9e-05	4e-05	5e-05	7e-05	7e-05	2e-05	-3e-05	6e-05	-4e-05
	1042.46	2e-05	-2e-05	3e-05	3e-05	1e-05	5e-05	3e-05	-1e-05	3e-05	6e-05	2e-05	1e-05	-2e-05	-5e-05	3e-05	3e-05	-3e-05	-1e-05	3e-05	0	-1e-05	3e-05	0	-2e-05	3e-05	1e-05	1e-05	2e-05	-2e-05	0	7e-05	7e-05	0	7e-05	9e-05	3e-05	7e-05	6e-05	6e-05	9e-05	1e-05	7e-05	5e-05	8e-05	3e-05	0	5e-05	-1e-05
	1045.92	4e-05	0	3e-05	1e-05	3e-05	1e-05	4e-05	-1e-05	-1e-05	0	-1e-05	0	-6e-05	-4e-05	0	2e-05	-4e-05	1e-05	3e-05	1e-05	-2e-05	5e-05	3e-05	-4e-05	3e-05	2e-05	0	-1e-05	4e-05	-1e-05	4e-05	5e-05	-3e-05	6e-05	6e-05	4e-05	4e-05	5e-05	3e-05	7e-05	2e-05	5e-05	4e-05	6e-05	3e-05	-1e-05	5e-05	-3e-05
	1049.38	2e-05	-1e-05	5e-05	0	1e-05	2e-05	4e-05	-3e-05	2e-05	-1e-05	2e-05	-2e-05	-2e-05	-3e-05	-1e-05	1e-05	-6e-05	-2e-05	2e-05	-1e-05	-1e-05	4e-05	3e-05	-2e-05	-1e-05	2e-05	3e-05	0	0	-2e-05	5e-05	2e-05	4e-05	6e-05	6e-05	4e-05	6e-05	5e-05	6e-05	6e-05	1e-05	4e-05	5e-05	0.0001	2e-05	-1e-05	3e-05	-1e-05
	1052.83	1e-05	1e-05	0	1e-05	0	2e-05	0	-1e-05	-1e-05	-1e-05	0	1e-05	-1e-05	-1e-05	1e-05	2e-05	0	1e-05	2e-05	0	-1e-05	2e-05	1e-05	0	-1e-05	0	4e-05	2e-05	-2e-05	-1e-05	5e-05	3e-05	1e-05	5e-05	7e-05	3e-05	5e-05	2e-05	6e-05	7e-05	4e-05	5e-05	2e-05	7e-05	4e-05	-1e-05	4e-05	0
	1056.29	3e-05	2e-05	0	2e-05	2e-05	4e-05	0	-1e-05	2e-05	2e-05	0	0	-2e-05	1e-05	1e-05	1e-05	-2e-05	0	1e-05	-2e-05	0	2e-05	-2e-05	0	2e-05	-1e-05	1e-05	3e-05	1e-05	-2e-05	0	3e-05	3e-05	7e-05	5e-05	2e-05	7e-05	4e-05	5e-05	6e-05	5e-05	0.00011	4e-05	3e-05	3e-05	1e-05	2e-05	0
	1059.75	2e-05	-1e-05	2e-05	1e-05	2e-05	6e-05	3e-05	-1e-05	-2e-05	1e-05	0	-2e-05	-2e-05	-1e-05	1e-05	-2e-05	-2e-05	-1e-05	3e-05	-2e-05	0	4e-05	-1e-05	0	2e-05	-2e-05	0	2e-05	4e-05	-3e-05	1e-05	1e-05	0	5e-05	5e-05	2e-05	4e-05	3e-05	4e-05	5e-05	2e-05	6e-05	5e-05	2e-05	0	-1e-05	3e-05	0
	1063.21	1e-05	-2e-05	2e-05	1e-05	1e-05	1e-05	4e-05	1e-05	3e-05	4e-05	1e-05	-1e-05	-3e-05	1e-05	1e-05	-1e-05	-4e-05	1e-05	1e-05	0	2e-05	1e-05	4e-05	0	2e-05	3e-05	1e-05	1e-05	0	0	3e-05	2e-05	2e-05	8e-05	6e-05	4e-05	6e-05	7e-05	1e-05	9e-05	4e-05	5e-05	4e-05	8e-05	1e-05	-1e-05	1e-05	0
	1066.67	3e-05	1e-05	1e-05	5e-05	3e-05	2e-05	-1e-05	-2e-05	-1e-05	3e-05	0	0	-3e-05	-3e-05	2e-05	3e-05	-1e-05	-2e-05	-3e-05	-1e-05	0	3e-05	4e-05	1e-05	0	-1e-05	4e-05	4e-05	3e-05	0	0	3e-05	0	3e-05	5e-05	5e-05	4e-05	3e-05	5e-05	8e-05	3e-05	7e-05	2e-05	6e-05	3e-05	-4e-05	3e-05	2e-05
	1070.13	5e-05	-3e-05	2e-05	2e-05	-1e-05	5e-05	2e-05	2e-05	3e-05	-1e-05	0	0	-1e-05	0	1e-05	2e-05	2e-05	0	2e-05	-3e-05	2e-05	4e-05	0	3e-05	3e-05	1e-05	4e-05	2e-05	1e-05	-1e-05	1e-05	3e-05	3e-05	4e-05	7e-05	3e-05	4e-05	5e-05	6e-05	7e-05	0	4e-05	2e-05	5e-05	4e-05	-1e-05	3e-05	-1e-05
	1073.59	3e-05	0	1e-05	1e-05	1e-05	1e-05	2e-05	-2e-05	2e-05	-1e-05	0	1e-05	-1e-05	-3e-05	0	1e-05	-1e-05	-3e-05	-2e-05	0	1e-05	4e-05	-2e-05	3e-05	-3e-05	2e-05	1e-05	2e-05	-1e-05	0	0	4e-05	7e-05	2e-05	4e-05	3e-05	4e-05	1e-05	4e-05	3e-05	3e-05	7e-05	3e-05	5e-05	-2e-05	1e-05	4e-05	-1e-05
	1077.06	3e-05	-2e-05	1e-05	2e-05	3e-05	0	-1e-05	-3e-05	2e-05	0	0	1e-05	-2e-05	-1e-05	2e-05	2e-05	-3e-05	0	0	-4e-05	1e-05	1e-05	-2e-05	-2e-05	-1e-05	1e-05	1e-05	1e-05	0	1e-05	2e-05	1e-05	2e-05	2e-05	5e-05	1e-05	3e-05	2e-05	3e-05	5e-05	2e-05	4e-05	2e-05	4e-05	1e-05	0	3e-05	0
	1080.52	2e-05	0	4e-05	-1e-05	0	3e-05	2e-05	0	2e-05	0	-1e-05	-1e-05	-3e-05	-3e-05	0	2e-05	-2e-05	-4e-05	1e-05	-2e-05	1e-05	3e-05	1e-05	-3e-05	2e-05	0	2e-05	0	0	0	3e-05	2e-05	2e-05	4e-05	6e-05	0	1e-05	4e-05	7e-05	9e-05	1e-05	4e-05	3e-05	6e-05	3e-05	-3e-05	1e-05	-2e-05
	1083.98	4e-05	0	3e-05	-1e-05	0	2e-05	5e-05	2e-05	2e-05	0	2e-05	1e-05	0	1e-05	5e-05	2e-05	-3e-05	-2e-05	0	1e-05	1e-05	4e-05	1e-05	-1e-05	4e-05	-1e-05	4e-05	1e-05	0	-1e-05	4e-05	2e-05	1e-05	7e-05	6e-05	2e-05	7e-05	7e-05	1e-05	7e-05	1e-05	8e-05	2e-05	6e-05	0	-2e-05	3e-05	-1e-05
	1087.45	2e-05	0	4e-05	0	1e-05	2e-05	3e-05	-1e-05	2e-05	5e-05	2e-05	1e-05	-2e-05	-2e-05	-1e-05	2e-05	-4e-05	-2e-05	4e-05	-2e-05	0	4e-05	2e-05	0	-1e-05	2e-05	3e-05	3e-05	3e-05	2e-05	3e-05	2e-05	4e-05	4e-05	3e-05	2e-05	5e-05	4e-05	2e-05	9e-05	-1e-05	5e-05	2e-05	6e-05	-1e-05	-1e-05	2e-05	0
	1090.91	1e-05	-2e-05	3e-05	1e-05	0	2e-05	1e-05	2e-05	1e-05	1e-05	-2e-05	0	-2e-05	0	1e-05	2e-05	-6e-05	-1e-05	4e-05	0	0	2e-05	3e-05	-1e-05	2e-05	2e-05	2e-05	1e-05	1e-05	0	4e-05	1e-05	-3e-05	3e-05	4e-05	1e-05	4e-05	3e-05	5e-05	7e-05	-2e-05	4e-05	3e-05	4e-05	4e-05	-1e-05	-1e-05	1e-05
	1094.38	3e-05	1e-05	2e-05	2e-05	2e-05	1e-05	4e-05	1e-05	3e-05	1e-05	1e-05	0	-5e-05	2e-05	0	0	-3e-05	0	2e-05	3e-05	3e-05	3e-05	2e-05	0	-2e-05	1e-05	0	3e-05	3e-05	0	2e-05	3e-05	1e-05	4e-05	4e-05	2e-05	4e-05	6e-05	0	5e-05	-2e-05	5e-05	0	7e-05	1e-05	0	2e-05	3e-05
	1097.84	3e-05	1e-05	3e-05	1e-05	-1e-05	2e-05	2e-05	-1e-05	1e-05	2e-05	0	0	1e-05	-1e-05	1e-05	0	1e-05	0	2e-05	2e-05	0	3e-05	1e-05	2e-05	2e-05	2e-05	3e-05	2e-05	2e-05	-2e-05	3e-05	5e-05	2e-05	4e-05	5e-05	5e-05	4e-05	6e-05	3e-05	7e-05	0	7e-05	2e-05	5e-05	0	-1e-05	1e-05	2e-05
	1101.31	3e-05	0	4e-05	1e-05	1e-05	2e-05	2e-05	0	2e-05	1e-05	3e-05	-3e-05	-1e-05	-3e-05	1e-05	-2e-05	0	-2e-05	2e-05	0	0	3e-05	2e-05	2e-05	-2e-05	1e-05	1e-05	0	2e-05	-2e-05	2e-05	2e-05	2e-05	2e-05	5e-05	3e-05	6e-05	2e-05	5e-05	6e-05	2e-05	9e-05	1e-05	4e-05	1e-05	1e-05	2e-05	0
	1104.77	4e-05	0	4e-05	-2e-05	1e-05	3e-05	2e-05	-1e-05	0	0	1e-05	0	-2e-05	-1e-05	1e-05	3e-05	-5e-05	-1e-05	1e-05	0	-2e-05	0	0	-2e-05	0	2e-05	1e-05	0	-1e-05	0	2e-05	0	-1e-05	2e-05	5e-05	-1e-05	3e-05	4e-05	3e-05	5e-05	2e-05	6e-05	1e-05	6e-05	3e-05	-1e-05	4e-05	-1e-05
	1108.24	6e-05	0	4e-05	-1e-05	1e-05	2e-05	3e-05	0	2e-05	-1e-05	1e-05	0	-2e-05	-3e-05	4e-05	2e-05	0	0	2e-05	2e-05	0	2e-05	-2e-05	-4e-05	1e-05	1e-05	2e-05	0	3e-05	0	4e-05	4e-05	2e-05	4e-05	5e-05	3e-05	6e-05	3e-05	2e-05	4e-05	1e-05	5e-05	1e-05	5e-05	2e-05	0	2e-05	0
	1111.71	3e-05	0	4e-05	-3e-05	1e-05	3e-05	2e-05	3e-05	2e-05	2e-05	3e-05	1e-05	2e-05	-2e-05	2e-05	0	-1e-05	-1e-05	4e-05	1e-05	2e-05	0	3e-05	0	2e-05	2e-05	2e-05	5e-05	4e-05	-1e-05	4e-05	4e-05	3e-05	3e-05	5e-05	5e-05	7e-05	5e-05	1e-05	7e-05	3e-05	8e-05	3e-05	4e-05	2e-05	-1e-05	2e-05	2e-05
	1115.18	4e-05	1e-05	6e-05	-1e-05	1e-05	3e-05	0	1e-05	1e-05	-1e-05	3e-05	2e-05	4e-05	0	4e-05	1e-05	1e-05	-2e-05	5e-05	-2e-05	2e-05	3e-05	1e-05	2e-05	1e-05	1e-05	2e-05	2e-05	2e-05	0	5e-05	1e-05	6e-05	8e-05	6e-05	4e-05	7e-05	7e-05	4e-05	7e-05	2e-05	9e-05	5e-05	4e-05	3e-05	-1e-05	1e-05	3e-05
	1118.65	4e-05	-1e-05	6e-05	1e-05	2e-05	0	5e-05	-2e-05	-1e-05	2e-05	3e-05	0	0	-4e-05	3e-05	1e-05	-5e-05	2e-05	4e-05	0	0	5e-05	3e-05	0	-1e-05	2e-05	1e-05	2e-05	2e-05	-1e-05	2e-05	2e-05	-1e-05	6e-05	4e-05	1e-05	3e-05	5e-05	2e-05	7e-05	-2e-05	5e-05	2e-05	6e-05	1e-05	-2e-05	3e-05	1e-05
	1122.12	6e-05	-1e-05	5e-05	-1e-05	4e-05	3e-05	1e-05	1e-05	2e-05	3e-05	1e-05	2e-05	-2e-05	-1e-05	2e-05	0	-5e-05	1e-05	4e-05	-1e-05	0	5e-05	4e-05	-1e-05	1e-05	-1e-05	2e-05	2e-05	1e-05	1e-05	3e-05	1e-05	-1e-05	8e-05	3e-05	-1e-05	2e-05	2e-05	0	5e-05	-2e-05	4e-05	3e-05	5e-05	1e-05	-1e-05	4e-05	2e-05
	1125.59	2e-05	-2e-05	3e-05	0	1e-05	3e-05	1e-05	0	1e-05	3e-05	0	0	-5e-05	-3e-05	3e-05	0	-4e-05	2e-05	0	-1e-05	2e-05	4e-05	3e-05	-2e-05	1e-05	1e-05	0	-2e-05	0	-2e-05	-2e-05	2e-05	-1e-05	5e-05	4e-05	1e-05	2e-05	2e-05	1e-05	5e-05	0	4e-05	3e-05	0.0001	3e-05	-3e-05	2e-05	1e-05
	1129.06	5e-05	-2e-05	2e-05	0	1e-05	3e-05	2e-05	-3e-05	1e-05	3e-05	0	-2e-05	-3e-05	-3e-05	1e-05	2e-05	-1e-05	0	2e-05	-3e-05	-1e-05	3e-05	3e-05	-3e-05	2e-05	2e-05	3e-05	-2e-05	3e-05	-1e-05	0	0	3e-05	3e-05	3e-05	5e-05	3e-05	3e-05	4e-05	4e-05	-1e-05	6e-05	3e-05	6e-05	3e-05	0	-1e-05	-1e-05
	1132.53	5e-05	-2e-05	1e-05	3e-05	1e-05	1e-05	3e-05	0	3e-05	2e-05	2e-05	2e-05	-1e-05	-3e-05	2e-05	0	-1e-05	-1e-05	3e-05	2e-05	1e-05	1e-05	2e-05	0	2e-05	0	0	1e-05	4e-05	1e-05	0	5e-05	4e-05	5e-05	3e-05	5e-05	5e-05	4e-05	2e-05	5e-05	-2e-05	6e-05	2e-05	4e-05	-1e-05	2e-05	2e-05	2e-05
	1136	2e-05	-3e-05	-1e-05	0	1e-05	3e-05	2e-05	0	0	0	-2e-05	-1e-05	1e-05	-4e-05	2e-05	-1e-05	0	-2e-05	1e-05	-3e-05	0	1e-05	1e-05	0	0	1e-05	2e-05	1e-05	4e-05	2e-05	3e-05	5e-05	1e-05	1e-05	3e-05	1e-05	4e-05	5e-05	-2e-05	6e-05	-1e-05	7e-05	1e-05	7e-05	-2e-05	1e-05	1e-05	1e-05
	1139.47	3e-05	-3e-05	5e-05	-1e-05	2e-05	1e-05	5e-05	-1e-05	2e-05	2e-05	1e-05	1e-05	1e-05	-2e-05	2e-05	1e-05	-7e-05	1e-05	3e-05	-1e-05	-1e-05	0	1e-05	-3e-05	-1e-05	1e-05	2e-05	3e-05	4e-05	-3e-05	0	1e-05	0	4e-05	5e-05	4e-05	3e-05	5e-05	2e-05	5e-05	1e-05	7e-05	0	5e-05	4e-05	-4e-05	1e-05	2e-05
	1142.95	6e-05	-3e-05	5e-05	1e-05	0	3e-05	5e-05	-2e-05	0	0	3e-05	3e-05	-2e-05	-3e-05	2e-05	1e-05	-5e-05	-2e-05	2e-05	1e-05	-2e-05	1e-05	1e-05	1e-05	2e-05	2e-05	0	1e-05	3e-05	0	1e-05	4e-05	-1e-05	3e-05	5e-05	-1e-05	6e-05	6e-05	1e-05	5e-05	-4e-05	6e-05	2e-05	5e-05	-1e-05	-2e-05	3e-05	0
	1146.42	5e-05	-3e-05	2e-05	1e-05	-2e-05	1e-05	3e-05	2e-05	4e-05	3e-05	2e-05	1e-05	-2e-05	-3e-05	2e-05	-4e-05	-3e-05	-2e-05	4e-05	-2e-05	-1e-05	3e-05	1e-05	-1e-05	2e-05	1e-05	2e-05	2e-05	4e-05	2e-05	0	3e-05	3e-05	4e-05	5e-05	5e-05	6e-05	8e-05	2e-05	5e-05	-2e-05	6e-05	3e-05	4e-05	-3e-05	1e-05	-1e-05	4e-05
	1149.9	1e-05	-2e-05	3e-05	-1e-05	1e-05	2e-05	3e-05	0	1e-05	-1e-05	2e-05	3e-05	0	-2e-05	4e-05	-3e-05	-2e-05	-1e-05	3e-05	0	3e-05	-1e-05	2e-05	-2e-05	1e-05	-1e-05	1e-05	2e-05	5e-05	-2e-05	2e-05	4e-05	7e-05	5e-05	1e-05	2e-05	4e-05	6e-05	3e-05	2e-05	-1e-05	8e-05	1e-05	3e-05	-2e-05	-3e-05	0	5e-05
	1153.37	3e-05	-1e-05	4e-05	-3e-05	0	3e-05	2e-05	0	2e-05	1e-05	1e-05	3e-05	0	-1e-05	1e-05	2e-05	-4e-05	-1e-05	5e-05	-2e-05	-1e-05	4e-05	3e-05	2e-05	-1e-05	0	1e-05	3e-05	5e-05	-2e-05	1e-05	4e-05	3e-05	0	2e-05	3e-05	7e-05	5e-05	3e-05	4e-05	0	4e-05	1e-05	7e-05	1e-05	-4e-05	2e-05	2e-05
	1156.85	4e-05	-4e-05	2e-05	0	2e-05	2e-05	4e-05	0	1e-05	3e-05	2e-05	1e-05	0	-2e-05	2e-05	-3e-05	-4e-05	2e-05	3e-05	-1e-05	-1e-05	4e-05	3e-05	0	3e-05	-3e-05	2e-05	4e-05	7e-05	-1e-05	0	7e-05	1e-05	-1e-05	3e-05	-1e-05	5e-05	5e-05	-1e-05	8e-05	-5e-05	8e-05	2e-05	5e-05	-1e-05	2e-05	0	3e-05
	1160.32	4e-05	-3e-05	2e-05	-1e-05	4e-05	1e-05	6e-05	1e-05	3e-05	2e-05	4e-05	3e-05	-1e-05	-2e-05	5e-05	0	-4e-05	-2e-05	2e-05	-1e-05	1e-05	1e-05	1e-05	5e-05	2e-05	2e-05	-1e-05	4e-05	5e-05	-1e-05	0	5e-05	3e-05	5e-05	7e-05	4e-05	5e-05	8e-05	2e-05	7e-05	-3e-05	9e-05	2e-05	7e-05	-4e-05	1e-05	-1e-05	5e-05
	1163.8	3e-05	-1e-05	2e-05	-3e-05	0	1e-05	1e-05	0	3e-05	3e-05	1e-05	5e-05	2e-05	-3e-05	5e-05	-3e-05	-4e-05	-1e-05	1e-05	-2e-05	1e-05	2e-05	5e-05	1e-05	2e-05	-1e-05	3e-05	2e-05	4e-05	-6e-05	1e-05	0	3e-05	4e-05	4e-05	5e-05	2e-05	7e-05	-2e-05	6e-05	-4e-05	6e-05	3e-05	4e-05	-3e-05	-1e-05	5e-05	3e-05
	1167.28	2e-05	0	6e-05	-3e-05	4e-05	-1e-05	3e-05	-1e-05	3e-05	4e-05	3e-05	2e-05	-1e-05	-3e-05	2e-05	-1e-05	-4e-05	3e-05	4e-05	1e-05	-1e-05	1e-05	4e-05	0	1e-05	1e-05	2e-05	4e-05	7e-05	2e-05	0	2e-05	-2e-05	5e-05	1e-05	3e-05	6e-05	6e-05	2e-05	6e-05	-2e-05	0	4e-05	4e-05	2e-05	4e-05	3e-05	-1e-05
	1170.75	4e-05	-3e-05	0	-3e-05	1e-05	1e-05	2e-05	-3e-05	-1e-05	0	3e-05	1e-05	-2e-05	-2e-05	5e-05	0	-4e-05	-3e-05	2e-05	3e-05	1e-05	5e-05	2e-05	2e-05	0	0	3e-05	2e-05	5e-05	-2e-05	1e-05	7e-05	2e-05	3e-05	0	1e-05	5e-05	4e-05	1e-05	5e-05	-5e-05	6e-05	5e-05	4e-05	-2e-05	2e-05	1e-05	2e-05
	1174.23	6e-05	-1e-05	2e-05	-2e-05	0	3e-05	3e-05	-1e-05	4e-05	1e-05	5e-05	1e-05	3e-05	-3e-05	8e-05	-1e-05	0	0	2e-05	-6e-05	-1e-05	2e-05	1e-05	3e-05	2e-05	4e-05	2e-05	3e-05	5e-05	-1e-05	1e-05	0	0.0001	3e-05	5e-05	6e-05	4e-05	7e-05	3e-05	3e-05	-3e-05	9e-05	0	7e-05	0	-1e-05	2e-05	4e-05
	1177.71	3e-05	-2e-05	6e-05	0	0	2e-05	7e-05	-1e-05	-2e-05	1e-05	4e-05	2e-05	0	-1e-05	1e-05	2e-05	-6e-05	-3e-05	2e-05	2e-05	0	2e-05	-1e-05	2e-05	-2e-05	0	-1e-05	2e-05	4e-05	-1e-05	-3e-05	1e-05	0	3e-05	6e-05	0	7e-05	4e-05	2e-05	7e-05	-5e-05	0.0001	3e-05	8e-05	1e-05	-1e-05	2e-05	1e-05
	1181.19	7e-05	1e-05	3e-05	-2e-05	3e-05	-1e-05	3e-05	-1e-05	4e-05	6e-05	5e-05	3e-05	5e-05	-4e-05	7e-05	-4e-05	-1e-05	0	5e-05	-3e-05	2e-05	1e-05	4e-05	3e-05	1e-05	3e-05	-1e-05	3e-05	8e-05	1e-05	-1e-05	3e-05	7e-05	8e-05	4e-05	3e-05	6e-05	7e-05	0	5e-05	-3e-05	0.0001	4e-05	1e-05	1e-05	0	1e-05	5e-05
	1184.67	4e-05	-4e-05	5e-05	-2e-05	1e-05	-4e-05	5e-05	-2e-05	4e-05	1e-05	9e-05	5e-05	0	-2e-05	4e-05	-3e-05	-3e-05	0	6e-05	1e-05	2e-05	-2e-05	5e-05	3e-05	1e-05	-1e-05	-1e-05	2e-05	6e-05	-1e-05	-5e-05	1e-05	3e-05	2e-05	4e-05	-1e-05	6e-05	0.00011	2e-05	5e-05	-3e-05	0.00011	2e-05	3e-05	-1e-05	-1e-05	-2e-05	5e-05
	1188.15	7e-05	-4e-05	5e-05	0	-1e-05	0	6e-05	-2e-05	3e-05	1e-05	5e-05	1e-05	0	-4e-05	6e-05	-5e-05	-1e-05	-2e-05	3e-05	-5e-05	2e-05	-2e-05	2e-05	2e-05	3e-05	2e-05	2e-05	1e-05	9e-05	1e-05	-4e-05	2e-05	6e-05	5e-05	7e-05	4e-05	3e-05	9e-05	1e-05	6e-05	-5e-05	0.00011	2e-05	6e-05	-4e-05	2e-05	-3e-05	7e-05
	1191.63	4e-05	0	4e-05	-1e-05	-3e-05	1e-05	3e-05	0	0	2e-05	4e-05	-1e-05	1e-05	0	1e-05	-2e-05	1e-05	3e-05	3e-05	-2e-05	3e-05	2e-05	1e-05	6e-05	-2e-05	2e-05	-1e-05	4e-05	8e-05	3e-05	-3e-05	1e-05	8e-05	5e-05	5e-05	6e-05	5e-05	6e-05	-1e-05	6e-05	-2e-05	8e-05	2e-05	2e-05	-9e-05	1e-05	-3e-05	6e-05
	1195.12	5e-05	-3e-05	5e-05	-4e-05	-1e-05	1e-05	7e-05	0	-1e-05	2e-05	5e-05	3e-05	0	-7e-05	8e-05	-6e-05	-1e-05	-5e-05	3e-05	-2e-05	0	-1e-05	1e-05	5e-05	-1e-05	2e-05	-1e-05	1e-05	5e-05	1e-05	-4e-05	4e-05	0.0001	5e-05	1e-05	3e-05	8e-05	6e-05	3e-05	5e-05	-7e-05	0.00013	-1e-05	1e-05	-3e-05	0	-2e-05	7e-05
	1198.6	7e-05	-4e-05	5e-05	-2e-05	-1e-05	-1e-05	0.0001	-3e-05	4e-05	-1e-05	4e-05	3e-05	0	-3e-05	8e-05	-5e-05	-5e-05	0	5e-05	-5e-05	1e-05	-2e-05	2e-05	-2e-05	-2e-05	4e-05	-1e-05	0	8e-05	-2e-05	-2e-05	4e-05	7e-05	6e-05	5e-05	4e-05	0.0001	0.00014	-2e-05	6e-05	-6e-05	0.00011	-1e-05	5e-05	-2e-05	1e-05	-3e-05	5e-05
	1202.08	5e-05	-5e-05	3e-05	-1e-05	0	1e-05	6e-05	-2e-05	2e-05	2e-05	6e-05	4e-05	-3e-05	-5e-05	3e-05	-4e-05	-2e-05	-3e-05	1e-05	-1e-05	2e-05	1e-05	7e-05	4e-05	0	1e-05	1e-05	2e-05	0.00013	-2e-05	1e-05	2e-05	7e-05	5e-05	6e-05	2e-05	7e-05	0.00011	4e-05	3e-05	-4e-05	0.0001	3e-05	9e-05	-5e-05	2e-05	1e-05	6e-05
	1205.57	8e-05	-7e-05	4e-05	-4e-05	3e-05	-1e-05	3e-05	-3e-05	1e-05	2e-05	1e-05	4e-05	-3e-05	-1e-05	3e-05	-4e-05	-5e-05	0	4e-05	-1e-05	1e-05	-2e-05	2e-05	1e-05	1e-05	4e-05	1e-05	4e-05	5e-05	-1e-05	-1e-05	3e-05	5e-05	4e-05	2e-05	1e-05	6e-05	0.00011	2e-05	3e-05	-8e-05	0.00013	1e-05	5e-05	-5e-05	-2e-05	-3e-05	2e-05
	1209.05	9e-05	-5e-05	6e-05	0	2e-05	1e-05	5e-05	0	2e-05	4e-05	2e-05	2e-05	-4e-05	-4e-05	6e-05	0	-7e-05	-2e-05	3e-05	0	2e-05	3e-05	2e-05	-1e-05	-2e-05	2e-05	1e-05	1e-05	7e-05	-1e-05	-4e-05	2e-05	3e-05	2e-05	2e-05	-1e-05	4e-05	8e-05	2e-05	9e-05	-7e-05	8e-05	2e-05	5e-05	4e-05	4e-05	0	3e-05
	1212.54	4e-05	0	4e-05	-2e-05	3e-05	-2e-05	4e-05	2e-05	5e-05	5e-05	3e-05	8e-05	-2e-05	-3e-05	5e-05	-4e-05	-2e-05	1e-05	6e-05	-2e-05	0	2e-05	5e-05	0	3e-05	1e-05	2e-05	-1e-05	4e-05	0	-1e-05	2e-05	3e-05	5e-05	4e-05	3e-05	6e-05	6e-05	0	7e-05	-9e-05	9e-05	1e-05	5e-05	-7e-05	-1e-05	-2e-05	3e-05
	1216.02	5e-05	-5e-05	5e-05	-3e-05	2e-05	0	2e-05	2e-05	4e-05	-1e-05	8e-05	2e-05	2e-05	-3e-05	8e-05	-0.00012	-4e-05	-3e-05	6e-05	1e-05	-1e-05	-3e-05	4e-05	2e-05	5e-05	3e-05	-3e-05	2e-05	0.0001	-3e-05	0	6e-05	2e-05	3e-05	0.0001	5e-05	6e-05	9e-05	-1e-05	5e-05	-0.0001	0.00011	7e-05	-1e-05	-6e-05	1e-05	-2e-05	5e-05
	1219.51	0.0001	-9e-05	3e-05	0	0	0	3e-05	-2e-05	3e-05	3e-05	2e-05	4e-05	-2e-05	1e-05	8e-05	-9e-05	-2e-05	-2e-05	6e-05	3e-05	3e-05	1e-05	5e-05	5e-05	2e-05	2e-05	-1e-05	2e-05	8e-05	-5e-05	-6e-05	4e-05	9e-05	7e-05	6e-05	5e-05	0.00012	0.00011	-2e-05	6e-05	-9e-05	0.00012	0	2e-05	-5e-05	0	-6e-05	6e-05
	1222.99	0.0001	-6e-05	7e-05	-5e-05	3e-05	0	6e-05	-2e-05	2e-05	2e-05	2e-05	1e-05	4e-05	-4e-05	5e-05	-7e-05	2e-05	-3e-05	7e-05	-1e-05	3e-05	-2e-05	5e-05	5e-05	1e-05	5e-05	-3e-05	2e-05	0.00015	-5e-05	-6e-05	5e-05	8e-05	8e-05	3e-05	3e-05	7e-05	0.00013	0	6e-05	-5e-05	0.00013	4e-05	1e-05	-7e-05	4e-05	-0.0001	8e-05
	1226.48	9e-05	-7e-05	6e-05	-2e-05	1e-05	0	6e-05	-2e-05	2e-05	5e-05	3e-05	8e-05	-1e-05	-5e-05	6e-05	-0.00014	-1e-05	-5e-05	2e-05	-4e-05	-3e-05	-7e-05	3e-05	2e-05	1e-05	1e-05	1e-05	0	7e-05	0	-4e-05	7e-05	3e-05	0	3e-05	5e-05	6e-05	0.00011	0	6e-05	-0.00011	0.0001	0	0	-0.00011	-1e-05	-3e-05	4e-05
	1229.97	5e-05	-6e-05	2e-05	-6e-05	-1e-05	1e-05	4e-05	-5e-05	-2e-05	5e-05	1e-05	4e-05	1e-05	-3e-05	6e-05	-9e-05	-4e-05	2e-05	2e-05	-1e-05	8e-05	-0.00012	3e-05	5e-05	0	2e-05	4e-05	4e-05	0.00011	3e-05	-2e-05	4e-05	9e-05	6e-05	5e-05	8e-05	9e-05	8e-05	-3e-05	2e-05	-8e-05	6e-05	2e-05	2e-05	-3e-05	9e-05	-5e-05	0.00013
	1233.46	9e-05	-4e-05	8e-05	-2e-05	0	1e-05	6e-05	0	4e-05	-1e-05	8e-05	2e-05	0	-4e-05	9e-05	-2e-05	-7e-05	-5e-05	7e-05	0	5e-05	-4e-05	3e-05	2e-05	-4e-05	4e-05	-2e-05	2e-05	0.00016	-3e-05	-6e-05	7e-05	8e-05	5e-05	3e-05	7e-05	9e-05	7e-05	-1e-05	7e-05	-8e-05	0.00012	1e-05	9e-05	-4e-05	4e-05	-1e-05	0.00012
	1236.95	6e-05	-6e-05	6e-05	-2e-05	1e-05	-1e-05	3e-05	-1e-05	8e-05	1e-05	8e-05	3e-05	5e-05	-1e-05	9e-05	-6e-05	0	-7e-05	4e-05	-7e-05	7e-05	-7e-05	0	4e-05	-1e-05	5e-05	0	4e-05	0.00014	-2e-05	-4e-05	4e-05	8e-05	4e-05	4e-05	4e-05	0.0001	0.00013	-4e-05	3e-05	-8e-05	0.00016	2e-05	3e-05	-0.00012	5e-05	-1e-05	9e-05
	1240.44	7e-05	-2e-05	1e-05	-5e-05	-3e-05	-4e-05	8e-05	4e-05	4e-05	1e-05	0.0001	4e-05	3e-05	-5e-05	0.00011	-6e-05	-3e-05	0	7e-05	-5e-05	1e-05	-4e-05	1e-05	0	3e-05	-2e-05	-1e-05	1e-05	0.00011	0	2e-05	5e-05	8e-05	1e-05	6e-05	6e-05	0.00013	9e-05	-2e-05	3e-05	-4e-05	0.00013	1e-05	-1e-05	-9e-05	-2e-05	-4e-05	9e-05
	1243.93	4e-05	-7e-05	3e-05	-2e-05	0	-7e-05	4e-05	2e-05	6e-05	1e-05	2e-05	1e-05	-1e-05	-5e-05	2e-05	-5e-05	-7e-05	-2e-05	5e-05	-6e-05	-1e-05	-2e-05	5e-05	0	0	-1e-05	1e-05	5e-05	0.0001	2e-05	-6e-05	-2e-05	6e-05	7e-05	2e-05	2e-05	6e-05	7e-05	3e-05	4e-05	-0.00011	9e-05	1e-05	8e-05	-0.00013	1e-05	-1e-05	0.0001
	1247.42	9e-05	-9e-05	9e-05	-1e-05	-2e-05	1e-05	9e-05	5e-05	8e-05	6e-05	0.0001	5e-05	3e-05	-7e-05	4e-05	-0.00012	-3e-05	-2e-05	8e-05	0	7e-05	1e-05	0.0001	0	3e-05	5e-05	-2e-05	4e-05	0.00014	0	-1e-05	7e-05	7e-05	3e-05	8e-05	5e-05	0.00013	0.00014	-1e-05	3e-05	-0.00011	0.00015	5e-05	4e-05	-9e-05	-1e-05	-4e-05	9e-05
	1250.91	8e-05	-8e-05	3e-05	-6e-05	0	-4e-05	5e-05	-2e-05	0.00015	1e-05	9e-05	-2e-05	6e-05	-3e-05	0.0001	-0.00012	6e-05	-2e-05	6e-05	-6e-05	1e-05	-5e-05	5e-05	0.00011	2e-05	4e-05	0	3e-05	0.00015	3e-05	-3e-05	3e-05	0.00015	1e-05	4e-05	0.0001	0.00012	0.00013	-3e-05	8e-05	-0.00012	0.00019	2e-05	1e-05	-0.0001	0.0001	-6e-05	0.0001
	1254.4	0.00013	-6e-05	4e-05	-6e-05	-2e-05	-1e-05	2e-05	0	2e-05	0	0.0001	5e-05	0	-5e-05	8e-05	-0.0001	-7e-05	1e-05	1e-05	-7e-05	1e-05	-2e-05	4e-05	6e-05	-3e-05	3e-05	-3e-05	4e-05	0.00011	0	-7e-05	1e-05	0.0001	5e-05	3e-05	9e-05	0.00011	8e-05	4e-05	-3e-05	-2e-05	0.00013	1e-05	2e-05	-7e-05	6e-05	-5e-05	7e-05
	1257.89	0.00013	-0.00012	9e-05	-3e-05	0	0	5e-05	-1e-05	0	1e-05	7e-05	2e-05	4e-05	-5e-05	0.00012	-6e-05	-4e-05	2e-05	6e-05	1e-05	-3e-05	1e-05	3e-05	3e-05	2e-05	4e-05	0	3e-05	7e-05	-2e-05	-5e-05	6e-05	5e-05	1e-05	6e-05	8e-05	5e-05	0.0001	-4e-05	8e-05	-0.0001	0.00015	8e-05	6e-05	-9e-05	9e-05	-2e-05	7e-05
	1261.39	3e-05	-5e-05	0.00011	-4e-05	-4e-05	-5e-05	0.00011	-3e-05	7e-05	5e-05	5e-05	4e-05	-1e-05	-2e-05	9e-05	-0.0001	-4e-05	-8e-05	6e-05	1e-05	2e-05	-3e-05	0.00011	1e-05	3e-05	2e-05	-1e-05	5e-05	0.00012	-5e-05	-9e-05	3e-05	0.00017	4e-05	0.0001	0.0001	0.00017	0.00013	1e-05	9e-05	-9e-05	0.00012	0	6e-05	-0.00012	6e-05	-4e-05	6e-05
	1264.88	0.0001	-6e-05	7e-05	-8e-05	-5e-05	-2e-05	2e-05	-1e-05	1e-05	2e-05	5e-05	0.00011	4e-05	-4e-05	0.0001	-0.0001	0	-2e-05	7e-05	3e-05	-3e-05	1e-05	6e-05	1e-05	4e-05	2e-05	1e-05	2e-05	0.00013	1e-05	-1e-05	6e-05	0.00016	-1e-05	0.0001	3e-05	0.00013	0.00018	2e-05	2e-05	-0.00011	0.00012	1e-05	3e-05	-9e-05	3e-05	2e-05	9e-05
	1268.37	9e-05	-0.00011	2e-05	0	-4e-05	-2e-05	5e-05	5e-05	6e-05	0	0.00012	6e-05	-4e-05	-2e-05	5e-05	-0.0001	-1e-05	-3e-05	4e-05	1e-05	1e-05	-5e-05	3e-05	5e-05	4e-05	7e-05	-4e-05	4e-05	0.00014	1e-05	-4e-05	1e-05	8e-05	2e-05	4e-05	3e-05	0.0001	0.00018	-3e-05	2e-05	-0.00015	0.00015	4e-05	0.00012	-5e-05	-2e-05	-2e-05	9e-05
	1271.87	9e-05	-0.0001	5e-05	-5e-05	-2e-05	-2e-05	3e-05	5e-05	9e-05	9e-05	9e-05	5e-05	-2e-05	3e-05	0.00011	-0.00015	2e-05	-6e-05	4e-05	-1e-05	7e-05	-6e-05	3e-05	9e-05	-5e-05	3e-05	0	-3e-05	0.00024	-1e-05	-8e-05	7e-05	0.0002	7e-05	8e-05	0.0001	0.00013	0.00016	-6e-05	0	-0.00017	0.00013	2e-05	3e-05	-6e-05	2e-05	-7e-05	0.0001
	1275.37	8e-05	-7e-05	6e-05	-0.00011	1e-05	-5e-05	4e-05	3e-05	6e-05	-3e-05	5e-05	2e-05	-4e-05	-9e-05	0.00016	-7e-05	-5e-05	-5e-05	5e-05	1e-05	2e-05	-1e-05	7e-05	3e-05	3e-05	5e-05	2e-05	-4e-05	0.00012	-3e-05	-3e-05	3e-05	2e-05	0	5e-05	0	0.00013	0.00018	-2e-05	0.0001	-0.00015	0.00013	-4e-05	9e-05	-0.00012	9e-05	-4e-05	2e-05
	1278.86	0.00012	-3e-05	3e-05	-1e-05	-3e-05	0	9e-05	0	9e-05	-3e-05	7e-05	5e-05	0.0001	-6e-05	5e-05	-9e-05	-1e-05	3e-05	1e-05	1e-05	8e-05	-3e-05	4e-05	6e-05	2e-05	-1e-05	2e-05	3e-05	0.00015	-8e-05	-6e-05	2e-05	8e-05	5e-05	0.0001	5e-05	7e-05	7e-05	-8e-05	7e-05	-9e-05	0.00022	4e-05	0.00012	-7e-05	8e-05	-3e-05	0.00011
	1282.36	0.0001	-0.00013	0.00011	-3e-05	-2e-05	-4e-05	7e-05	2e-05	4e-05	6e-05	8e-05	7e-05	4e-05	-7e-05	0.00012	-0.00012	0	1e-05	0.00011	-6e-05	2e-05	-7e-05	8e-05	0.00011	-1e-05	4e-05	5e-05	6e-05	0.00018	1e-05	-3e-05	7e-05	0.00011	1e-05	8e-05	9e-05	9e-05	8e-05	7e-05	1e-05	-0.00011	0.00012	4e-05	1e-05	-0.00011	2e-05	-4e-05	0.0001
	1285.86	0.00013	-7e-05	7e-05	-4e-05	-2e-05	-5e-05	4e-05	-8e-05	-1e-05	7e-05	9e-05	0.0001	-1e-05	-0.0001	0.00013	-0.00015	-1e-05	-5e-05	4e-05	-3e-05	5e-05	-2e-05	9e-05	7e-05	1e-05	2e-05	-2e-05	0	9e-05	-2e-05	-9e-05	6e-05	0.00012	3e-05	4e-05	4e-05	0.00016	0.00015	-7e-05	-4e-05	-0.00014	0.00023	6e-05	5e-05	-9e-05	4e-05	-3e-05	9e-05
	1289.35	9e-05	-4e-05	6e-05	-9e-05	5e-05	-2e-05	0.00012	0	0.00011	7e-05	9e-05	0.0001	4e-05	-9e-05	8e-05	-0.00013	-8e-05	2e-05	7e-05	3e-05	5e-05	-8e-05	9e-05	1e-05	9e-05	1e-05	5e-05	2e-05	0.00011	-6e-05	-1e-05	5e-05	0.0001	0	3e-05	8e-05	0.00012	6e-05	-4e-05	5e-05	-0.00014	0.0002	3e-05	6e-05	-0.00013	3e-05	-0.00012	0.00015
	1292.85	8e-05	-0.00013	4e-05	-0.00014	-3e-05	0	0.00012	1e-05	5e-05	3e-05	8e-05	0.00011	0	-7e-05	3e-05	-0.00013	-0.00016	5e-05	3e-05	0	2e-05	-3e-05	0.0001	-1e-05	-1e-05	3e-05	-3e-05	1e-05	0.00019	-3e-05	-1e-05	0.00011	0.00011	7e-05	7e-05	9e-05	0.00017	0.00011	-6e-05	9e-05	-0.00016	0.00017	8e-05	-1e-05	-0.0001	0.00013	-0.00011	6e-05
	1296.35	0.00016	-9e-05	0.0001	-7e-05	-5e-05	6e-05	0.0001	-7e-05	7e-05	4e-05	9e-05	0.00015	5e-05	-4e-05	0.0002	-9e-05	-7e-05	4e-05	8e-05	-7e-05	9e-05	-0.0001	2e-05	9e-05	5e-05	4e-05	0	9e-05	0.00013	-1e-05	-9e-05	0.00013	0.00014	5e-05	0.0001	0.00016	0.00012	0.00025	-1e-05	4e-05	-0.00011	0.00016	0	-1e-05	-0.00017	5e-05	-9e-05	6e-05
	1299.85	5e-05	-5e-05	7e-05	-4e-05	5e-05	1e-05	9e-05	0	6e-05	6e-05	8e-05	3e-05	-2e-05	-0.0001	7e-05	-6e-05	0	-2e-05	0.00016	0	-8e-05	-1e-05	5e-05	6e-05	-4e-05	-4e-05	7e-05	0	0.00015	1e-05	-1e-05	2e-05	0.00014	-4e-05	9e-05	-1e-05	0.00014	8e-05	0	0.00014	-0.00012	0.00018	2e-05	5e-05	-9e-05	4e-05	2e-05	0.0001
	1303.35	0.00017	-2e-05	5e-05	-4e-05	0	-0.00012	1e-05	1e-05	1e-05	2e-05	0.0001	0.00014	6e-05	0	0.0001	-0.00021	0	-5e-05	0.0001	0.00015	0.00011	-5e-05	6e-05	8e-05	5e-05	3e-05	1e-05	8e-05	0.00026	-7e-05	-0.00014	6e-05	0.00011	3e-05	0.0001	0.00011	0.00012	0.00017	0	-1e-05	-0.00015	0.00015	1e-05	-3e-05	-8e-05	0	-7e-05	7e-05
	1306.85	0.00013	-0.00012	3e-05	-5e-05	-3e-05	-3e-05	4e-05	2e-05	0.00011	-3e-05	0.00014	5e-05	3e-05	-4e-05	9e-05	-0.00018	8e-05	-2e-05	6e-05	-1e-05	0.0001	0	7e-05	3e-05	-3e-05	1e-05	-2e-05	-8e-05	0.00014	-0.00013	-6e-05	5e-05	0.0002	7e-05	0.00012	0.00011	0.0001	0.00024	-5e-05	5e-05	-0.00021	0.00032	-1e-05	9e-05	-7e-05	3e-05	-0.00017	0.00015
	1310.35	0.00019	-4e-05	3e-05	-1e-05	-1e-05	-4e-05	1e-05	-6e-05	5e-05	2e-05	7e-05	7e-05	6e-05	-1e-05	0.00016	-9e-05	-2e-05	-8e-05	0.00016	-5e-05	0.0001	-5e-05	4e-05	2e-05	3e-05	0	-0.00013	0	0.0002	-1e-05	5e-05	1e-05	9e-05	5e-05	0.00012	0	0.00016	0.00028	0	5e-05	-0.00012	0.00017	3e-05	3e-05	-0.00011	4e-05	-0.00016	0.00023
	1313.86	9e-05	-6e-05	0.00012	-2e-05	-0.00011	-0.00011	1e-05	3e-05	7e-05	4e-05	-2e-05	0.00013	1e-05	-8e-05	0.00013	-0.00013	-8e-05	-7e-05	6e-05	-3e-05	-4e-05	3e-05	-3e-05	3e-05	-9e-05	-4e-05	-7e-05	6e-05	0.00022	1e-05	-0.00011	5e-05	6e-05	3e-05	-9e-05	-1e-05	0.00016	6e-05	1e-05	9e-05	-0.00016	0.00022	3e-05	7e-05	-0.00011	2e-05	4e-05	0.0001
	1317.36	0.00014	-0.00013	7e-05	-1e-05	0	1e-05	9e-05	7e-05	-2e-05	1e-05	0.0001	6e-05	0.00012	-8e-05	0.00016	-6e-05	-0.00015	-6e-05	3e-05	-1e-05	2e-05	-0.00015	0.0001	0	8e-05	7e-05	8e-05	0	0.00012	-4e-05	-8e-05	9e-05	0.00014	7e-05	9e-05	0.00011	0.00011	0.00014	-0.00013	3e-05	-0.00019	0.00011	-6e-05	9e-05	-8e-05	9e-05	-0.00016	7e-05
	1320.86	6e-05	-0.00013	0.00012	-7e-05	-2e-05	-1e-05	0.00013	3e-05	3e-05	4e-05	9e-05	2e-05	5e-05	-5e-05	0.00014	-0.00021	0	-1e-05	8e-05	6e-05	-1e-05	9e-05	0.00015	0.00011	-2e-05	0.00012	0	8e-05	0.00011	-7e-05	-2e-05	4e-05	0.00014	4e-05	9e-05	5e-05	0.00019	0.0001	-0.00011	8e-05	-0.00019	0.00021	-2e-05	0.0001	-9e-05	5e-05	-9e-05	0.00016
	1324.36	0.00021	-8e-05	0.00018	-5e-05	9e-05	-6e-05	4e-05	-7e-05	5e-05	0.00011	8e-05	1e-05	3e-05	5e-05	0.00018	-0.00014	4e-05	-0.0001	0.00017	7e-05	6e-05	-6e-05	5e-05	6e-05	8e-05	-4e-05	7e-05	1e-05	0.00027	0	-0.00012	3e-05	0.00017	0.00011	9e-05	0.00011	0.00013	0.00016	-2e-05	-1e-05	-0.00013	0.00025	5e-05	0.00016	-0.00013	0.00018	-8e-05	0.00015
	1327.87	0.00027	-0.00018	0.0001	2e-05	-9e-05	-2e-05	3e-05	-6e-05	2e-05	-3e-05	0.00014	-3e-05	-6e-05	-4e-05	8e-05	-0.0001	-4e-05	-5e-05	5e-05	-8e-05	-5e-05	-8e-05	3e-05	0.00017	4e-05	-1e-05	-6e-05	-9e-05	0.00022	-7e-05	-8e-05	-3e-05	0.00013	1e-05	-2e-05	0.00014	6e-05	0.00016	-7e-05	7e-05	-0.00016	0.00022	4e-05	0.00013	-0.00014	-4e-05	-5e-05	0.0001
	1331.37	0	-0.00014	0.0001	-7e-05	0	0	5e-05	4e-05	-7e-05	3e-05	0.00013	0.00011	-3e-05	-4e-05	8e-05	-0.00013	-8e-05	-8e-05	0.00015	6e-05	3e-05	-8e-05	0.0001	0.00012	3e-05	-5e-05	-0.00015	0	0.00024	-4e-05	-0.0001	-4e-05	-1e-05	3e-05	5e-05	0.0001	0.00028	0.00013	-6e-05	4e-05	-0.00015	0.00025	3e-05	2e-05	-0.0001	3e-05	-0.00012	0.00011
	1334.88	7e-05	-0.00014	9e-05	3e-05	0	-4e-05	7e-05	-6e-05	0.0001	-7e-05	8e-05	0.00017	0.00012	3e-05	0.00015	-0.00015	9e-05	-1e-05	0.00013	-0.00013	-2e-05	4e-05	-4e-05	6e-05	-6e-05	6e-05	-8e-05	2e-05	0.00023	-1e-05	-0.00017	1e-05	0.00027	-3e-05	0.00024	2e-05	0.00016	0.00023	-6e-05	-8e-05	-0.00023	0.00037	9e-05	0.00016	-0.00022	-3e-05	-0.00019	0.00019
	1338.39	0.00017	-0.0002	0.00011	-0.00012	-4e-05	-0.00013	0	3e-05	2e-05	2e-05	0.00017	0.00018	0.00014	-0.0001	0.00018	-0.00018	-6e-05	-4e-05	0.00023	7e-05	2e-05	-0.00014	-6e-05	1e-05	6e-05	1e-05	1e-05	-0.0001	0.00022	-4e-05	-8e-05	0.00012	0.0001	9e-05	0.00012	-1e-05	9e-05	0.00013	-5e-05	0.00016	-7e-05	0.00026	-5e-05	0.0001	-0.00015	4e-05	-2e-05	8e-05
	1341.89	6e-05	-6e-05	0.00018	-0.00014	3e-05	-9e-05	0.00016	2e-05	5e-05	-1e-05	4e-05	0	-4e-05	-4e-05	5e-05	-0.00012	4e-05	-0.00011	7e-05	7e-05	0.00017	0	0.00014	0.00011	3e-05	2e-05	-0.00012	0.00019	0.00033	-0.00023	-0.00016	-3e-05	0.00023	3e-05	0.00015	-3e-05	0.00016	0.00024	0.00015	4e-05	-0.0002	0.00019	5e-05	7e-05	-0.0002	0.00013	-0.00017	0.00019
	1345.4	0.00018	-0.0001	0.00016	-3e-05	0.0001	-8e-05	1e-05	-4e-05	0.00016	3e-05	0.00016	7e-05	4e-05	-0.00012	0.00024	-8e-05	0.0001	0	8e-05	-3e-05	0.00013	4e-05	6e-05	1e-05	8e-05	0.0001	-0.00013	0.00012	0.00019	-9e-05	-0.00019	-4e-05	0.00016	-1e-05	2e-05	0.00013	0.00013	0.00014	-4e-05	4e-05	-9e-05	0.00031	8e-05	5e-05	-9e-05	-2e-05	-0.00014	0.00014
	1348.91	9e-05	-1e-05	0.00016	-1e-05	0.00015	7e-05	0.00012	3e-05	0.00012	0.00012	4e-05	2e-05	-7e-05	-0.00017	0.0001	-5e-05	-1e-05	-0.0001	4e-05	3e-05	4e-05	0	0.00012	0.00021	0.00012	-3e-05	-9e-05	-1e-05	0.00013	0	-6e-05	-8e-05	0.00012	0.00013	0.00011	7e-05	0.00015	0.00011	-7e-05	0	-0.00022	0.00015	-7e-05	0.00016	-8e-05	-2e-05	-7e-05	0.00023
	1352.42	0.00015	-0.0001	0.00019	-5e-05	-4e-05	-1e-05	0.0003	-6e-05	2e-05	-3e-05	-2e-05	6e-05	0.00016	-0.00027	0	-4e-05	-4e-05	0.00011	0.00021	0	-0.0001	-3e-05	0.00013	7e-05	0.00016	-1e-05	-0.0001	-0.00013	0.00017	-4e-05	-5e-05	-0.0001	0.00024	4e-05	4e-05	0.0001	0.00022	0.0002	-0.00016	0.00018	-0.00018	0.0002	0.00012	0.00013	-0.00015	2e-05	-8e-05	0.00022
	1355.93	0.00015	2e-05	3e-05	-0.00019	-0.00017	-0.0002	0.00014	0	0	0.00011	7e-05	4e-05	3e-05	4e-05	0.00013	-0.00023	-9e-05	-0.00014	1e-05	2e-05	-3e-05	6e-05	0.00026	0.0002	6e-05	0.0002	0	0.00017	0.00023	6e-05	-6e-05	5e-05	-3e-05	1e-05	1e-05	9e-05	0.00026	0.00023	-7e-05	0.0001	-0.00026	0.00024	1e-05	0.00013	-0.00022	0.00013	0.0001	8e-05
	1359.43	7e-05	-0.00019	1e-05	5e-05	0.00015	-0.00017	9e-05	3e-05	0.00011	1e-05	-6e-05	0.00016	7e-05	-0.00016	0.00015	-0.00023	-9e-05	-0.00021	0.00016	-4e-05	-2e-05	-6e-05	0.00017	6e-05	-0.00026	7e-05	-4e-05	-2e-05	2e-05	-5e-05	-9e-05	0.0001	7e-05	0.00012	7e-05	7e-05	0.00014	-1e-05	0.0001	-2e-05	-0.0003	-3e-05	0.0002	9e-05	-3e-05	0.00023	6e-05	9e-05
	1362.94	0.00014	-0.0001	0.00031	-3e-05	2e-05	-9e-05	0.00014	-0.0001	0.00014	-4e-05	-3e-05	0.00011	-0.00012	-7e-05	0.00015	-7e-05	-2e-05	-0.00011	2e-05	6e-05	3e-05	-0.00012	0	0.00012	-5e-05	0.00014	-2e-05	-5e-05	0.00017	4e-05	-0.00028	0.00016	0.00022	-0.00022	0.0002	4e-05	0.00019	0.00017	-7e-05	0.00019	-3e-05	6e-05	0.00012	0.00013	-0.00014	8e-05	0	8e-05
	1366.46	-0.0001	-0.00023	0.00028	3e-05	-0.00021	-2e-05	0.00024	0.00012	-0.0001	0.0001	0.00016	0.00022	-0.00017	4e-05	-7e-05	-0.00011	0.00021	-0.00018	9e-05	-3e-05	-0.00017	-0.00011	7e-05	7e-05	3e-05	3e-05	-6e-05	-0.00014	0.00025	-0.00013	-0.0001	7e-05	0.00015	0.00024	0.00025	0.0002	0.00026	0.00018	-0.00024	-0.00017	-0.00027	0.00025	6e-05	0.00012	-0.00031	0.00016	-0.00017	6e-05
	1369.97	0.00025	-4e-05	0.00013	-6e-05	-7e-05	0.00011	0.00019	0	7e-05	-7e-05	0.00028	0.00019	3e-05	-0.00013	5e-05	-2e-05	-7e-05	-2e-05	4e-05	-3e-05	-7e-05	-0.00013	0	0.0001	0.00024	-5e-05	0	5e-05	0.00016	3e-05	-0.00015	2e-05	0.00017	-7e-05	-0.00011	0.00019	-1e-05	0.00014	-3e-05	6e-05	-0.00015	0.00027	5e-05	2e-05	-0.00018	6e-05	-4e-05	0.00014
	1373.48	0.00036	-0.00036	0.00019	-0.0001	2e-05	-0.00016	0.0002	-4e-05	0.00019	-0.00024	0.00017	0.00014	-0.00013	-0.0001	-1e-05	-0.0003	-3e-05	-1e-05	0.00013	0.00012	-0.0001	-7e-05	-2e-05	0.00022	0.00017	3e-05	3e-05	6e-05	0.00016	-5e-05	-2e-05	-0.00017	0.00022	-7e-05	-1e-05	0.00012	0.00027	0.00036	-0.00023	3e-05	-3e-05	0.00014	-0.00011	4e-05	-0.0002	-7e-05	1e-05	8e-05
	1376.99	0.00028	9e-05	4e-05	4e-05	-0.00018	-0.00013	-9e-05	6e-05	1e-05	-0.0003	0.00017	0.0001	-4e-05	4e-05	-0.00017	-0.00014	8e-05	-0.00019	0.00019	-2e-05	0.00023	4e-05	-4e-05	-0.00011	0	0.00014	0	0.0001	0.00013	-9e-05	-0.00018	-5e-05	7e-05	-9e-05	9e-05	-5e-05	0.00034	0.00018	-1e-05	0.00016	-0.00011	0.00019	0	0.00035	-0.00015	-9e-05	-0.00018	0.00032
	1380.5	0.00018	-8e-05	0.00019	-9e-05	3e-05	3e-05	9e-05	3e-05	7e-05	0.00029	4e-05	6e-05	-0.00021	-0.00044	0.00024	-0.00012	0.0001	-0.00026	-0.00017	0.00019	9e-05	-3e-05	2e-05	4e-05	-0.00032	0.00019	-0.00014	0.00018	2e-05	-0.00013	-0.00017	0.00013	0	-3e-05	6e-05	9e-05	0.00015	0.00028	2e-05	7e-05	-0.00024	0.00044	6e-05	0.00012	-0.00026	-4e-05	-0.0002	0.00015
	1384.02	0.00011	-0.0003	2e-05	-0.0001	7e-05	2e-05	-4e-05	0	1e-05	0.00018	-9e-05	0.00013	0.00015	-0.00023	0	-8e-05	0.00016	3e-05	-1e-05	0	-3e-05	-8e-05	-4e-05	0.00015	-1e-05	0.0002	9e-05	-1e-05	0.00014	-0.00014	-0.00021	3e-05	0.0003	-5e-05	7e-05	5e-05	0.0002	0	2e-05	0.00015	-0.00027	0.00032	4e-05	-2e-05	-0.00036	6e-05	0.00016	-3e-05
	1387.53	-4e-05	-6e-05	-0.00016	-6e-05	0.00014	-0.00022	0.00029	-4e-05	3e-05	4e-05	-2e-05	9e-05	9e-05	-7e-05	-2e-05	7e-05	0.00013	-6e-05	0.00032	-0.00016	0.00017	-6e-05	-0.00019	0.00028	-0.0001	0.00031	0.00011	1e-05	0.00022	0.00014	-3e-05	-0.00017	0.00026	6e-05	0.00016	0.00017	-0.00018	0.00044	-0.00022	0.00015	-0.00049	0.00035	6e-05	-5e-05	8e-05	0.00012	-2e-05	6e-05
	1391.05	0.00019	-2e-05	2e-05	0.00036	-6e-05	0.00013	3e-05	0.00024	8e-05	4e-05	0.0001	0.00024	6e-05	3e-05	2e-05	-0.00034	-0.00013	-0.0001	-8e-05	6e-05	0.0002	0.00014	-9e-05	-0.0001	-1e-05	1e-05	0.0002	0.0003	0.00044	0.00015	0.00012	-0.00027	9e-05	1e-05	-0.00015	5e-05	0.00023	0.00012	-0.00029	0.00016	-0.00046	0.00024	-0.00021	8e-05	-0.00041	3e-05	-2e-05	0.00028
	1394.56	0.0001	6e-05	-9e-05	3e-05	5e-05	8e-05	-0.00012	-2e-05	-8e-05	9e-05	-4e-05	0.00023	0.00032	-0.00014	0.00023	-1e-05	-7e-05	-3e-05	0.00014	-0.0002	4e-05	0.0001	0.00013	0.00028	-0.0001	-0.00016	0.00012	0.0002	0.00026	-0.00018	-0.00012	0.00017	0.00024	-0.00023	0.00046	0.00024	0.00017	5e-05	-3e-05	0.00025	-0.00042	0.00014	-6e-05	0.00019	-2e-05	0	3e-05	2e-05
	1398.08	2e-05	-0.00046	-5e-05	5e-05	0.00028	-6e-05	0.00022	5e-05	-3e-05	0.00019	0.00038	0.00012	2e-05	0.00015	0.00047	-0.00039	-0.00013	4e-05	-5e-05	-0.00013	0.00015	0.00014	2e-05	0.00019	1e-05	-0.00017	-0.00012	0.00025	1e-05	0.00021	7e-05	-0.00034	-6e-05	-0.00013	0.00012	0.00013	0.00035	0.00048	0	0	-0.00029	0.00011	-0.00018	0.00023	-0.00024	8e-05	-0.00028	0.00029
	1401.6	9e-05	-4e-05	0.0004	-6e-05	0.00026	0.00015	-9e-05	-0.00015	3e-05	0.00013	0.00053	0.00017	0	-0.00016	0.00027	-0.00036	0.00018	0	-0.0001	-0.00031	0.00021	-0.00041	-0.00024	-2e-05	0.0002	0.00017	-0.00015	2e-05	0.00013	4e-05	-6e-05	-3e-05	0.00049	-0.00019	0.00012	-0.00011	0.00016	0.00045	-0.00017	-5e-05	-0.0001	0.00023	-0.00015	0.00021	-8e-05	-0.00024	9e-05	1e-05
	1405.11	0	-7e-05	0.00017	3e-05	0.00014	-8e-05	0.00018	-9e-05	-9e-05	1e-05	-0.00023	0.0003	-0.00017	-0.00011	9e-05	-1e-05	-0.00018	-0.00014	0.00029	5e-05	-8e-05	-0.00014	0.00035	0.00025	0.00014	1e-05	8e-05	6e-05	0.00019	8e-05	-0.00026	-0.00023	-7e-05	0	0.0002	0.00012	0.00048	0.00011	-0.00016	-5e-05	-7e-05	1e-05	0	-1e-05	-9e-05	5e-05	-0.00029	0.00035
	1408.63	0.00014	-4e-05	6e-05	-0.00016	0.00014	-0.00012	0.00043	0.00016	0.0001	1e-05	0.00018	1e-05	0.00039	0.00022	0.00017	-0.00029	3e-05	-1e-05	0.00039	5e-05	9e-05	-0.00042	0.00013	0.0001	-1e-05	0.00014	6e-05	-0.0001	0.00011	-0.00016	-0.00021	-0.00014	0.00036	6e-05	0.00012	0.00028	0.0003	0.00031	-0.00027	9e-05	-7e-05	0.00011	-0.00016	5e-05	-0.00028	5e-05	0	-3e-05
	1412.15	0.00019	0.00028	8e-05	-0.00013	0.00017	2e-05	0.00044	-0.00037	-0.00012	-3e-05	-0.00015	0.00018	0	5e-05	0.00028	-0.0003	0.0001	-0.0001	-0.00011	4e-05	0.0003	-0.00024	2e-05	-0.00016	3e-05	0.00017	-5e-05	-7e-05	0.00055	-3e-05	-1e-05	0.00024	0.00029	0.00045	-6e-05	0.00025	0.00012	0.00033	-9e-05	2e-05	-6e-05	0.00032	0.00042	0.00028	-0.0004	0.00018	-6e-05	0.0003
	1415.67	0.00039	-0.00014	0.00028	-0.00011	-5e-05	-4e-05	0.00026	-0.00014	0.00019	0.00013	7e-05	0.00039	-0.00018	3e-05	0.00042	-0.00021	0.00017	-3e-05	-0.00018	6e-05	0.00012	3e-05	0.00012	8e-05	1e-05	-0.00029	0.00027	-0.00023	0.0003	-5e-05	0.00017	0.00028	0.00044	9e-05	-4e-05	3e-05	0.00054	0.00031	7e-05	-0.00012	-0.00012	0.00044	-0.00014	4e-05	-0.00034	0.00011	-8e-05	0.00022
	1419.19	0.00022	6e-05	-6e-05	-9e-05	4e-05	-0.00027	0.00039	1e-05	0	0	0.00028	-0.00013	-0.00023	8e-05	0.00039	-0.00013	0.00011	-0.00024	7e-05	-2e-05	-0.00045	-0.00025	6e-05	-0.00019	0.00018	0.00019	-0.00023	5e-05	0.00044	-0.00015	0.00017	-6e-05	0.00042	-0.00035	0.00022	0.00017	0.00024	0.00041	-0.00011	-0.0001	-0.00019	0.00044	0	-0.00014	-0.00036	0	-0.00033	0.00027
	1422.71	9e-05	-0.00031	4e-05	-0.00018	6e-05	-9e-05	0.00036	-0.00018	4e-05	-0.00016	7e-05	0.00025	0.0002	-0.0001	0.00019	4e-05	-0.00012	0.00018	-0.00019	0.00012	-1e-05	6e-05	-0.00033	0.00018	-3e-05	-0.00021	-6e-05	0.00013	0.00023	-5e-05	-0.00015	9e-05	0.00014	-1e-05	0.00028	0.00015	0.0001	0.0004	-1e-05	3e-05	-0.00025	0.00027	1e-05	8e-05	-0.00012	0.00019	-9e-05	0.0003
	1426.23	0.00018	8e-05	0.00013	0	8e-05	-1e-05	5e-05	-5e-05	0.00032	0.00021	-0.00013	0.00011	0.00043	-0.00035	-2e-05	-0.0001	3e-05	-2e-05	-5e-05	-1e-05	-5e-05	-1e-05	-5e-05	-0.00016	-0.00012	0.00049	9e-05	4e-05	0.00042	9e-05	-0.00026	0.00032	0.00026	-0.00031	8e-05	0.00016	0.00057	0.0001	-3e-05	-0.00036	5e-05	0.00036	-0.0003	0.0003	-0.0004	0.00029	-0.00037	0.00017
	1429.75	0.00027	-0.00021	0.00019	-2e-05	-3e-05	-0.00018	0	-0.0004	6e-05	0.00038	0.00027	-4e-05	0.00017	-0.00021	0	-2e-05	-0.00011	0.00018	0.0002	3e-05	0.00023	-4e-05	0.00012	-0.00023	0.0003	-0.00016	0.00055	-7e-05	0.00067	-0.00024	0.00028	-6e-05	0.00036	0.00015	0.00035	0.00018	0.00031	0.0002	0.00011	7e-05	-0.00016	0.00018	-0.0003	1e-05	-4e-05	0.00014	-0.00019	-0.00025
	1433.27	-0.00015	-0.0004	0.00014	-0.0001	-0.00012	7e-05	-9e-05	-0.00022	-0.00018	-0.00033	-3e-05	0.00014	-0.00018	-0.00028	0.00043	-1e-05	-0.00017	-0.00014	-5e-05	0.00039	0.00013	8e-05	0.00027	-0.0002	-0.00028	-0.0003	-0.00022	-0.00026	0.00023	-0.00028	-0.00027	-0.0004	0.0001	0.00031	2e-05	0.00016	0.00016	0.00023	4e-05	6e-05	-4e-05	0.00066	-2e-05	3e-05	-0.00042	-0.00014	-0.00035	9e-05
	1436.8	0	-3e-05	-0.00013	-0.00024	-0.00015	-3e-05	0.0005	4e-05	6e-05	0.00024	-4e-05	-6e-05	-2e-05	-0.00025	0.00039	0.00046	-0.00014	5e-05	-0.00016	-9e-05	0.00016	0.00014	0.00041	0.00031	-4e-05	0.00045	6e-05	-0.00017	-4e-05	0.00021	-3e-05	-1e-05	0.00027	-0.0001	0.00048	2e-05	9e-05	0.00051	0.00011	3e-05	-0.00066	-6e-05	7e-05	0.00026	-0.00032	0.00021	3e-05	0.00029
	1440.32	-0.0003	-0.00022	-0.00017	0.00021	-0.00021	-0.00028	9e-05	-8e-05	0.0001	6e-05	0.00021	0.00013	-0.00021	-0.00014	-0.00033	-0.00033	-2e-05	-0.00023	0.00023	1e-05	8e-05	-0.0005	-0.0004	0.0001	-0.00029	-6e-05	-0.00015	-0.00026	0.00029	-4e-05	9e-05	5e-05	0.00017	0.0002	0	8e-05	0.00042	0.00025	-0.0004	2e-05	-0.00024	0.00037	-0.00022	6e-05	-0.00052	0.00019	2e-05	-2e-05
	1443.84	0.00018	-0.00036	0.00035	-0.00032	0.00022	-0.00023	0.00047	-0.00035	-0.00046	-0.0001	0.0003	0.00027	-5e-05	0.00036	-0.00021	0.0004	-0.00039	-0.00024	-0.00036	0.00019	-0.00015	0.00029	8e-05	-2e-05	-0.00035	-6e-05	0.00034	-0.00013	-0.00024	2e-05	-0.00016	-7e-05	0.00013	-0.00015	0.00015	0.00039	6e-05	0.00016	4e-05	0.00035	0.00018	0.00013	0.00029	0.00026	-5e-05	-5e-05	-0.00043	0.00026
	1447.37	0.00041	6e-05	0.00015	-0.00018	-0.00012	0.00021	-0.00011	-0.00029	0.00047	6e-05	0.00031	0.00043	0.00021	-0.00034	0.00021	-0.00011	4e-05	0.00012	0.00016	0.00063	-3e-05	6e-05	9e-05	-1e-05	0.00037	-6e-05	-5e-05	-0.00038	-0.00024	-0.00033	-8e-05	-0.00019	-0.00012	0.00037	-7e-05	0.00011	0.00014	0.00018	-0.00056	8e-05	-0.00033	0.00063	-3e-05	5e-05	-8e-05	-2e-05	8e-05	0.00021
	1450.89	-0.00016	0.00029	0.00029	-0.00026	-0.00029	-1e-05	0.0003	-0.00063	0.00033	-0.00034	0.00035	-0.00041	-6e-05	0.00028	0.00056	0.00028	8e-05	-5e-05	-0.00027	5e-05	0.00041	9e-05	-0.00035	0.00049	0.0002	-3e-05	0.0003	-0.00041	0.0001	0.00015	1e-05	0.00023	0.0003	-3e-05	0.00032	0.00023	6e-05	-1e-05	-9e-05	0	-0.00045	0.00016	0.00038	0.00079	-0.00013	-1e-05	-3e-05	0.00071
	1454.42	0.00045	-0.00065	0.00041	0.00016	0.0001	0.0001	-9e-05	-0.00031	3e-05	0.00048	-0.00037	0.00036	-0.00011	-0.00046	0.00033	-0.00026	-0.00017	-1e-05	-0.00041	-0.00048	9e-05	-0.00018	0.0005	0.0001	8e-05	0.00025	-0.00024	-0.00026	-0.00013	-4e-05	-0.00022	-0.00024	-0.00034	9e-05	0.00016	-1e-05	7e-05	0.00012	-5e-05	0.00024	-0.00018	0.00055	0.0002	0.00022	0.00025	0.00026	-5e-05	0.00013
	1457.94	-0.00033	-8e-05	0.0002	8e-05	0.00042	0.00031	0.0004	-0.00011	-0.00016	3e-05	0.0003	0.00033	-0.00031	0	-4e-05	6e-05	0.00036	0.00012	0.00015	0.00045	-5e-05	7e-05	0.00015	-0.00014	-0.0004	1e-05	-0.00023	-0.00026	0.0007	-3e-05	0.00072	0.00028	0.00011	0.00037	0.00015	0.00057	0.00029	0.00052	0.00015	5e-05	-0.00043	0.00054	3e-05	0.00034	-0.00052	0.00053	0.00036	0.0001
	1461.47	0.0004	0.00027	0.0006	0.00025	0.00025	0.00059	0.00028	-0.00019	-0.00035	1e-05	0.00044	0.00016	0.00011	-0.00023	0.00027	-6e-05	-0.0001	-0.00044	0.00019	-0.00025	6e-05	-0.00055	-0.00047	-5e-05	0.00063	-0.0003	0.00056	0.00037	0.00019	-0.00024	7e-05	-2e-05	0.00037	-8e-05	0.00036	0.00011	-0.00051	1e-05	-0.00033	-3e-05	0	-0.00026	0.00029	-0.00012	-0.0004	0.00013	-0.00019	0.00052
	1465	0.00028	0.00021	0.00033	-7e-05	-0.00023	0.00015	6e-05	-0.00021	-0.00027	0.0003	-0.00047	0.001	0.00022	0.00028	0.00017	-0.00017	-0.00015	0.00015	-2e-05	0.00035	1e-05	-0.00018	9e-05	-0.00017	0.00014	7e-05	0.00053	-4e-05	-0.00065	0.00018	0.00026	-0.00046	2e-05	0.00051	0.00064	6e-05	0.00033	0.00037	-0.00017	0.00037	-0.0002	0.00017	0.00036	-0.00022	0.00026	0.00014	0.00025	0.00032
	1468.52	0.00052	0.0002	0.00016	0.00071	-0.00016	-0.00013	0.00055	-0.0002	1e-05	0.0006	2e-05	0.00036	0.00046	-0.00031	7e-05	-0.00034	-1e-05	-0.00023	-0.0002	-0.00062	-0.00039	0.00012	-0.00014	0.00064	-0.00038	-5e-05	-0.0004	0.0001	-4e-05	-0.00054	0.00023	-0.00049	0.00025	0.00024	0.00011	-0.00029	0.00039	-4e-05	-0.00029	0.00046	-0.00031	7e-05	0.00078	0.00031	-0.00047	0.00014	0.00034	6e-05
	1472.05	0.00025	7e-05	0.00026	0.00016	0.00026	0.00069	0.00043	-0.00039	1e-05	-6e-05	-0.0001	0.00053	4e-05	-0.00038	5e-05	-0.00018	9e-05	0.00019	-0.00057	0.0002	0.00051	-0.00017	0.00012	5e-05	-0.00013	-0.00034	0.00015	0.00013	-0.00025	5e-05	-0.00031	0	0.00011	0.00057	0.00055	0.00051	0.00032	0.00026	-8e-05	-4e-05	0.00019	0.00016	0.00026	0.00067	-0.0003	0.00031	-0.00025	-7e-05
	1475.58	0.00016	-0.00059	0.00075	-2e-05	0.00032	-3e-05	0.0001	-9e-05	3e-05	-0.00013	0.00016	4e-05	0.00019	0.00014	-0.00011	-0.00035	0.00042	-7e-05	-9e-05	0.00044	0.00012	-0.0004	2e-05	0.00034	0.00056	-0.00027	0.00016	0.00022	0.00048	0.00022	0.00023	8e-05	0.00028	-1e-05	0.00037	0.00013	-0.00018	0.00031	4e-05	-0.00027	-0.00018	0.00079	0.00026	0.00074	-0.0001	0.00068	-0.00011	0.00024
	1479.11	0.00087	0.0002	0.00029	0.0001	0.00045	0.00076	0.00044	-0.00042	0.0004	0.00061	0.00034	0.00045	0.00021	0.00081	0.0007	-0.00038	0.00071	-0.00073	0.00011	-0.00055	4e-05	-9e-05	2e-05	0.0002	0.00012	-0.00032	-0.00056	-0.0009	0.00037	0.00031	0.00066	-1e-05	0.00046	0.00029	0.00036	0.0001	0.00035	0.0006	8e-05	-0.00016	-0.00051	-0.0002	0.00019	3e-05	-0.00035	-9e-05	0.00013	0.00024
	1482.64	0.00106	0.00039	0.00028	-0.00031	0.00014	0.00017	-0.00018	-0.00012	0.00028	-0.00022	-0.0002	7e-05	-7e-05	-0.00046	0.00017	0.00027	0.00039	-0.00038	-0.00028	0.00029	0.00023	0.00025	-0.00021	-0.00024	0.00012	-0.00012	0.00025	-0.00042	-0.0003	5e-05	0.00028	-0.00014	0	0.00024	5e-05	0.00035	0.00041	4e-05	-0.0001	0.0001	-0.0006	0.00042	-0.00015	0.00069	-0.00014	0.00026	0.0004	-0.00015
	1486.17	-0.00033	-0.00042	0.00029	0.0001	3e-05	-0.00011	0.0009	-0.00078	-0.00069	0	0.00028	0.00122	0.00026	-0.00022	0.0006	-7e-05	-0.00032	-0.0002	0.00051	0.0001	-0.00012	-2e-05	0.00014	0.00021	-9e-05	0.00052	-5e-05	0.00078	0.00022	-0.00044	0.00037	5e-05	0.00049	-0.00035	3e-05	3e-05	-7e-05	-9e-05	-0.00027	0.00013	0.00092	0.00025	0.00012	0.0004	-0.00057	-0.00013	-2e-05	0.00075
	1489.7	-0.0005	0.00024	-0.00013	7e-05	0	0.00068	0.00018	-0.00072	0.0003	-0.00022	0.00013	0.00057	-0.00037	-0.0001	0.0001	-0.00021	0.00038	0.00063	-0.00019	-5e-05	0.0001	0.00037	0.00022	-0.00081	0.00039	1e-05	-0.00061	0.00023	-1e-05	-0.00051	-0.00075	-0.00046	-0.00034	0.00021	0.00022	-0.00022	0.0005	0.0004	-0.00043	-0.00057	-0.00027	0.00072	6e-05	-9e-05	-0.00034	0.00058	-0.00036	0.0002
	1493.24	0.00042	0.00015	-9e-05	-0.00033	0.00021	9e-05	0.00033	0.00039	0.00039	0.00024	-0.00104	0.00104	0.00023	-0.00029	0.00106	-0.00045	-5e-05	-0.00065	-0.00015	9e-05	0.00055	-0.00048	-0.00035	-0.00037	0.00034	-0.0006	-0.00052	0.00065	7e-05	-0.00028	-0.00022	0.00054	0.00023	0.00059	0.00045	-0.00065	0.00027	-2e-05	-0.00018	-0.00031	0.00047	0.00082	7e-05	0.0003	-6e-05	-2e-05	-4e-05	0.0001
	1496.77	-0.00037	-0.00086	-0.00055	0.00033	-0.00012	-0.00011	-1e-05	0.00043	-0.00068	0.0004	0.00055	-0.00015	-0.00013	0.00018	-9e-05	-0.0002	-0.00033	8e-05	0.00026	9e-05	-0.00045	4e-05	0.00025	-0.00036	-3e-05	-0.0002	-5e-05	9e-05	-4e-05	-0.00014	-0.00018	-0.00041	-0.00041	-0.00066	-4e-05	-0.00069	-0.00047	0.0007	0.00034	0.00034	6e-05	0.00099	-0.00076	0.00033	0.00076	0.00033	-0.00045	-0.00032
	1500.3	0.00031	-0.00015	-0.00046	-0.00015	0.00082	0.00021	-0.00066	0.00011	-0.00021	0.00022	0.00062	7e-05	0.00013	0.00044	0.00046	-0.00046	0.00022	-7e-05	0.00014	6e-05	0.00082	0.00097	-0.00026	0.00069	0.00072	-4e-05	-0.00074	0.00011	-0.00025	-1e-05	-0.0006	0.00051	0.00016	0.00067	6e-05	0.00066	-0.00072	0.00037	-0.00038	0.00049	-0.00018	0.00181	-4e-05	-0.0003	0.00056	0.00015	0.00073	-0.00065
	1503.83	-4e-05	0.00052	-0.00044	-0.00039	0.00061	-0.0007	0.00024	0.00019	0.00022	-4e-05	-0.00035	-0.0002	-0.0003	-0.00088	-0.00033	-0.00025	-9e-05	-0.00029	0.00044	0.00043	0.00056	0.00033	9e-05	0.00034	-0.00083	-0.00035	-0.00038	-0.00078	0.00029	-0.001	-0.00032	0.00038	0.00064	0.00015	-0.00025	0.00052	-0.00038	-8e-05	-0.0005	0.00028	-0.00031	0.00079	-3e-05	0.00063	0.00051	-0.00045	0.00059	0.0007
	1507.37	5e-05	0.00038	0.0003	0.00059	0.00037	-0.00019	0.00067	0.00053	0.00022	-0.00114	-0.00051	-0.00085	-0.00118	0.00014	-0.0006	0.00056	8e-05	1e-05	0.00026	9e-05	0.00017	-0.0002	-0.00093	0.00108	0.00094	-0.00032	-0.00024	-0.00058	-0.00012	0.00072	6e-05	-0.00071	0.0002	-0.00017	0.00058	-0.00039	0.0006	0.00051	-0.0004	-0.00053	0.0002	0.00075	-3e-05	0.0009	-0.00049	-0.00025	0.00059	-0.00026
	1510.9	0.00024	2e-05	0.00096	1e-05	2e-05	0.00024	0.00019	-0.00039	-0.00036	0.0001	-0.00132	5e-05	0	0.00034	2e-05	-0.00113	0.00021	-0.00026	-0.00119	-0.00014	-5e-05	0.0007	-0.00015	-0.00024	0.00046	0.00057	-0.0003	-0.00017	0.00013	-0.00043	-0.00042	4e-05	0.00142	-0.00069	-7e-05	0	0.00019	0.00055	-0.00092	0.00044	-0.00014	0.0013	0.00082	-4e-05	-0.00148	-0.00048	-8e-05	0.00031
	1514.44	0.00013	0.00028	0.00011	-0.00093	0.00042	-0.00079	0.0006	-2e-05	0.00035	0.00033	-0.00014	-8e-05	0.00047	0.00021	-1e-05	0	0.00024	0.00045	0.00012	0.00104	0.00117	9e-05	-0.00041	0.00052	0.00088	0.00035	-0.00077	0.00042	-0.00053	-0.00065	0.00066	-0.00016	0.0003	-0.0002	0.00077	0.00028	0.00108	0.00122	1e-05	-0.00087	3e-05	-0.00058	0	-5e-05	-0.00037	0.00031	0.00021	-0.00059
	1517.98	-9e-05	-0.00106	-0.00078	-3e-05	0.00044	0.00051	0.00105	-0.00037	0.0007	-0.00021	-0.0004	0.00055	-0.00094	-0.0005	0.00057	0.00019	-0.00068	0.00029	-0.0005	0.00087	0.00043	-0.00109	-0.00076	-0.00024	0.0008	0.00093	0.00087	0.0009	0.00075	-0.00068	-0.00067	-0.00111	0.00018	0.00035	0.00017	0.00049	0.00058	-6e-05	0.00091	-0.00096	-2e-05	0.00108	-0.00021	-0.00063	-0.00077	-0.00068	0.00018	0.0007
	1521.51	0.00122	0.00025	6e-05	0.00056	5e-05	-0.00011	0.00019	0.00096	-0.00034	0.00016	2e-05	0.00075	0.00015	0.00072	0.00055	-0.0005	0.00057	-0.00028	8e-05	-0.00087	-0.00029	0.00039	0.00066	-0.00011	-0.00068	-1e-05	0.00038	0.00015	0.00012	0.00042	8e-05	-0.0003	-4e-05	0.00014	-4e-05	-0.00016	0.00017	0.00043	-0.00027	-0.00054	-0.00011	0.00033	-0.00042	-0.00067	0.00012	0.00042	0.00017	-0.00033
	1525.05	0.00031	-2e-05	0.00081	0.00123	-0.0001	-0.00135	0.00059	-0.00042	-0.00053	0	0.00043	-0.00056	-5e-05	0.00048	0.00048	0.00023	-0.00105	-0.00023	0.00073	-0.00028	-0.00043	-0.00015	-0.00138	0.00012	-0.00084	-0.00109	-0.00043	0.00024	0.00078	0.00033	-0.00064	-3e-05	-0.00082	-0.00054	0.00039	0.0003	0.00029	-0.0007	-0.00014	0.00059	0.00079	0.00086	-0.00024	0.00022	-0.00148	-0.00066	-0.00092	-0.00033
	1528.59	-0.00021	0.00016	0.00089	0.00043	0.00045	7e-05	-0.00027	-0.00027	0.00078	-0.00108	-0.00131	-3e-05	-0.00091	6e-05	0.00015	0.00092	0.00178	-0.00101	0.00144	-0.00023	0.00078	-0.00069	-9e-05	0.00039	0.00096	0.0003	-0.00025	-0.00035	-0.00011	-0.00129	0.00069	0.00115	0.0013	-4e-05	0.00037	0.00228	0.00038	0.00049	0.0015	5e-05	9e-05	0.00127	-0.00025	-0.00048	-3e-05	0.00043	0.00012	0.00032
	1532.13	0.0006	-0.0004	0.0001	0.00127	0.00088	9e-05	0.00025	-0.00063	0.00016	0.00038	1e-05	0.00033	0	-0.00011	-0.00052	-0.00052	0.00062	-0.00088	0.00017	0.00033	0.00031	0.00055	-0.00045	0.00106	-0.00032	-0.00032	-0.00015	0.00022	0.00038	-0.00124	0.00065	-0.00017	0.00067	0.00043	-0.00037	-0.00068	-0.00015	-0.00034	-0.0003	0.00039	-0.00096	1e-05	-0.00041	0.00083	0.00021	0.00061	0.00082	9e-05
	1535.66	0.00157	-0.00073	0.00031	0.00024	0.00039	-0.00137	0.00062	-0.00013	0.00097	0.00048	-0.00034	0.001	0.00181	0.00087	0.00049	-0.00045	0.00032	-0.00046	0.0002	-0.00013	0.00064	0.00216	0.0003	-6e-05	0.00117	-0.00017	0.00032	0.0006	0.00026	-0.00018	0.00012	0.001	-1e-05	-0.00099	0.00065	0	-0.00102	0.00108	0.00104	-0.00097	-0.00012	-0.00015	-0.00091	0.0006	-0.00143	0.00079	-0.00033	0.00037
	1539.2	0.00019	-0.00028	-2e-05	-0.00079	-0.00047	5e-05	0.00082	-3e-05	-0.00073	0.00084	0.00019	0.0004	0.00029	0.0009	-0.00056	-0.0008	-0.00074	-0.00022	0.00026	-9e-05	-0.00087	-0.00152	-0.00013	0.00021	-0.00102	-0.00019	-0.00052	-0.00079	-0.0005	-0.00016	0.00063	-0.00221	0.0001	-0.00116	0.00059	0.00088	-0.00103	9e-05	-0.00069	-0.00112	0.00018	-4e-05	-0.00025	0.00036	-0.00016	-0.00014	-0.00049	-0.00083
	1542.74	0.00105	0.00078	0.00145	0.0002	-0.00046	0.00108	0.00051	-0.00056	9e-05	0.00033	-9e-05	0.00148	0.00022	0.00131	-0.00044	-0.00033	0.0002	0.00166	-8e-05	-2e-05	-0.00045	-0.00016	0.0017	0.00169	0.00152	-0.00073	-0.00105	0.00106	-0.00098	-0.00069	0.0009	0.00066	-0.00047	-0.00141	-0.00063	-0.00072	-0.00045	0.00092	-0.00038	-0.00088	-0.0013	0.00024	0.00047	-0.00038	-9e-05	0.00064	-0.00074	-0.00016
	1546.28	-0.00013	8e-05	0.00093	0.00016	0.00061	-0.00176	0.00159	-0.00033	0.00036	-7e-05	-0.00051	-0.00029	7e-05	-0.00108	-0.00119	-0.00101	0.00066	-6e-05	0.00075	0.00032	-0.0001	0.00027	0.0002	-0.00107	-0.00074	-1e-05	0.00048	0.00015	0.00031	-0.00106	-0.00018	-0.00144	-0.00119	7e-05	0.00059	-0.0023	-0.00022	0.00012	0.00023	-0.00108	0.00062	0.0018	-0.00157	0	-0.00067	-0.00108	0.00024	-0.00022
	1549.83	0.00056	0.00113	0.00223	-0.00148	0.00094	-0.0004	-0.00013	0.00091	0.00017	-0.00116	4e-05	0.00014	-0.00096	0.00068	0.00029	0.00029	0.00048	-0.00158	0.00107	0.00093	0.00039	-0.00061	-0.00062	0.00081	-4e-05	-0.00034	-0.00028	-0.00056	-0.00034	0.00071	-0.00048	0.00052	-0.00071	0.00056	-0.0002	-0.00023	-0.0003	0.00068	-0.00041	-0.00088	-0.00148	0.00092	3e-05	0.00019	9e-05	0.00107	-0.00111	-7e-05
	1553.37	9e-05	-7e-05	-0.00181	0.00081	0.00059	-0.00023	0.00101	0.0003	0.00115	0.00137	-0.00053	0.00078	-0.00049	-0.00016	0.00022	0.00047	-0.00116	-0.00035	0.00018	-0.00112	-6e-05	-0.00049	-3e-05	0.0003	-0.00037	-0.00035	-0.00077	-9e-05	0.00079	-0.00146	0.00075	-0.00071	0.0008	0.00078	0.00065	0.00056	0.00075	-0.0004	-0.00149	0.00042	-0.0006	-0.00061	-0.00039	-0.00044	-0.00082	8e-05	-0.0009	0.00131
	1556.91	-0.00015	-0.00051	0.00108	-0.00063	0.00057	-0.00083	1e-05	-0.001	0.0012	-1e-05	0.00042	0.00023	0.00086	-0.00116	4e-05	-0.00064	8e-05	0.00125	0.00058	8e-05	0.00034	0.00189	-0.00206	0.0002	0.00062	0.0008	-0.00058	-5e-05	0.00066	0.00152	-0.00077	-0.00198	-0.00047	-0.00031	0.0014	0.00039	-7e-05	0.00035	-0.00076	0.00049	-0.00022	0.00118	0.0001	0.00017	0.00029	0.0017	0.00021	0.00073
	1560.45	-0.00092	-0.00132	-0.00132	0.00075	-6e-05	-0.0002	0.0002	0.00066	0.00107	-0.00128	0.00027	0.00013	-0.00158	0.00065	-0.00021	-0.00018	0.00056	0.00011	0.00038	0.00025	-0.00034	-0.00034	0.00013	0.00122	-0.00082	-0.00048	-0.0014	0.00027	0.00016	0.00012	-0.0009	-0.00021	0.0004	-5e-05	0.00077	0.00077	0.0011	0.00144	0.0014	0.00061	-0.00136	-0.00092	-0.0008	0.0008	-0.00036	-9e-05	0.00041	-0.0002
	1564	0.00119	0.00025	0.00106	0.00187	0.00041	-0.00011	0.00086	0.00145	0.00051	-0.00051	-0.00223	-0.00027	-0.00167	-0.00066	0.00079	0.00039	0.00249	-0.00021	-0.00017	0.00048	-0.00044	0.0004	0.00082	0.00142	0.00105	-0.00024	0.00155	-0.00039	-0.00167	-0.00083	0.00148	0.00035	0.00012	-0.00027	0.00058	-0.00057	0.00099	0.00029	-0.00067	0.00099	0.00024	-2e-05	-0.00111	0.00087	0.00021	0.00099	-7e-05	0.00084
	1567.54	-0.00163	-0.00015	-0.00013	-0.00121	0.00096	-0.00082	0.00187	-0.00015	-0.00026	-0.00056	0.00198	-0.00022	-0.00102	0.00099	-0.00071	0.00043	0.0028	9e-05	0.00057	0.00154	-0.00153	0.00103	-0.00038	0.00051	-0.00033	-0.00159	0.0009	-0.00118	-0.00114	5e-05	-0.00067	-0.00142	-0.00139	-0.00104	-0.00134	0.00081	-0.0011	-0.00148	0.00018	-0.00012	0.00086	-0.00023	0.00241	0.00048	0.00151	4e-05	-0.00011	-6e-05
	1571.09	0.00107	0.00133	0.00051	0.00013	-0.00036	8e-05	-0.00046	-0.00035	0.00104	-0.00039	0.0014	0.0019	0.00146	0.00283	-0.0001	0.00083	0.00015	-0.00024	-0.00012	-0.00061	-0.00098	0.00084	-0.00011	6e-05	-0.00058	-0.00175	-0.00013	0.00086	0.00035	0.00104	0.00063	-0.00016	-0.00033	-0.00046	-0.00077	-0.00032	0.00063	0.00079	-0.00122	-0.00194	0.00234	0.001	0.00036	-0.00139	-0.00101	-0.00089	-0.00034	0.00082
	1574.63	-0.00154	-0.00296	-5e-05	-0.00143	-0.0011	-0.00089	-0.00022	-0.00176	0.00102	-0.00089	0.00082	-0.0004	-0.00038	-0.00091	0.00054	-0.00124	0.00042	-0.00099	0.00081	0.00038	-0.00042	-0.00079	-0.00043	0.00057	-0.00119	0.00111	0.00069	-0.00125	-0.00014	-0.00078	-0.00147	-0.00026	-0.00067	0.00038	-0.00119	0.00049	-6e-05	0.00223	-0.00105	0.00043	-0.00136	-0.00085	0.00064	0.0015	-0.00094	-0.00074	0.00013	0.0015
	1578.18	0.00051	0.002	0.00064	0.00078	-0.00082	-0.00337	0.00187	-0.0008	-0.00145	-0.00137	0.00075	0.00087	-0.00036	-0.00075	5e-05	2e-05	0.00104	0.0019	-0.00056	-0.00033	0.0003	0.00106	-0.00012	0.00039	-0.00044	0.00074	-0.00051	0.00042	0.00028	0	0.00058	0.00068	-0.00081	9e-05	-0.00154	-0.00062	-0.00215	0.00049	-0.00056	0.00012	-0.00071	-0.00033	0.00163	0.00033	-0.00034	0.00173	0.00024	-0.00121
	1581.72	-0.00166	0.00056	0.00159	-0.00083	-0.00237	-0.00081	0.00118	-0.00026	-0.00029	-0.00082	0.00199	-0.0002	-0.00045	-0.00131	-0.00237	-0.0006	0.00064	-0.00022	0.00044	-0.00028	-0.00019	0.00151	-0.00047	-0.00014	-0.00183	0.00082	-0.00063	0.00096	-0.00018	0.00114	0.00124	-0.00058	0.00051	-0.00242	0.00079	0.00044	-0.00093	7e-05	-0.00096	-0.00178	0.00155	-0.0006	-0.00068	0.00103	0.00096	0.00078	0.0007	-0.00102
	1585.27	0.00174	-0.00075	-0.00043	0.00042	-0.00086	0.00024	0.00095	-0.00143	0.00059	0.00128	-0.00098	0.00027	0.00036	0.00089	0.00074	0.00166	0.00022	-0.0015	0.00203	-0.00088	0.00098	0.00092	-0.00042	0.00054	0.00081	0.00071	0.00171	0.00023	0.0002	-0.00039	-0.00039	0.00019	-0.00079	-0.00067	0.00145	0.00065	3e-05	0.00027	-0.00015	-0.00044	0.00067	0.0002	0.00027	0.00056	0.00038	-7e-05	-0.00091	-0.00092
	1588.82	-0.00039	0.00088	-6e-05	0.00025	0.00065	0.00102	0.00129	-0.00061	-0.00092	0.00073	0.00105	-6e-05	-0.00032	8e-05	-0.00118	0.0001	0.00021	-3e-05	-0.00098	-6e-05	-1e-05	0.00102	0.00032	-0.00105	0.0001	-0.00019	0.00053	0.00051	0.0011	-0.00017	0.00083	-0.00026	0.00128	-0.00079	0.00099	-0.00087	0.00075	-0.00086	0.00036	0.00087	-0.00095	-0.00031	0.00112	-0.00086	0.00058	0.0006	0.00025	0.00062
	1592.37	1e-05	-0.00108	-0.00073	-0.00021	0.00107	0.00019	-0.00021	-0.00019	-0.00133	-2e-05	0.00039	0.00052	-7e-05	-0.00059	-0.00139	0.00052	-0.00015	-0.00024	0.00085	0.00063	3e-05	0.00057	-0.00103	0.00087	-0.00013	-0.00018	-0.00057	0.00073	0.00035	-0.00073	0.00063	0.001	0.00034	-0.00022	-0.00028	0.00102	0.00056	0.00045	0.00097	-0.00052	-0.00055	-0.00066	-0.00013	0.00144	-0.00107	0.00051	0.00065	0.00056
	1595.92	0.00041	5e-05	-0.00111	0.00052	-0.00022	-0.00046	0.00123	-0.0007	0.00121	0.00059	0.00042	0.00025	0.00067	0.00127	5e-05	0.00029	0.00092	-9e-05	2e-05	-0.00022	0.00061	0.00039	-0.00014	-0.00146	0.00046	4e-05	0.00167	0.001	0.00055	-0.00058	0.00063	0.0002	-0.00049	0.00061	0.0007	0.00028	-0.00051	0.00012	-0.00049	-0.00081	0.00017	-0.00011	0.00045	7e-05	0.00089	-0.00037	-0.001	-0.0003
	1599.47	-0.00012	-0.00047	-0.00038	-0.00127	-0.00019	-0.00026	0.00056	4e-05	0.00029	-6e-05	-0.00052	0.00057	0.00016	0.00041	0.00037	0.00029	-0.0002	0.0002	0.00027	-0.00018	3e-05	0.00064	0.00047	-0.00015	0.00096	0.00012	-0.0006	7e-05	0.00056	-0.00025	0.00012	0.00018	-0.00019	-0.00027	0.00021	0.00016	0.00109	0.00028	6e-05	-0.00081	0.00023	0.00069	0.00043	0.00054	-0.00011	0.0002	-0.00018	-0.00051
	1603.02	-0.00069	0.00039	0.00013	-6e-05	-0.00029	-0.0003	-0.00015	0.0004	5e-05	0.00017	0.00062	0.00061	0.00049	7e-05	-2e-05	0.00024	-0.00086	-0.00071	9e-05	8e-05	5e-05	-0.00013	-0.00033	-0.00054	-2e-05	0.00019	1e-05	-0.00037	0.00063	-0.00054	0	-0.00075	0.00075	-0.00047	0.00114	0.00047	-4e-05	0.00074	-0.00055	-0.00021	0.00019	0.00093	1e-05	8e-05	0.0001	-0.00013	-0.00035	0.00028
	1606.57	0.00032	0.00034	0.0003	-0.00026	-0.00064	-0.00014	-0.00018	0.00012	-0.00044	0.00063	-0.00033	0.00081	0.00021	-0.00031	-0.00018	0.00026	-0.00034	-0.00058	0.00013	-9e-05	-0.00023	-0.00064	8e-05	7e-05	-0.00011	-0.00042	0.0004	0.00078	0.00094	-9e-05	0.00025	0.00014	-2e-05	-0.00013	-5e-05	3e-05	2e-05	-0.00016	-0.00017	-0.00014	-1e-05	0.00069	9e-05	0.00018	-0.00019	0.00048	-0.00053	-2e-05
	1610.12	2e-05	-0.00021	-4e-05	1e-05	0.00014	-0.0003	0.00024	-5e-05	-0.00014	-0.00018	4e-05	-0.00011	0.00011	9e-05	-0.00023	-0.00075	1e-05	-9e-05	-0.00016	-0.00026	-2e-05	0.00015	-1e-05	-3e-05	-0.0001	0.00038	-0.00048	0.00011	-0.00044	3e-05	-0.00029	-0.00019	-2e-05	4e-05	0.00019	-1e-05	0.00057	0.00051	-0.00034	-0.00031	-0.00031	8e-05	-2e-05	-0.0001	-0.00018	0.00024	-8e-05	-0.00037
	1613.67	-2e-05	-0.00031	0.00013	6e-05	0.00031	0.00015	8e-05	0.00022	0.00017	-0.00024	1e-05	0.00054	0.00032	0.00012	-0.00015	0.00023	0.00028	-0.00013	0.00018	0.00051	-0.00035	0.00016	-7e-05	6e-05	5e-05	0.00012	-6e-05	-0.0002	-5e-05	-0.00014	-1e-05	0.00032	7e-05	-0.00017	-0.00021	-0.0003	-9e-05	0.00032	0.00032	0.00037	-0.00042	0.00054	-0.00039	0.00011	-0.00027	-8e-05	6e-05	-5e-05
	1617.22	-0.00051	-0.00039	-8e-05	-7e-05	-4e-05	-0.00023	-0.00021	-0.0002	0.00021	-0.0002	0.00019	0.00037	-9e-05	0.0002	-0.00033	-0.00031	0.00016	-8e-05	-4e-05	8e-05	-0.00041	2e-05	-0.00013	-0.00023	-0.00025	5e-05	-0.00024	2e-05	-0.00038	-2e-05	8e-05	-0.00018	-0.00012	-3e-05	-0.00028	0.00039	-0.00017	0.00013	-0.00027	0.00024	-3e-05	8e-05	7e-05	-0.0001	-0.0003	-0.00012	0.0002	-0.00075
	1620.78	-0.00012	0.00018	0	0.00025	-0.00016	-0.00045	-0.0003	6e-05	-9e-05	0.00041	-0.00028	2e-05	0.00013	0.00053	-0.00024	0.00037	4e-05	0.00013	0.00022	-5e-05	-0.0004	0.00045	0.0001	-6e-05	0.0002	4e-05	5e-05	-0.00026	-7e-05	-0.00037	0.0002	-0.00059	-0.00014	4e-05	1e-05	-0.00042	0.00019	-5e-05	9e-05	0	-5e-05	-0.00012	0.0003	0.00029	0.00024	8e-05	0.00032	-0.00014
	1624.33	8e-05	6e-05	-2e-05	0.00022	-0.00048	-0.00034	0.00074	-0.00059	7e-05	0.00035	8e-05	0.00052	-0.00028	0.00011	-0.0004	-0.00021	-0.00043	-0.00011	0.00012	0.00024	-0.00027	0.00028	-7e-05	-0.00023	0.00022	4e-05	0.00014	-0.00037	-0.00026	-0.00011	0.00044	0.00035	-0.00026	0.00015	-0.0003	-8e-05	7e-05	5e-05	2e-05	-0.00045	-0.00015	0.0003	-0.00081	-0.00015	0.00033	0.00049	0.00016	0.00017
	1627.88	0.00012	2e-05	0.00026	0.0004	0.00026	-0.00028	-0.0002	-0.00024	0.00084	-0.00029	-0.00019	0.00034	0.00022	0.00046	-0.00024	-3e-05	0.00015	0.00023	0.00036	0	-0.00012	-7e-05	-0.00029	0.00018	0.00014	-4e-05	-6e-05	-0.00036	0.00031	8e-05	0.00034	0.00022	0.00023	2e-05	0.00037	-0.00012	8e-05	0.00048	0.0001	-0.00017	0.00017	0.00025	0.00034	0.00014	7e-05	4e-05	0.00065	0.00052
	1631.44	0.0004	-0.00021	-0.00018	0.00047	0.00037	-6e-05	-0.00012	-0.00017	0.00022	-0.00039	-4e-05	0.00041	-2e-05	0.00021	-0.00025	-0.00026	-0.00013	-0.00014	-7e-05	0.0001	0.00046	0.0001	-0.00033	0.00041	-3e-05	-4e-05	-0.00011	0.00016	8e-05	-0.00015	0.0001	-0.00017	0	0.00044	0.00013	0.00018	0.00026	-0.00039	-2e-05	8e-05	-0.00041	0.00021	0.00017	0	0.00045	-0.00014	0.00026	0.0003
		1634.99	4e-05	-0.00038	0.00024	-0.00011	-0.00012	-0.00032	-0.00014	-0.00014	-0.00084	-0.00043	-7e-05	-0.0006	-0.00011	-0.00033	8e-05	-0.00022	-6e-05	-2e-05	0.00027	0.00021	-0.00026	-0.0009	0.0003	-0.00017	-0.00029	-0.00029	-3e-05	3e-05	0.00031	-7e-05	-5e-05	0.00022	7e-05	1e-05	0.00038	-0.00029	-1e-05	5e-05	-0.00026	0	-0.00023	-0.00013	0.00039	1e-05	-1e-05	-4e-05	0.00056
250 nm 1 mOD	Wavelength (nm)
Time (ps)	0	-5.00404	-4.73467	-4.48804	-4.23734	-3.98669	-3.73868	-3.48803	-3.23468	-2.98535	-2.73735	-2.48802	-2.23737	-1.98667	-1.73734	-1.48801	-1.23603	-0.98803	-0.73738	-0.488	-0.23602	0.0133	0.03197	0.05333	0.07866	0.09596	0.11864	0.14397	0.1693	0.19331	0.21731	0.24666	0.27596	0.29997	0.33196	0.36263	0.3933	0.42529	0.4613	0.49599	0.52931	0.56664	0.60667	0.64532	0.6853	0.72797	0.77065	0.81597	0.8653
	747.37	0.00217	0.00417	0.00172	0.00499	-0.00062	-0.00316	-0.00202	0.00065	0.0025	0.00045	-0.00636	-0.00494	0.00025	-0.00698	-0.00184	-0.00085	0.0029	0.00185	0.00199	0.00164	-0.00237	-0.00561	0.00233	-0.00427	-0.00354	0.00037	-0.00372	-0.00015	-0.00617	0.0018	-0.00324	2e-05	0.00248	-0.00031	0.0008	0.00825	-0.00894	-0.0017	0.00212	-0.00195	-0.00086	0.00487	0.00091	-0.00193	0.00037	-0.00053	-0.00298	-0.00269
	750.776	0.00454	0.00402	-0.01021	0.0057	-0.0056	0.00141	-0.00077	-0.00032	-0.00346	0.00806	-0.00184	-0.00371	-0.0011	0.00498	9e-05	0.00034	0.00646	0.00249	-0.00311	0.00185	0.00127	-0.00363	-0.00257	0.00345	-0.0003	0.00154	-0.00072	-0.00636	0.00513	0.00476	0.00619	0.00225	0.00097	-0.0002	0.0001	0.00667	-0.00443	0.00032	0.00336	0.00933	0.00398	-0.00302	0.00016	0.00227	0.00045	0.00435	4e-05	-0.00192
	754.183	-0.00331	-0.00714	-0.00316	0.00459	-0.00011	0.00355	0.00126	0.00257	-0.00373	-0.00078	0.00023	-0.00131	0.0045	-0.00733	0.00117	-0.00138	-0.00101	-0.00774	-0.00295	0.0022	-0.00043	-0.00503	-0.0069	0.00302	0.00294	0.00347	-0.00023	0.00545	0.00549	0.00331	-0.00178	0.00374	-0.00266	-0.00382	-0.00207	0.00139	-0.00344	-0.00429	-0.00779	0.0003	-0.00209	-0.00294	0.00011	0.00232	-0.00024	0.00401	0.00082	-0.00679
	757.591	-0.00127	0.00506	0.0049	-0.00129	0.00306	-0.0043	0.00716	-0.00461	0.00207	0.00362	0.00435	0.00862	1e-05	-0.00029	0.00591	0.00332	0.00445	-0.00376	0.00461	0.00222	0.00332	0.00037	0.00295	0.00058	0.00202	0.00783	0.006	-0.00296	0.00117	0.00312	NaN	-0.00259	0.00348	0.0017	-0.00666	0.00202	0.00045	-0.00173	0.00305	0.00618	-0.00681	0.00596	0.00229	0.00226	-0.00123	0.00271	0.00706	0.00034
	760.999	0.00082	-0.0038	-0.0012	0.00557	-0.00529	-0.00337	-0.00239	-0.00115	-0.01178	-0.00545	-0.01236	0.00751	-0.00108	0.00316	-0.00146	0.00838	0.00507	0.0005	-0.00757	0.0107	-0.01799	0.00313	-0.00067	-0.00315	-0.00332	-0.00359	-0.00033	-0.01159	-0.0148	-0.00099	-0.01413	-0.00051	0.00025	-0.0009	-0.00282	-0.00272	-0.00807	0.00628	0.00111	-0.00742	0.00508	0.01061	-0.00639	0.00399	-0.00358	0.00195	-0.00391	-0.01194
	764.408	-0.00372	0.00145	0.0059	-0.00726	0.00303	-0.00059	0.00261	0.00296	-0.00913	-0.00866	0.00136	-0.00325	0.00322	-0.00875	-0.00021	NaN	-0.00337	-0.00297	NaN	0.00462	-0.00089	0.01099	-0.00424	0.00213	-0.00421	-0.00843	0.00183	0.00078	0.00439	-0.00438	0.00207	NaN	0.00421	0.01487	NaN	0.00837	-0.00302	0.003	-0.01051	0.00023	-0.00121	0.00239	-0.00236	0.01151	-0.00058	0.00268	-0.00684	-0.01122
	767.817	NaN	NaN	NaN	NaN	NaN	NaN	NaN	NaN	NaN	NaN	NaN	NaN	NaN	NaN	NaN	NaN	NaN	NaN	NaN	NaN	NaN	NaN	NaN	NaN	NaN	NaN	NaN	NaN	NaN	NaN	NaN	NaN	NaN	NaN	NaN	NaN	NaN	NaN	NaN	NaN	NaN	NaN	NaN	NaN	NaN	NaN	NaN	NaN
	771.227	NaN	NaN	NaN	NaN	NaN	NaN	NaN	NaN	NaN	NaN	NaN	NaN	NaN	NaN	NaN	NaN	NaN	NaN	NaN	NaN	NaN	NaN	NaN	NaN	NaN	NaN	NaN	NaN	NaN	NaN	NaN	NaN	NaN	NaN	NaN	NaN	NaN	NaN	NaN	NaN	NaN	NaN	NaN	NaN	NaN	NaN	NaN	NaN
	774.637	NaN	NaN	NaN	NaN	NaN	NaN	NaN	NaN	NaN	NaN	NaN	NaN	NaN	NaN	NaN	NaN	-0.008	NaN	NaN	NaN	NaN	NaN	0.01432	-0.00731	NaN	NaN	NaN	NaN	NaN	NaN	NaN	NaN	NaN	NaN	NaN	-0.00738	NaN	NaN	NaN	NaN	NaN	NaN	NaN	NaN	NaN	NaN	NaN	NaN
	778.048	NaN	NaN	0.00186	NaN	NaN	0.00319	NaN	NaN	0.00081	NaN	0.01224	0.00015	0.00052	NaN	NaN	NaN	-0.00265	0.00091	NaN	-0.00378	NaN	0.00987	-0.00122	0.00429	NaN	NaN	NaN	-0.00482	-0.00033	NaN	NaN	NaN	NaN	NaN	-0.00789	0.01157	0.00327	NaN	NaN	NaN	-0.0009	0.00583	NaN	0.01289	NaN	NaN	0.00197	0.0159
	781.46	0.00048	-0.00268	0.00044	-0.00173	-0.00705	-0.00484	-0.00272	-0.00071	-0.00035	-0.00043	-0.00146	-0.00111	0.00011	0.00295	0.00105	-0.00383	-0.0016	-0.00421	-0.00635	-0.00058	-0.00109	-0.00513	0.00112	0.00265	0.0022	-0.0005	-0.00409	0.00033	0.00254	-0.00423	0.00383	-0.00142	0.00126	0.00513	0.00342	0.00511	0.00087	-0.00044	-0.00107	-0.00064	0.00104	0.00243	-0.00418	0.00397	-0.00438	0.00066	-0.00619	-0.00871
	784.872	0.0027	0.00459	-0.00048	0.00036	0.00121	0.00303	0.00305	0.00311	0.00062	-0.00356	-0.00042	0.00453	0.00045	-0.00173	0.00079	-0.00191	0.00545	-0.00196	-0.00174	0.00354	-0.00159	-0.00079	-0.00188	0.00297	0.00071	0.0001	-0.00036	0.00184	0.00039	-0.00412	0.00062	-5e-05	-0.00204	-0.00419	0.0035	-0.00483	-0.00123	-0.00521	0.00015	0.00405	0.00075	0.00364	0.00303	-0.00151	0.0001	0.0034	0.0047	-0.001
	788.285	0.00018	-0.0005	0.00049	0.00101	-0.00137	0.00154	-0.00115	0.00028	-0.00093	0.00208	0.00043	-6e-05	0.00145	-0.00142	0.00026	0.00128	0.00307	0.00165	0.00191	2e-05	-0.00011	-0.00134	0.00085	-0.00254	-0.0015	-0.00015	0.00138	-0.00054	-0.0007	-0.00093	0.00126	-0.00075	-0.00041	5e-05	-0.00117	0.00075	-0.00039	-0.00197	-0.00273	-0.00012	-0.0001	0.00066	-0.00041	0.002	-0.0013	0.00139	-0.00021	-0.00033
	791.698	-0.00032	-0.00012	-3e-05	0.00068	-0.00133	-0.00011	-0.00016	-0.00047	0.00028	0.00062	0.00054	0.00045	-0.00088	0.00047	-3e-05	0.00056	-8e-05	-4e-05	0.00046	-0.0005	3e-05	-0.00028	0.00122	0.00085	-0.00071	-0.00093	-0.00034	-0.00042	-0.00107	-0.00027	9e-05	-0.00034	-0.00087	-0.00148	0.00025	0.00137	-0.00145	4e-05	-0.00047	-0.00041	0.00056	0.00057	-3e-05	-0.00054	0.00058	9e-05	-2e-05	-0.00051
	795.112	-0.00054	-7e-05	0.00092	-0.0002	0.00045	-0.00018	0.00046	0.00036	0.0001	-0.00027	0.00011	0.00016	-0.00018	4e-05	-0.00014	0.00019	0.00026	0.00024	-2e-05	0.00073	4e-05	6e-05	3e-05	-0.0001	-0.0002	0.00047	0.00018	-0.00017	0.00011	-0.0002	-0.0002	0.00027	0.00027	0.0009	-0.00011	7e-05	0.00055	-0.00013	0.00018	0.00023	0.00088	-0.00026	-0.00028	0.00097	0.00019	2e-05	-1e-05	0.00034
	798.527	9e-05	7e-05	-0.00014	6e-05	-6e-05	-2e-05	-0.0001	-4e-05	-9e-05	-0.00013	-0.00015	0.00044	9e-05	-7e-05	0	0.00025	-0.00028	0.00053	-6e-05	-7e-05	-4e-05	-0.00016	-0.00039	-0.00031	0.00021	-0.00014	0	-6e-05	0.00034	2e-05	-0.00042	3e-05	0	-0.00026	0.00027	-0.00025	-0.00041	9e-05	-0.00027	0.00014	0.00013	6e-05	-0.0004	4e-05	-0.0001	7e-05	-8e-05	0.00035
	801.942	-2e-05	-7e-05	4e-05	7e-05	-4e-05	5e-05	0.00016	1e-05	-0.00012	9e-05	0.0001	-5e-05	6e-05	1e-05	3e-05	-1e-05	7e-05	0.00011	0.00012	-0.00018	0.00017	-5e-05	-1e-05	1e-05	3e-05	7e-05	-8e-05	0	-3e-05	-2e-05	2e-05	-7e-05	4e-05	-0.00013	0.00012	0.00016	0	-5e-05	6e-05	0.00019	0.00013	-2e-05	8e-05	-2e-05	0.00011	4e-05	-6e-05	2e-05
	805.358	-1e-05	0.00011	6e-05	0.00015	2e-05	5e-05	0.00012	-8e-05	-3e-05	-4e-05	3e-05	5e-05	-0.0001	0.00017	-2e-05	7e-05	-4e-05	-2e-05	3e-05	4e-05	0	-8e-05	-6e-05	3e-05	0	4e-05	5e-05	-4e-05	1e-05	-2e-05	-0.00013	1e-05	-1e-05	1e-05	5e-05	7e-05	0	0	-2e-05	0.00012	1e-05	-0.00016	-3e-05	-7e-05	-8e-05	2e-05	-0.00011	4e-05
	808.774	-5e-05	0	-2e-05	-1e-05	0	4e-05	-6e-05	-4e-05	1e-05	1e-05	5e-05	-1e-05	7e-05	-1e-05	2e-05	0.0001	0.00012	5e-05	-1e-05	-3e-05	8e-05	-7e-05	1e-05	-1e-05	-3e-05	-6e-05	-4e-05	-3e-05	6e-05	-0.0001	-7e-05	1e-05	1e-05	3e-05	-2e-05	5e-05	-1e-05	-2e-05	6e-05	-7e-05	3e-05	1e-05	3e-05	-1e-05	-3e-05	3e-05	-4e-05	0
	812.191	3e-05	-5e-05	-1e-05	4e-05	7e-05	2e-05	8e-05	3e-05	8e-05	-3e-05	2e-05	-6e-05	-4e-05	0	-4e-05	4e-05	3e-05	-3e-05	8e-05	-1e-05	-0.00015	-3e-05	4e-05	8e-05	-5e-05	1e-05	5e-05	7e-05	-6e-05	0	0.00013	1e-05	-4e-05	7e-05	-0.00011	-7e-05	2e-05	-5e-05	4e-05	-2e-05	0	0.00016	-0.00011	-1e-05	4e-05	-1e-05	0	-5e-05
	815.609	3e-05	-0.00011	-7e-05	1e-05	2e-05	-0.0001	8e-05	6e-05	0.00011	5e-05	0.00013	-7e-05	-2e-05	-1e-05	-2e-05	8e-05	2e-05	-8e-05	0.00011	0.00011	-0.00011	7e-05	5e-05	1e-05	7e-05	-7e-05	-4e-05	-2e-05	4e-05	0.00012	7e-05	1e-05	-0.00021	0.00013	-0.00011	-2e-05	-8e-05	-3e-05	-5e-05	0	-0.00012	0.0001	-0.0001	-7e-05	4e-05	9e-05	5e-05	-0.00012
	819.027	0	6e-05	2e-05	3e-05	-2e-05	-5e-05	-5e-05	8e-05	-2e-05	0	6e-05	2e-05	-4e-05	-3e-05	3e-05	-1e-05	-1e-05	1e-05	4e-05	6e-05	-0.0001	3e-05	-4e-05	0.00012	-2e-05	1e-05	-3e-05	0.0001	-6e-05	3e-05	7e-05	6e-05	-6e-05	-2e-05	-8e-05	-6e-05	8e-05	1e-05	-1e-05	0	-9e-05	8e-05	-7e-05	-0.0001	0	6e-05	6e-05	-0.00018
	822.445	-0.00013	2e-05	8e-05	-8e-05	0.00012	-2e-05	1e-05	-3e-05	7e-05	-2e-05	0.00012	1e-05	-0.00013	3e-05	-8e-05	0.00015	-2e-05	-4e-05	9e-05	0.00011	-9e-05	-0.00012	-1e-05	0	8e-05	6e-05	-3e-05	3e-05	-2e-05	5e-05	-4e-05	6e-05	-7e-05	0.00015	-0.00022	-4e-05	-4e-05	-2e-05	-0.00011	-6e-05	2e-05	0	0	-0.00011	0.00016	-5e-05	-2e-05	-0.00017
	825.865	-2e-05	-0.00018	0.00013	-0.00021	-8e-05	-6e-05	0.0001	6e-05	-1e-05	0.00013	-3e-05	-2e-05	-0.00026	8e-05	-8e-05	0.00015	-9e-05	-0.00011	0.00016	8e-05	-0.0002	1e-05	0	-3e-05	-0.00014	3e-05	0.00012	0.00021	0.00022	0.00013	7e-05	5e-05	-0.00016	9e-05	-0.00037	-7e-05	1e-05	0.00027	-8e-05	-0.00029	-2e-05	0.00015	-0.00024	-0.00018	5e-05	-9e-05	-2e-05	-0.00013
	829.284	0.00011	-0.00011	-0.00011	-0.00016	-0.0001	-1e-05	-0.00015	-4e-05	-6e-05	0.00013	0.00016	-0.00013	0.00031	-0.0001	-6e-05	6e-05	-3e-05	7e-05	-1e-05	0.00012	0.00022	-5e-05	0.00026	-6e-05	-9e-05	-8e-05	8e-05	5e-05	-0.00012	9e-05	-1e-05	-0.00011	3e-05	0.00024	-0.00014	-9e-05	0.00016	-0.00014	-8e-05	-0.00029	8e-05	0.00032	-0.00011	-1e-05	-1e-05	-0.0001	0.00026	-0.00033
	832.705	-0.00031	0.0002	-6e-05	8e-05	0.00015	0.00017	-0.00012	-5e-05	-8e-05	0.00025	0.00011	7e-05	-1e-05	0.0001	3e-05	-7e-05	0.0001	-4e-05	-0.00014	0.00012	0.00014	0.00025	0.00021	0.00012	-5e-05	-0.00014	3e-05	-8e-05	-0.00017	-4e-05	-4e-05	0.00024	-0.00022	-0.00029	0.00017	-0.00013	-0.00011	-0.00038	-0.00016	-0.00037	-3e-05	5e-05	0	-2e-05	-0.00018	3e-05	-0.00017	8e-05
	836.126	-0.00017	0.0003	-0.00013	5e-05	-4e-05	-0.00025	0.00015	-0.00014	0.00022	0.00017	-8e-05	5e-05	-7e-05	2e-05	0.00018	-6e-05	6e-05	-0.00027	-0.0002	0	-0.00011	-5e-05	5e-05	-3e-05	4e-05	-0.00012	3e-05	-2e-05	-7e-05	-3e-05	-8e-05	2e-05	-6e-05	0.00025	-0.00019	-0.00017	-0.00032	6e-05	-9e-05	1e-05	-0.00022	-0.00019	3e-05	-0.00014	-0.00011	-4e-05	-0.0001	-0.00024
	839.548	-0.00021	-0.00025	3e-05	-0.00018	1e-05	-0.00024	0.00025	0.00019	-0.00023	2e-05	0.00023	-9e-05	-0.00016	-0.0001	5e-05	-0.00012	-0.00022	-0.00015	0.00022	9e-05	-1e-05	-0.00028	0	-5e-05	0.00018	-1e-05	-1e-05	-0.00036	-0.00021	0.00039	-2e-05	0.00046	-0.0003	4e-05	-0.00017	-2e-05	2e-05	-0.00013	-0.00013	-0.00036	-4e-05	0.00019	-0.00019	9e-05	-0.00013	-3e-05	-5e-05	-0.00032
	842.97	-0.0002	-0.00015	0.00018	-0.0001	8e-05	0.00016	0.00011	0.00019	0.00012	-0.0001	6e-05	1e-05	-8e-05	-5e-05	5e-05	0.00016	0.00026	0.00037	-2e-05	0.0001	2e-05	-0.00021	0.00012	0.00017	0.00023	-4e-05	-0.00016	-6e-05	8e-05	0	-0.0002	5e-05	0.00028	0.00014	-0.00043	-0.00013	2e-05	7e-05	-0.00016	-0.00028	-0.00026	-1e-05	-0.00025	-0.0005	0	-7e-05	0.00026	-1e-05
	846.392	-0.00031	1e-05	-0.00013	0.00013	2e-05	-5e-05	0.00022	0.00013	0.00019	4e-05	1e-05	0.00048	-0.00015	0.00013	-0.00016	0.00023	3e-05	-0.00012	0.00029	0.00035	0.00015	-9e-05	-5e-05	-6e-05	-0.00022	0.00017	-0.0001	3e-05	-6e-05	-0.00015	-0.00014	0.00017	-0.00016	-8e-05	-0.00026	-0.00027	-3e-05	-0.0003	-0.00011	-9e-05	-0.00033	0.00011	-0.00029	-8e-05	-0.00016	-0.00029	-2e-05	-0.00032
	849.816	0.00014	0.00023	-8e-05	7e-05	6e-05	0.0001	-7e-05	0.00019	-0.0001	-0.00019	0.0002	0.00015	-0.00015	-5e-05	4e-05	-4e-05	4e-05	8e-05	3e-05	-0.00013	-9e-05	0.00023	-0.00033	-0.00012	-2e-05	3e-05	0.00016	-0.0002	-1e-05	-0.00013	-1e-05	-0.00024	-8e-05	0	-0.00012	-0.00025	-0.00024	-7e-05	-0.00013	-0.00028	-0.00013	-0.00047	-0.0002	8e-05	-0.00025	-0.0001	-0.00023	-9e-05
	853.24	3e-05	0.00013	3e-05	-0.00012	8e-05	1e-05	-7e-05	-5e-05	5e-05	-0.00018	4e-05	-0.00023	0.00012	0.00021	0.00014	-0.0001	0.00013	-0.00018	-0.00038	-3e-05	0.00013	0.00021	-0.00012	0.00016	-4e-05	-3e-05	0.00016	-0.00014	-0.00021	-0.00036	8e-05	5e-05	-0.00016	-0.00016	0.00021	-8e-05	-0.00041	-0.00044	0.00015	-0.00022	-0.00023	-0.00024	-3e-05	-0.00018	-0.00015	-0.0001	-0.00011	0.00023
	856.664	-4e-05	-5e-05	-8e-05	5e-05	8e-05	0.00017	0.00014	-0.00016	-6e-05	0.0002	-0.00011	0.00019	0.00034	-0.00013	8e-05	4e-05	0	-7e-05	0.0001	-1e-05	0.00012	-8e-05	-7e-05	-0.00015	-6e-05	-0.00011	3e-05	0.0001	-0.00023	-0.00042	-0.00012	-0.00011	0	-0.00024	7e-05	-0.00015	-0.00015	-0.00053	-0.00023	-0.00022	-0.00018	-0.00025	-0.00018	-0.0001	-0.00025	-0.00034	-8e-05	8e-05
	860.089	0.00018	0.00021	-6e-05	-5e-05	-0.00019	0.00036	0.00013	4e-05	-2e-05	-0.00024	0.00018	0.0002	8e-05	7e-05	0.00022	-8e-05	-9e-05	0.00019	-0.00042	8e-05	0.00013	-0.00013	5e-05	2e-05	4e-05	2e-05	-0.00017	-0.00014	-6e-05	-1e-05	-5e-05	-0.00018	-0.0003	-0.00032	0.00036	2e-05	-0.00014	-0.00011	-0.00016	-0.00029	-0.00022	-0.00013	-0.0002	-0.00016	-0.00036	-4e-05	-9e-05	-0.00016
	863.515	-7e-05	0	4e-05	2e-05	-0.0001	-0.00016	-9e-05	5e-05	-0.00016	-8e-05	-8e-05	0.00014	3e-05	-0.00014	6e-05	-4e-05	-0.00013	-0.00015	8e-05	-4e-05	7e-05	0.00018	7e-05	2e-05	0.00026	-6e-05	0.00013	9e-05	-0.0001	-4e-05	-0.00012	-0.00021	-0.00023	-0.00021	-0.00014	-0.00015	-0.00016	-0.00023	-0.00032	-0.00021	-0.00026	-6e-05	-0.00031	-0.00025	-0.0003	9e-05	3e-05	-0.00014
	866.942	0.00013	-0.00012	5e-05	-4e-05	-4e-05	-0.00028	-4e-05	-1e-05	0.00013	-0.00011	0.00026	2e-05	-0.00026	-9e-05	-4e-05	-0.00015	0.00022	-0.00017	0.00015	0.00012	-0.00035	0.0003	8e-05	7e-05	-9e-05	-1e-05	0.00018	-8e-05	-8e-05	6e-05	-4e-05	-0.0001	-0.00024	-0.0001	-0.00021	-2e-05	-0.00018	-0.00025	-0.0003	-0.00017	-0.00019	1e-05	-0.00045	-0.00037	-0.00022	1e-05	-0.0003	-0.00044
	870.368	0.00031	-0.0002	0.0001	-4e-05	0	-3e-05	-0.00016	8e-05	-0.00016	0.00011	0.00014	0.00021	0.00016	0.00011	3e-05	0.00012	0.00011	-0.00014	-0.00027	0.00013	-3e-05	7e-05	0.00015	0	7e-05	0.0001	0.00028	-5e-05	-0.00011	-8e-05	-0.00013	0	-7e-05	2e-05	-0.00023	-0.00021	-0.00018	-0.00026	-0.00026	-0.00046	-0.00045	-0.00026	-0.00041	-0.00023	-0.00027	-0.00019	-0.00026	-0.00038
	873.796	-3e-05	6e-05	-0.00016	5e-05	3e-05	0	7e-05	5e-05	0.00015	8e-05	-0.00017	0	0.00022	4e-05	0.00024	0.00023	0.00014	0	-1e-05	-0.00017	0.00011	-0.00015	-1e-05	-8e-05	0.0001	-9e-05	0.00024	0.00015	-0.00012	0.00014	0.00018	-7e-05	-0.00021	-0.00021	-0.0002	-0.00017	-0.00037	-0.00029	-0.00033	-0.00047	-0.00031	-0.00028	-0.00041	-0.00027	-0.00024	-0.00023	-0.00021	-0.00057
	877.224	0.00025	-3e-05	8e-05	-7e-05	8e-05	-0.00027	0.00014	0.00014	0.00011	-0.00025	-6e-05	-8e-05	0.00021	-0.00017	-1e-05	-0.00016	-0.00016	0.00015	-0.00015	-3e-05	-9e-05	-5e-05	-0.00012	-0.00018	-9e-05	-0.00023	8e-05	-7e-05	-0.00013	-0.00021	-0.00027	-0.00013	-0.00037	-0.00025	-0.00021	-0.00029	-0.00022	-0.00028	-0.00035	-0.00058	-0.00033	-0.00034	-0.00061	-0.00029	-0.00053	-0.00046	-0.00036	-0.00035
	880.653	9e-05	-0.0001	0.00014	1e-05	-0.00013	0.00012	0.00013	-7e-05	-7e-05	2e-05	-1e-05	9e-05	-3e-05	1e-05	-4e-05	5e-05	-0.00011	-5e-05	4e-05	-0.00021	0	-2e-05	0.00025	-3e-05	1e-05	-6e-05	9e-05	0.00015	-0.00018	-0.00027	-0.00016	-0.00011	-6e-05	-0.00032	-0.00034	-0.00022	-0.0004	-0.00029	-0.00039	-0.00029	-0.00034	-0.00049	-0.0005	-0.0002	-0.00052	-0.00037	-0.00028	-0.00049
	884.082	0.00015	7e-05	0	8e-05	-0.00011	-7e-05	0.00014	5e-05	-0.00012	-2e-05	-0.00025	-0.00022	8e-05	-0.00014	0	-0.00017	-0.00017	-6e-05	7e-05	8e-05	5e-05	1e-05	-5e-05	-2e-05	0.00016	-3e-05	-5e-05	-2e-05	-0.00017	-9e-05	-6e-05	-0.00031	-0.00025	-0.00036	-0.0001	-0.0002	-0.00039	-0.00043	-0.0003	-0.00041	-0.00049	-0.00051	-0.00038	-0.00046	-0.00052	-0.00044	-0.00032	-0.00047
	887.512	0.00015	7e-05	6e-05	0.00016	8e-05	2e-05	-3e-05	0	2e-05	1e-05	-7e-05	3e-05	0.00015	-5e-05	9e-05	-6e-05	-9e-05	-0.0002	0.0002	-2e-05	0	-0.00016	8e-05	-7e-05	4e-05	-5e-05	-2e-05	-3e-05	-0.00017	5e-05	-0.00014	-3e-05	-0.00021	-0.00021	-0.00037	-0.00041	-0.00047	-0.00045	-0.00044	-0.0004	-0.00043	-0.0004	-0.00076	-0.00046	-0.00037	-0.00051	-0.00049	-0.00051
	890.942	9e-05	5e-05	-4e-05	-7e-05	-4e-05	-4e-05	4e-05	1e-05	5e-05	4e-05	-3e-05	-1e-05	-0.00015	4e-05	4e-05	0	-9e-05	-8e-05	-2e-05	-8e-05	-0.00014	1e-05	0.00013	-0.00016	-2e-05	-1e-05	-2e-05	-2e-05	-0.00029	-0.00018	-0.00015	-0.0002	-0.00021	-0.0003	-0.00048	-0.00042	-0.00038	-0.00047	-0.00053	-0.00069	-0.00055	-0.00052	-0.00054	-0.00041	-0.00043	-0.00053	-0.00048	-0.0006
	894.373	2e-05	2e-05	6e-05	-0.00013	0.00018	-6e-05	-0.0001	-3e-05	0	-5e-05	-4e-05	1e-05	-5e-05	0.0001	-3e-05	1e-05	0.00021	-1e-05	9e-05	-2e-05	-5e-05	1e-05	0.00011	1e-05	1e-05	-2e-05	3e-05	-0.00024	-5e-05	-7e-05	-0.00024	-0.00034	-0.00028	-0.00019	-0.0004	-0.00033	-0.0004	-0.00055	-0.00053	-0.00056	-0.00056	-0.00053	-0.00061	-0.00044	-0.00069	-0.00047	-0.00051	-0.00066
	897.805	0.00018	-7e-05	-2e-05	-2e-05	6e-05	0	1e-05	6e-05	0.00011	-9e-05	-3e-05	-6e-05	3e-05	8e-05	4e-05	-4e-05	-4e-05	0	8e-05	-0.00012	-0.0001	0.0001	-6e-05	0.00014	-4e-05	-0.00018	7e-05	-0.00011	-0.00012	-0.00017	-0.00014	-0.00024	-0.00023	-0.00025	-0.00037	-0.00048	-0.00026	-0.00046	-0.00051	-0.0007	-0.00063	-0.00061	-0.00061	-0.00075	-0.00084	-0.00075	-0.00066	-0.0007
	901.237	-0.0002	-0.00017	2e-05	-4e-05	-3e-05	-0.00026	7e-05	5e-05	-4e-05	6e-05	-5e-05	-8e-05	-5e-05	7e-05	0	-7e-05	0.00012	-5e-05	6e-05	8e-05	-2e-05	7e-05	9e-05	1e-05	-0.00011	-0.0001	-0.00015	-0.00015	-0.00031	-0.00013	-8e-05	-0.00033	-0.00033	-0.00042	-0.0005	-0.0005	-0.00061	-0.00058	-0.0006	-0.00064	-0.00058	-0.00054	-0.00079	-0.00069	-0.00077	-0.00069	-0.0008	-0.00068
	904.67	0.00012	-0.0002	4e-05	-3e-05	-1e-05	1e-05	0.00017	5e-05	-0.0002	-9e-05	-7e-05	8e-05	-9e-05	-8e-05	0.00016	9e-05	4e-05	6e-05	-8e-05	4e-05	-3e-05	8e-05	0.00012	7e-05	-0.00011	-0.00012	4e-05	-0.00023	-0.00033	-0.00011	-0.00022	-0.00023	-0.00034	-0.00042	-0.00045	-0.00051	-0.00045	-0.00066	-0.0006	-0.00067	-0.00072	-0.00068	-0.00082	-0.00078	-0.00091	-0.00074	-0.00078	-0.0008
	908.103	0	2e-05	-6e-05	0.00012	6e-05	-3e-05	9e-05	-4e-05	4e-05	-5e-05	6e-05	-0.00011	-1e-05	-1e-05	-0.00013	-6e-05	0.00012	1e-05	9e-05	0.0001	4e-05	0.00014	-1e-05	-0.00014	-4e-05	-0.00011	-0.00015	-0.00021	-0.00029	-0.00039	-0.00034	-0.00051	-0.00053	-0.0006	-0.00052	-0.00061	-0.00062	-0.00082	-0.00079	-0.00075	-0.00079	-0.00078	-0.00081	-0.00098	-0.00071	-0.00089	-0.00077	-0.001
	911.537	0.00014	6e-05	2e-05	-1e-05	-8e-05	-6e-05	-6e-05	3e-05	3e-05	1e-05	5e-05	-0.00012	0.00014	-4e-05	0	2e-05	3e-05	-0.00016	-2e-05	0.00011	1e-05	-3e-05	7e-05	-4e-05	-0.00012	-0.00018	-0.00012	-0.00019	-0.0003	-0.00047	-0.00045	-0.00028	-0.00048	-0.0005	-0.00066	-0.0005	-0.00084	-0.00073	-0.00059	-0.00073	-0.00087	-0.00089	-0.00093	-0.00104	-0.00102	-0.00099	-0.00091	-0.00104
	914.971	1e-05	1e-05	0.00011	4e-05	-2e-05	5e-05	0.00012	-6e-05	0.00011	5e-05	-0.00012	1e-05	1e-05	-2e-05	0.00018	-2e-05	2e-05	-2e-05	-6e-05	1e-05	1e-05	1e-05	-1e-05	5e-05	-9e-05	-0.00012	-0.00017	-0.00021	-0.00036	-0.00035	-0.00043	-0.0006	-0.00053	-0.00066	-0.00051	-0.00061	-0.00083	-0.00067	-0.00077	-0.0009	-0.00093	-0.00084	-0.00102	-0.00096	-0.0011	-0.00097	-0.00105	-0.00103
	918.406	8e-05	6e-05	0.00015	2e-05	-0.00012	-4e-05	1e-05	-6e-05	-0.00013	7e-05	-4e-05	1e-05	5e-05	-1e-05	0.0001	-5e-05	1e-05	-7e-05	0	7e-05	-7e-05	4e-05	-1e-05	2e-05	-0.00011	-3e-05	-0.00013	-0.00012	-0.00037	-0.00037	-0.00037	-0.00049	-0.00047	-0.0006	-0.00066	-0.00081	-0.00075	-0.00064	-0.00084	-0.00101	-0.00089	-0.00085	-0.00098	-0.00094	-0.00101	-0.001	-0.00107	-0.00105
	921.842	0.0001	-4e-05	0.00011	9e-05	1e-05	-5e-05	1e-05	0.00011	-1e-05	-0.00011	4e-05	0.0001	-6e-05	-1e-05	0	2e-05	3e-05	5e-05	3e-05	-3e-05	3e-05	0.00011	-9e-05	0	-7e-05	-6e-05	-0.0001	-0.0002	-0.00031	-0.0003	-0.00028	-0.00043	-0.00061	-0.00051	-0.00059	-0.0006	-0.00073	-0.0007	-0.00082	-0.00084	-0.00086	-0.00086	-0.00108	-0.00108	-0.00104	-0.00099	-0.001	-0.00114
	925.278	0.00011	-6e-05	-4e-05	1e-05	-3e-05	-0.0001	3e-05	5e-05	9e-05	3e-05	1e-05	-5e-05	-4e-05	5e-05	2e-05	3e-05	-2e-05	8e-05	-2e-05	3e-05	-6e-05	0	-5e-05	-6e-05	-3e-05	-0.00012	-0.00015	-0.00018	-0.00027	-0.00028	-0.00037	-0.00038	-0.00051	-0.00051	-0.00057	-0.00063	-0.00075	-0.0007	-0.00083	-0.00083	-0.0009	-0.0009	-0.00109	-0.00104	-0.001	-0.00107	-0.00098	-0.00117
	928.715	8e-05	2e-05	2e-05	7e-05	-6e-05	-5e-05	-5e-05	3e-05	0	-4e-05	-3e-05	6e-05	-5e-05	1e-05	2e-05	-3e-05	-2e-05	2e-05	-0.00011	-5e-05	-8e-05	-3e-05	-6e-05	-7e-05	-4e-05	-6e-05	-8e-05	-0.00028	-0.00025	-0.00041	-0.00034	-0.00048	-0.00045	-0.00044	-0.00059	-0.00067	-0.00066	-0.00072	-0.00077	-0.00072	-0.00084	-0.00086	-0.00107	-0.00106	-0.00107	-0.00094	-0.00109	-0.00122
	932.153	0.00014	-2e-05	0.0001	3e-05	0.00011	-1e-05	5e-05	-8e-05	6e-05	6e-05	-2e-05	5e-05	-9e-05	-6e-05	3e-05	-9e-05	-3e-05	-2e-05	6e-05	7e-05	-8e-05	-1e-05	-5e-05	1e-05	1e-05	-0.00017	-0.00011	-0.00019	-0.00019	-0.00026	-0.00029	-0.00037	-0.00036	-0.0004	-0.00054	-0.00063	-0.00067	-0.0006	-0.00065	-0.00075	-0.00075	-0.00075	-0.0008	-0.00096	-0.00098	-0.00106	-0.001	-0.00102
	935.591	0	-2e-05	-1e-05	-9e-05	1e-05	-1e-05	2e-05	-1e-05	2e-05	-7e-05	-8e-05	4e-05	-3e-05	-6e-05	0	-9e-05	-2e-05	0	0.00013	5e-05	-1e-05	2e-05	-4e-05	7e-05	-5e-05	-7e-05	-0.00011	-0.00025	-0.00018	-0.00027	-0.00027	-0.00034	-0.00034	-0.00046	-0.00049	-0.00046	-0.00049	-0.00053	-0.00051	-0.00069	-0.00072	-0.00075	-0.00089	-0.00081	-0.0009	-0.00099	-0.00092	-0.00089
	939.029	6e-05	-6e-05	4e-05	2e-05	1e-05	-4e-05	2e-05	0	3e-05	-3e-05	-5e-05	4e-05	-3e-05	3e-05	4e-05	0	2e-05	-9e-05	6e-05	-2e-05	-3e-05	0	4e-05	-4e-05	-5e-05	-4e-05	-7e-05	-0.0001	-0.0002	-0.0002	-0.0002	-0.00025	-0.00026	-0.00027	-0.0004	-0.00035	-0.00039	-0.00047	-0.00049	-0.00049	-0.00063	-0.00057	-0.0007	-0.00081	-0.00077	-0.0008	-0.0009	-0.00093
	942.469	6e-05	-4e-05	-3e-05	3e-05	2e-05	-2e-05	5e-05	-4e-05	3e-05	-2e-05	-7e-05	0	-1e-05	-3e-05	0	-3e-05	-3e-05	2e-05	-4e-05	1e-05	-1e-05	3e-05	7e-05	-9e-05	-4e-05	-5e-05	-4e-05	-0.00013	-0.00012	-0.00016	-6e-05	-0.00026	-0.00021	-0.00014	-0.00028	-0.00035	-0.00034	-0.00029	-0.0004	-0.00052	-0.00048	-0.00049	-0.00067	-0.00065	-0.00073	-0.00073	-0.00075	-0.00082
	945.908	9e-05	0	2e-05	1e-05	2e-05	1e-05	-1e-05	0	0	0	2e-05	5e-05	4e-05	1e-05	3e-05	-4e-05	-4e-05	-1e-05	0	-5e-05	-1e-05	5e-05	3e-05	-3e-05	-4e-05	2e-05	0	-9e-05	-4e-05	-6e-05	-1e-05	-7e-05	-0.00017	-8e-05	-0.0002	-0.00018	-0.00019	-0.0002	-0.00029	-0.00035	-0.00044	-0.00046	-0.00055	-0.00053	-0.00061	-0.00064	-0.00068	-0.00074
	949.349	6e-05	5e-05	3e-05	-2e-05	5e-05	-3e-05	4e-05	7e-05	8e-05	3e-05	2e-05	-2e-05	3e-05	-6e-05	1e-05	-3e-05	1e-05	5e-05	2e-05	-2e-05	2e-05	4e-05	5e-05	-1e-05	1e-05	-1e-05	3e-05	1e-05	-6e-05	6e-05	3e-05	-5e-05	1e-05	2e-05	-3e-05	-9e-05	-8e-05	-6e-05	-0.00013	-0.00021	-0.00026	-0.00032	-0.00039	-0.00046	-0.00047	-0.00059	-0.00064	-0.00074
	952.79	0.0001	0	3e-05	-1e-05	2e-05	-6e-05	8e-05	2e-05	-1e-05	1e-05	-4e-05	-2e-05	2e-05	1e-05	2e-05	0	3e-05	-4e-05	-2e-05	1e-05	-6e-05	-2e-05	2e-05	1e-05	3e-05	0	2e-05	3e-05	6e-05	6e-05	9e-05	9e-05	8e-05	9e-05	2e-05	5e-05	-1e-05	3e-05	-4e-05	-9e-05	-0.00014	-0.00021	-0.00029	-0.00033	-0.00034	-0.00045	-0.00049	-0.0005
	956.231	9e-05	-1e-05	1e-05	2e-05	-1e-05	-3e-05	3e-05	2e-05	0	-5e-05	1e-05	1e-05	3e-05	3e-05	2e-05	-7e-05	-4e-05	-5e-05	-1e-05	2e-05	2e-05	3e-05	0	2e-05	2e-05	-2e-05	0.0001	2e-05	0.00012	0.00015	0.00015	0.00012	0.00019	0.00017	0.00012	0.00016	0.00012	5e-05	6e-05	0	-1e-05	-4e-05	-0.00021	-0.00021	-0.00026	-0.00032	-0.00039	-0.00051
	959.674	9e-05	1e-05	2e-05	2e-05	1e-05	0	4e-05	4e-05	2e-05	5e-05	-1e-05	-4e-05	0	-1e-05	4e-05	-4e-05	4e-05	-5e-05	-1e-05	1e-05	-2e-05	4e-05	4e-05	0	0	2e-05	7e-05	0.00015	0.00011	0.00017	0.00028	0.00024	0.00022	0.00024	0.00021	0.00024	0.00024	0.00018	0.00018	0.00011	4e-05	4e-05	-9e-05	-7e-05	-0.00018	-0.00024	-0.00032	-0.00042
	963.116	0	-5e-05	-2e-05	-1e-05	-1e-05	-5e-05	4e-05	0	0	4e-05	-1e-05	1e-05	-1e-05	-3e-05	3e-05	-3e-05	-1e-05	-3e-05	3e-05	1e-05	-5e-05	-1e-05	2e-05	0	0	3e-05	0.00012	8e-05	9e-05	0.00019	0.00024	0.00031	0.00029	0.00031	0.00029	0.0003	0.00031	0.00028	0.00027	0.0002	0.00012	9e-05	-3e-05	-1e-05	-0.00014	-0.00012	-0.00023	-0.00029
	966.56	4e-05	-3e-05	0	-6e-05	2e-05	-2e-05	-3e-05	1e-05	0	2e-05	-1e-05	2e-05	2e-05	-4e-05	0	-2e-05	0	0	5e-05	7e-05	3e-05	2e-05	-3e-05	3e-05	5e-05	1e-05	8e-05	0.0001	0.00019	0.00023	0.00032	0.00031	0.00032	0.0004	0.00037	0.00044	0.00039	0.00041	0.00036	0.00029	0.00018	0.00022	0.00011	5e-05	-2e-05	-8e-05	-0.00014	-0.00023
	970.004	4e-05	-4e-05	2e-05	0	0	3e-05	1e-05	2e-05	-1e-05	3e-05	-1e-05	3e-05	-5e-05	2e-05	-1e-05	-5e-05	1e-05	-5e-05	1e-05	1e-05	2e-05	6e-05	0	5e-05	1e-05	2e-05	8e-05	0.00014	0.00019	0.00025	0.00035	0.00035	0.00033	0.00042	0.00046	0.00039	0.0004	0.00038	0.00034	0.0003	0.00028	0.00026	0.00013	0.0001	6e-05	-4e-05	-7e-05	-0.00014
	973.448	7e-05	-2e-05	2e-05	-2e-05	3e-05	-7e-05	3e-05	1e-05	0	-1e-05	5e-05	5e-05	-1e-05	-5e-05	1e-05	-1e-05	-3e-05	3e-05	5e-05	-1e-05	-1e-05	3e-05	0	4e-05	6e-05	3e-05	0.00013	0.00013	0.00014	0.00023	0.00032	0.00038	0.00038	0.00042	0.00043	0.00043	0.00048	0.00047	0.00041	0.00033	0.0003	0.00027	0.00016	0.00012	9e-05	5e-05	-3e-05	-0.00012
	976.893	3e-05	0	2e-05	0	0	-3e-05	0	3e-05	2e-05	5e-05	0	1e-05	3e-05	1e-05	0	-1e-05	0	0	1e-05	1e-05	-3e-05	1e-05	4e-05	-2e-05	-1e-05	-1e-05	9e-05	0.0001	0.00014	0.00023	0.00036	0.00038	0.00039	0.00047	0.00043	0.00046	0.00043	0.00042	0.00042	0.00033	0.00034	0.00032	0.00016	0.00017	0.00012	2e-05	-2e-05	-0.00012
	980.339	2e-05	-1e-05	0	-2e-05	4e-05	-4e-05	1e-05	4e-05	-4e-05	1e-05	0	-2e-05	-2e-05	4e-05	1e-05	-4e-05	1e-05	-1e-05	3e-05	0	0	-4e-05	4e-05	-4e-05	0	-2e-05	9e-05	5e-05	0.00017	0.00023	0.00033	0.00034	0.00038	0.00046	0.00042	0.0005	0.00043	0.00043	0.00043	0.00037	0.00033	0.00028	0.00017	0.00016	0.00014	8e-05	2e-05	-8e-05
	983.785	3e-05	-6e-05	0	-2e-05	1e-05	-1e-05	1e-05	1e-05	-3e-05	-3e-05	-5e-05	0	-8e-05	-4e-05	1e-05	-4e-05	0	-2e-05	0	1e-05	-7e-05	0	1e-05	-1e-05	2e-05	4e-05	9e-05	0.00013	0.00012	0.00019	0.00031	0.00033	0.00038	0.00043	0.00042	0.00045	0.00045	0.0004	0.00045	0.00036	0.00033	0.00028	0.00022	0.00016	0.00012	0.0001	9e-05	-5e-05
	987.232	2e-05	-4e-05	-5e-05	4e-05	2e-05	-1e-05	-1e-05	1e-05	-1e-05	4e-05	1e-05	0	-1e-05	-2e-05	1e-05	1e-05	5e-05	5e-05	3e-05	2e-05	0	0	2e-05	2e-05	0	3e-05	9e-05	8e-05	0.00012	0.00023	0.0003	0.00034	0.00037	0.00039	0.00038	0.0004	0.00041	0.00044	0.00042	0.0003	0.0003	0.00027	0.00023	0.00019	0.00016	0.0001	4e-05	-3e-05
	990.679	7e-05	-3e-05	-1e-05	5e-05	0	-3e-05	0	1e-05	1e-05	1e-05	-1e-05	2e-05	-3e-05	-1e-05	0	3e-05	1e-05	-3e-05	2e-05	9e-05	-2e-05	-6e-05	1e-05	3e-05	0	2e-05	6e-05	9e-05	0.00011	0.00022	0.0003	0.00031	0.00032	0.00039	0.00038	0.00038	0.00042	0.00038	0.00038	0.00035	0.0003	0.00027	0.00017	0.00017	0.00012	0.0001	4e-05	0
	994.127	7e-05	0	0	-1e-05	2e-05	0	1e-05	-1e-05	-1e-05	0	-2e-05	-1e-05	3e-05	0	2e-05	-1e-05	0	0	5e-05	0	-1e-05	0	0	1e-05	2e-05	4e-05	7e-05	0.0001	0.0001	0.00016	0.00026	0.00029	0.00028	0.00038	0.00035	0.0004	0.00039	0.00033	0.00035	0.00029	0.00028	0.00028	0.00016	0.00018	0.00013	8e-05	3e-05	-1e-05
	997.576	2e-05	-2e-05	1e-05	-1e-05	-1e-05	-3e-05	1e-05	1e-05	-1e-05	-2e-05	-1e-05	-4e-05	-2e-05	-2e-05	0	-4e-05	1e-05	1e-05	2e-05	4e-05	-4e-05	2e-05	4e-05	-1e-05	-1e-05	-3e-05	7e-05	9e-05	0.00013	0.00015	0.00025	0.00024	0.00025	0.00038	0.00033	0.00037	0.00035	0.00035	0.00037	0.0003	0.00024	0.00024	0.00017	0.00017	0.00012	0.00011	7e-05	0
	1001.03	3e-05	-1e-05	1e-05	-1e-05	1e-05	-4e-05	2e-05	0	-4e-05	3e-05	-3e-05	3e-05	1e-05	-2e-05	0	0	2e-05	0	4e-05	3e-05	-2e-05	3e-05	3e-05	-2e-05	1e-05	-1e-05	8e-05	9e-05	9e-05	0.00016	0.00021	0.00027	0.00028	0.00034	0.0003	0.00038	0.00036	0.00029	0.00031	0.00028	0.00024	0.00027	0.00016	0.00014	9e-05	8e-05	6e-05	3e-05
	1004.47	4e-05	1e-05	-1e-05	0	2e-05	-1e-05	-1e-05	0	-1e-05	-3e-05	-1e-05	7e-05	3e-05	1e-05	0	3e-05	1e-05	-3e-05	1e-05	1e-05	-2e-05	2e-05	-2e-05	3e-05	4e-05	0	7e-05	6e-05	0.0001	0.00018	0.00023	0.00027	0.00026	0.00028	0.00031	0.00028	0.0003	0.00032	0.00031	0.00026	0.00023	0.00022	0.00015	0.00014	9e-05	9e-05	5e-05	5e-05
	1007.93	4e-05	2e-05	0	2e-05	1e-05	-3e-05	0	2e-05	-2e-05	5e-05	2e-05	2e-05	1e-05	3e-05	4e-05	-1e-05	2e-05	6e-05	5e-05	3e-05	4e-05	3e-05	5e-05	1e-05	1e-05	-1e-05	4e-05	5e-05	0.0001	0.00013	0.00021	0.00025	0.00026	0.00028	0.00033	0.00028	0.0003	0.00029	0.00025	0.00022	0.00022	0.0002	0.00013	0.00012	0.00011	5e-05	2e-05	3e-05
	1011.38	3e-05	-1e-05	-2e-05	3e-05	3e-05	3e-05	-2e-05	-2e-05	0	0	-3e-05	-1e-05	-3e-05	-2e-05	4e-05	-3e-05	2e-05	-1e-05	1e-05	-1e-05	-1e-05	-1e-05	0	-1e-05	0	3e-05	1e-05	3e-05	6e-05	0.00013	0.0002	0.00021	0.0002	0.00026	0.00023	0.00027	0.00027	0.00025	0.00023	0.00021	0.00019	0.0002	0.0001	0.00012	0.00011	6e-05	3e-05	3e-05
	1014.83	2e-05	0	2e-05	2e-05	3e-05	2e-05	-3e-05	-3e-05	0	-1e-05	0	1e-05	1e-05	-3e-05	0	3e-05	2e-05	2e-05	3e-05	4e-05	1e-05	2e-05	-2e-05	3e-05	1e-05	3e-05	5e-05	1e-05	6e-05	0.00013	0.00016	0.0002	0.0002	0.00024	0.00023	0.00026	0.00027	0.00027	0.00025	0.00017	0.00019	0.00021	0.00014	0.00015	0.00014	4e-05	3e-05	1e-05
	1018.28	1e-05	-3e-05	-2e-05	3e-05	3e-05	-3e-05	-2e-05	1e-05	-4e-05	0	0	1e-05	1e-05	-1e-05	-2e-05	0	-1e-05	-2e-05	5e-05	-2e-05	2e-05	3e-05	2e-05	3e-05	1e-05	0	7e-05	4e-05	7e-05	0.0001	0.00017	0.0002	0.0002	0.00022	0.00023	0.00024	0.00021	0.00023	0.00021	0.00015	0.00017	0.00012	0.00011	0.0001	5e-05	5e-05	5e-05	-3e-05
	1021.73	7e-05	-1e-05	3e-05	1e-05	4e-05	-4e-05	3e-05	3e-05	-2e-05	-1e-05	2e-05	1e-05	0	1e-05	2e-05	-1e-05	3e-05	2e-05	3e-05	3e-05	0	3e-05	2e-05	2e-05	2e-05	0	4e-05	4e-05	4e-05	6e-05	0.00015	0.00016	0.00019	0.00022	0.00022	0.00024	0.00021	0.0002	0.0002	0.00021	0.00017	0.00013	8e-05	0.00012	8e-05	4e-05	0	0
	1025.19	6e-05	-1e-05	2e-05	1e-05	5e-05	-2e-05	3e-05	0	0	4e-05	-2e-05	1e-05	0	0	5e-05	-4e-05	-1e-05	0	0	3e-05	-1e-05	2e-05	3e-05	1e-05	3e-05	0	4e-05	3e-05	7e-05	0.0001	0.00012	0.00012	0.00015	0.00019	0.00014	0.00019	0.0002	0.00018	0.00022	0.00014	0.00014	0.00014	6e-05	9e-05	3e-05	2e-05	-2e-05	-2e-05
	1028.64	6e-05	-3e-05	1e-05	2e-05	2e-05	-1e-05	0	2e-05	1e-05	3e-05	-1e-05	2e-05	0	-2e-05	2e-05	-3e-05	2e-05	3e-05	5e-05	2e-05	-1e-05	0	-1e-05	2e-05	-2e-05	0	4e-05	4e-05	4e-05	6e-05	0.00013	0.00011	0.00016	0.00016	0.00016	0.00017	0.00017	0.00018	0.00017	0.00015	0.00013	0.00015	6e-05	7e-05	3e-05	4e-05	5e-05	1e-05
	1032.09	8e-05	1e-05	-2e-05	0	2e-05	-2e-05	2e-05	-3e-05	2e-05	0	-3e-05	2e-05	-2e-05	-1e-05	-1e-05	-1e-05	-2e-05	2e-05	5e-05	2e-05	0	2e-05	-1e-05	-1e-05	0	0	6e-05	4e-05	4e-05	7e-05	0.00012	0.00012	0.00011	0.00018	0.00015	0.00018	0.00017	0.00017	0.00017	0.00012	0.00011	0.00013	5e-05	8e-05	4e-05	6e-05	4e-05	-2e-05
	1035.55	3e-05	-4e-05	1e-05	1e-05	1e-05	-2e-05	0	0	1e-05	0	-2e-05	3e-05	-1e-05	0	1e-05	0	3e-05	1e-05	2e-05	0	1e-05	3e-05	-2e-05	2e-05	4e-05	1e-05	4e-05	3e-05	2e-05	6e-05	0.00013	0.00014	0.00013	0.00018	0.00014	0.00016	0.00015	0.00017	0.00016	0.00012	0.0001	0.00012	7e-05	8e-05	2e-05	2e-05	0	2e-05
	1039	0	-6e-05	0	-3e-05	5e-05	-4e-05	4e-05	0	1e-05	-3e-05	-3e-05	-4e-05	-4e-05	1e-05	0	-1e-05	-2e-05	-4e-05	1e-05	3e-05	-2e-05	3e-05	-1e-05	1e-05	-1e-05	0	0	2e-05	0	3e-05	0.0001	0.0001	0.00012	0.00015	0.00013	0.00011	0.00015	0.00016	0.00011	0.00012	0.0001	7e-05	5e-05	5e-05	4e-05	-1e-05	1e-05	0
	1042.46	4e-05	-1e-05	0	-1e-05	5e-05	1e-05	1e-05	-1e-05	0	-3e-05	-1e-05	0	-1e-05	1e-05	3e-05	2e-05	2e-05	0	3e-05	0	-1e-05	-1e-05	0	1e-05	4e-05	0	4e-05	2e-05	1e-05	4e-05	0.00012	0.0001	0.00011	0.00016	0.00011	0.00014	0.00014	0.00014	0.00015	0.0001	0.00011	0.00011	4e-05	6e-05	5e-05	4e-05	0	0
	1045.92	4e-05	0	2e-05	0	0	0	0	-2e-05	2e-05	0	2e-05	2e-05	0	4e-05	1e-05	1e-05	1e-05	-1e-05	2e-05	1e-05	-1e-05	1e-05	1e-05	-1e-05	0	-2e-05	2e-05	0	1e-05	6e-05	9e-05	0.0001	0.0001	0.00014	0.0001	9e-05	0.00013	0.0001	0.00012	8e-05	9e-05	8e-05	3e-05	5e-05	1e-05	4e-05	1e-05	2e-05
	1049.38	3e-05	-1e-05	2e-05	1e-05	-1e-05	3e-05	2e-05	0	-1e-05	-1e-05	1e-05	1e-05	-4e-05	-2e-05	2e-05	-2e-05	-2e-05	-3e-05	1e-05	4e-05	2e-05	0	0	1e-05	3e-05	2e-05	2e-05	3e-05	3e-05	5e-05	0.00011	9e-05	9e-05	0.0001	0.00013	9e-05	0.0001	0.00013	0.00015	0.0001	9e-05	0.00012	1e-05	8e-05	2e-05	4e-05	3e-05	-1e-05
	1052.83	2e-05	-1e-05	-1e-05	0	2e-05	-2e-05	4e-05	1e-05	1e-05	-1e-05	-3e-05	-2e-05	-1e-05	-1e-05	-4e-05	-2e-05	-1e-05	-1e-05	3e-05	3e-05	-2e-05	0	1e-05	0	0	-4e-05	4e-05	1e-05	2e-05	3e-05	6e-05	0.0001	5e-05	0.0001	0.00012	0.00012	9e-05	0.00011	0.00013	8e-05	0.0001	6e-05	3e-05	7e-05	0	2e-05	1e-05	0
	1056.29	3e-05	-2e-05	2e-05	0	0	5e-05	1e-05	-2e-05	4e-05	0	-1e-05	1e-05	1e-05	-2e-05	2e-05	2e-05	-1e-05	3e-05	0	3e-05	0	1e-05	1e-05	1e-05	-2e-05	-3e-05	2e-05	1e-05	2e-05	5e-05	7e-05	7e-05	7e-05	0.0001	0.00013	9e-05	0.00014	0.00013	8e-05	8e-05	8e-05	5e-05	6e-05	6e-05	3e-05	4e-05	-1e-05	-1e-05
	1059.75	1e-05	-2e-05	1e-05	-1e-05	2e-05	-2e-05	-1e-05	0	-3e-05	1e-05	0	-2e-05	-1e-05	-1e-05	1e-05	1e-05	1e-05	1e-05	-1e-05	1e-05	0	2e-05	0	1e-05	-1e-05	1e-05	3e-05	-2e-05	5e-05	6e-05	6e-05	7e-05	9e-05	0.00011	7e-05	8e-05	0.0001	0.0001	9e-05	9e-05	8e-05	6e-05	6e-05	5e-05	2e-05	1e-05	-2e-05	-2e-05
	1063.21	3e-05	-1e-05	1e-05	1e-05	3e-05	1e-05	0	1e-05	-2e-05	1e-05	0	1e-05	-3e-05	1e-05	1e-05	1e-05	2e-05	0	0	3e-05	-1e-05	2e-05	0	1e-05	1e-05	0	2e-05	0	0	2e-05	5e-05	8e-05	7e-05	0.00012	8e-05	7e-05	0.0001	9e-05	0.00013	7e-05	9e-05	6e-05	3e-05	4e-05	5e-05	-1e-05	-1e-05	3e-05
	1066.67	3e-05	1e-05	2e-05	0	2e-05	0	1e-05	-2e-05	-1e-05	0	0	-1e-05	-2e-05	-2e-05	-1e-05	0	2e-05	0	3e-05	1e-05	1e-05	1e-05	0	0	2e-05	1e-05	5e-05	-1e-05	0	3e-05	5e-05	4e-05	6e-05	0.0001	7e-05	8e-05	9e-05	0.00012	0.00011	3e-05	5e-05	5e-05	3e-05	5e-05	5e-05	1e-05	0	1e-05
	1070.13	3e-05	-2e-05	2e-05	1e-05	2e-05	0	0	-2e-05	-2e-05	1e-05	0	2e-05	-1e-05	-1e-05	3e-05	0	2e-05	0	2e-05	2e-05	0	0	0	0	2e-05	-1e-05	2e-05	3e-05	2e-05	1e-05	9e-05	8e-05	8e-05	0.00011	9e-05	0.0001	7e-05	9e-05	8e-05	7e-05	7e-05	5e-05	2e-05	3e-05	3e-05	2e-05	1e-05	1e-05
	1073.59	2e-05	-1e-05	1e-05	2e-05	1e-05	-1e-05	2e-05	-3e-05	-1e-05	1e-05	-1e-05	0	1e-05	1e-05	2e-05	-4e-05	-1e-05	-1e-05	-2e-05	0	1e-05	0	0	3e-05	1e-05	-2e-05	1e-05	4e-05	4e-05	2e-05	6e-05	9e-05	5e-05	9e-05	9e-05	7e-05	0.0001	8e-05	9e-05	7e-05	0.0001	4e-05	2e-05	3e-05	0	2e-05	1e-05	3e-05
	1077.06	0	1e-05	0	2e-05	1e-05	-2e-05	0	0	0	0	-2e-05	-2e-05	-2e-05	2e-05	3e-05	-2e-05	3e-05	0	1e-05	0	-1e-05	-1e-05	-3e-05	0	1e-05	0	2e-05	2e-05	2e-05	-1e-05	5e-05	6e-05	5e-05	5e-05	9e-05	6e-05	0.0001	7e-05	8e-05	8e-05	4e-05	5e-05	2e-05	6e-05	-1e-05	0	-2e-05	2e-05
	1080.52	5e-05	0	1e-05	3e-05	3e-05	1e-05	2e-05	1e-05	1e-05	2e-05	0	-2e-05	0	0	0	1e-05	3e-05	0	3e-05	0	-2e-05	-1e-05	0	2e-05	1e-05	3e-05	4e-05	2e-05	2e-05	2e-05	7e-05	3e-05	2e-05	0.00012	6e-05	8e-05	0.0001	9e-05	9e-05	6e-05	5e-05	4e-05	3e-05	5e-05	4e-05	1e-05	0	0
	1083.98	5e-05	0	0	2e-05	3e-05	0	1e-05	1e-05	-1e-05	0	-1e-05	3e-05	2e-05	3e-05	0	-2e-05	2e-05	1e-05	2e-05	1e-05	-1e-05	-1e-05	-2e-05	2e-05	3e-05	0	3e-05	1e-05	2e-05	1e-05	5e-05	4e-05	7e-05	9e-05	7e-05	7e-05	0.0001	8e-05	0.0001	4e-05	5e-05	5e-05	2e-05	4e-05	2e-05	1e-05	0	0
	1087.45	2e-05	2e-05	1e-05	1e-05	3e-05	1e-05	3e-05	-1e-05	1e-05	1e-05	-1e-05	2e-05	-2e-05	0	-2e-05	1e-05	2e-05	1e-05	3e-05	2e-05	2e-05	1e-05	-1e-05	1e-05	1e-05	5e-05	2e-05	-1e-05	2e-05	4e-05	5e-05	4e-05	4e-05	0.0001	5e-05	7e-05	0.00011	9e-05	0.0001	6e-05	7e-05	5e-05	4e-05	5e-05	3e-05	3e-05	1e-05	2e-05
	1090.91	3e-05	0	-1e-05	0	1e-05	0	2e-05	-3e-05	-1e-05	1e-05	2e-05	0	0	0	-2e-05	-1e-05	2e-05	-2e-05	3e-05	0	-1e-05	2e-05	-1e-05	1e-05	1e-05	1e-05	2e-05	3e-05	0	1e-05	4e-05	4e-05	2e-05	9e-05	7e-05	9e-05	8e-05	7e-05	0.00012	5e-05	3e-05	5e-05	3e-05	6e-05	2e-05	3e-05	1e-05	0
	1094.38	4e-05	0	0	-1e-05	2e-05	3e-05	1e-05	-4e-05	-4e-05	1e-05	0	2e-05	-1e-05	2e-05	-3e-05	-2e-05	2e-05	-2e-05	6e-05	1e-05	3e-05	0	0	0	2e-05	3e-05	2e-05	3e-05	-1e-05	2e-05	7e-05	5e-05	6e-05	8e-05	8e-05	8e-05	6e-05	6e-05	8e-05	4e-05	4e-05	6e-05	3e-05	8e-05	2e-05	0	-1e-05	2e-05
	1097.84	5e-05	1e-05	3e-05	2e-05	3e-05	1e-05	1e-05	0	1e-05	0	-1e-05	3e-05	-1e-05	2e-05	1e-05	1e-05	2e-05	1e-05	1e-05	-1e-05	0	0	1e-05	1e-05	2e-05	-1e-05	2e-05	2e-05	0	2e-05	8e-05	3e-05	5e-05	8e-05	8e-05	5e-05	8e-05	7e-05	8e-05	4e-05	6e-05	4e-05	1e-05	5e-05	0	3e-05	1e-05	1e-05
	1101.31	4e-05	2e-05	1e-05	3e-05	-1e-05	2e-05	0	3e-05	-1e-05	1e-05	-1e-05	1e-05	0	1e-05	-1e-05	-1e-05	4e-05	1e-05	0	2e-05	3e-05	-2e-05	-2e-05	5e-05	5e-05	3e-05	3e-05	1e-05	-1e-05	0	5e-05	0	6e-05	8e-05	8e-05	6e-05	7e-05	0.0001	8e-05	8e-05	8e-05	7e-05	2e-05	6e-05	5e-05	2e-05	-1e-05	2e-05
	1104.77	5e-05	2e-05	0	1e-05	2e-05	2e-05	3e-05	1e-05	1e-05	-2e-05	2e-05	3e-05	1e-05	1e-05	-1e-05	-2e-05	3e-05	0	3e-05	0	0	0	-1e-05	3e-05	1e-05	-1e-05	3e-05	0	0	0	6e-05	5e-05	5e-05	7e-05	3e-05	5e-05	5e-05	9e-05	8e-05	5e-05	6e-05	6e-05	1e-05	4e-05	0	3e-05	1e-05	1e-05
	1108.24	6e-05	2e-05	0	3e-05	3e-05	0	3e-05	-1e-05	2e-05	0	1e-05	4e-05	5e-05	-2e-05	1e-05	0	-1e-05	0	4e-05	1e-05	0	3e-05	-1e-05	3e-05	4e-05	1e-05	2e-05	2e-05	-2e-05	1e-05	5e-05	3e-05	5e-05	7e-05	7e-05	6e-05	7e-05	7e-05	8e-05	7e-05	8e-05	5e-05	2e-05	3e-05	3e-05	6e-05	3e-05	4e-05
	1111.71	4e-05	1e-05	2e-05	2e-05	1e-05	-1e-05	0	2e-05	1e-05	2e-05	-1e-05	4e-05	1e-05	2e-05	1e-05	-3e-05	4e-05	-2e-05	2e-05	3e-05	0	2e-05	-1e-05	4e-05	3e-05	0	1e-05	2e-05	2e-05	1e-05	6e-05	6e-05	4e-05	6e-05	9e-05	7e-05	8e-05	8e-05	8e-05	3e-05	7e-05	5e-05	3e-05	4e-05	3e-05	6e-05	1e-05	5e-05
	1115.18	2e-05	-1e-05	2e-05	2e-05	1e-05	1e-05	1e-05	0	2e-05	0	-2e-05	1e-05	-1e-05	0	0	2e-05	2e-05	3e-05	5e-05	3e-05	0	1e-05	-3e-05	3e-05	3e-05	3e-05	4e-05	1e-05	1e-05	6e-05	5e-05	2e-05	2e-05	6e-05	8e-05	6e-05	9e-05	8e-05	9e-05	5e-05	5e-05	5e-05	6e-05	4e-05	3e-05	3e-05	0	2e-05
	1118.65	1e-05	1e-05	-1e-05	4e-05	1e-05	2e-05	2e-05	0	0	0	-1e-05	-1e-05	4e-05	2e-05	0	1e-05	3e-05	1e-05	4e-05	1e-05	2e-05	-1e-05	0	1e-05	5e-05	-1e-05	2e-05	2e-05	-3e-05	0	5e-05	6e-05	1e-05	4e-05	6e-05	9e-05	8e-05	7e-05	7e-05	3e-05	7e-05	3e-05	4e-05	6e-05	3e-05	2e-05	1e-05	1e-05
	1122.12	4e-05	1e-05	-1e-05	5e-05	1e-05	2e-05	4e-05	0	-2e-05	2e-05	-1e-05	1e-05	0	2e-05	0	0	5e-05	0	3e-05	0	2e-05	0	0	4e-05	6e-05	3e-05	1e-05	2e-05	2e-05	1e-05	5e-05	1e-05	4e-05	6e-05	4e-05	8e-05	9e-05	8e-05	0.00011	7e-05	5e-05	3e-05	3e-05	6e-05	4e-05	2e-05	2e-05	4e-05
	1125.59	1e-05	0	-1e-05	1e-05	2e-05	2e-05	2e-05	1e-05	-1e-05	1e-05	-2e-05	3e-05	-1e-05	2e-05	1e-05	-1e-05	1e-05	1e-05	6e-05	-1e-05	0	1e-05	-5e-05	1e-05	2e-05	1e-05	2e-05	1e-05	-1e-05	1e-05	5e-05	2e-05	5e-05	9e-05	2e-05	8e-05	5e-05	7e-05	6e-05	5e-05	4e-05	2e-05	4e-05	3e-05	3e-05	2e-05	1e-05	0
	1129.06	2e-05	-1e-05	0	1e-05	3e-05	1e-05	0	1e-05	-3e-05	0	-2e-05	-1e-05	-3e-05	-1e-05	-2e-05	-3e-05	-2e-05	-1e-05	-1e-05	2e-05	-2e-05	-2e-05	2e-05	0	3e-05	-3e-05	2e-05	0	2e-05	-1e-05	5e-05	2e-05	3e-05	6e-05	7e-05	6e-05	7e-05	9e-05	9e-05	4e-05	6e-05	7e-05	4e-05	5e-05	1e-05	2e-05	0	5e-05
	1132.53	1e-05	2e-05	2e-05	4e-05	2e-05	2e-05	-1e-05	0	-1e-05	3e-05	0	1e-05	2e-05	1e-05	1e-05	-2e-05	2e-05	0	3e-05	-1e-05	3e-05	-2e-05	0	2e-05	1e-05	2e-05	6e-05	2e-05	0	1e-05	3e-05	3e-05	4e-05	8e-05	9e-05	7e-05	6e-05	4e-05	0.0001	7e-05	8e-05	3e-05	6e-05	6e-05	3e-05	2e-05	0	2e-05
	1136	2e-05	3e-05	-1e-05	1e-05	2e-05	3e-05	2e-05	-1e-05	-1e-05	3e-05	-1e-05	2e-05	0	0	0	-1e-05	1e-05	-1e-05	5e-05	1e-05	2e-05	0	1e-05	2e-05	3e-05	-1e-05	5e-05	0	2e-05	1e-05	4e-05	1e-05	3e-05	7e-05	5e-05	7e-05	9e-05	8e-05	9e-05	6e-05	7e-05	4e-05	5e-05	7e-05	5e-05	6e-05	2e-05	2e-05
	1139.47	3e-05	0	0	1e-05	3e-05	2e-05	3e-05	-3e-05	2e-05	0	0	2e-05	0	1e-05	-1e-05	0	0	1e-05	4e-05	-1e-05	1e-05	0	-2e-05	1e-05	5e-05	2e-05	5e-05	2e-05	2e-05	2e-05	4e-05	4e-05	5e-05	5e-05	6e-05	7e-05	7e-05	9e-05	6e-05	5e-05	5e-05	5e-05	4e-05	7e-05	7e-05	6e-05	1e-05	5e-05
	1142.95	1e-05	2e-05	-2e-05	3e-05	0	4e-05	-1e-05	-1e-05	0	-1e-05	-1e-05	3e-05	-2e-05	0	-3e-05	0	1e-05	-1e-05	5e-05	2e-05	-1e-05	-1e-05	-1e-05	3e-05	4e-05	0	4e-05	3e-05	2e-05	-1e-05	4e-05	0	5e-05	6e-05	4e-05	8e-05	6e-05	9e-05	9e-05	6e-05	5e-05	4e-05	4e-05	4e-05	4e-05	3e-05	-1e-05	3e-05
	1146.42	1e-05	4e-05	2e-05	1e-05	-1e-05	5e-05	-2e-05	-1e-05	-1e-05	3e-05	0	2e-05	4e-05	1e-05	0	0	1e-05	-1e-05	3e-05	0	0	2e-05	-2e-05	4e-05	4e-05	1e-05	4e-05	3e-05	0	-1e-05	4e-05	2e-05	6e-05	6e-05	6e-05	5e-05	9e-05	6e-05	8e-05	5e-05	9e-05	4e-05	5e-05	5e-05	4e-05	1e-05	3e-05	6e-05
	1149.9	2e-05	7e-05	0	2e-05	3e-05	3e-05	-2e-05	-1e-05	-3e-05	1e-05	-2e-05	-2e-05	3e-05	-1e-05	-1e-05	0	-1e-05	2e-05	3e-05	2e-05	-1e-05	1e-05	-3e-05	1e-05	3e-05	4e-05	1e-05	2e-05	0	-2e-05	7e-05	2e-05	6e-05	4e-05	5e-05	7e-05	9e-05	7e-05	0.0001	4e-05	5e-05	3e-05	8e-05	9e-05	4e-05	4e-05	1e-05	6e-05
	1153.37	2e-05	2e-05	-2e-05	0	1e-05	4e-05	-1e-05	0	-1e-05	-1e-05	0	0	0	0	1e-05	0	3e-05	0	4e-05	0	-2e-05	0	-4e-05	3e-05	7e-05	2e-05	4e-05	1e-05	2e-05	3e-05	6e-05	2e-05	6e-05	4e-05	1e-05	8e-05	0.0001	9e-05	9e-05	7e-05	5e-05	5e-05	5e-05	0.0001	2e-05	3e-05	2e-05	3e-05
	1156.85	5e-05	4e-05	0	2e-05	2e-05	4e-05	1e-05	-4e-05	-2e-05	0	-2e-05	3e-05	2e-05	0	2e-05	0	2e-05	2e-05	5e-05	1e-05	4e-05	1e-05	-2e-05	2e-05	7e-05	5e-05	5e-05	3e-05	0	2e-05	5e-05	-1e-05	4e-05	6e-05	8e-05	7e-05	0.0001	5e-05	8e-05	6e-05	9e-05	0	4e-05	9e-05	3e-05	1e-05	0	9e-05
	1160.32	5e-05	7e-05	0	3e-05	4e-05	2e-05	1e-05	2e-05	-1e-05	2e-05	0	0	2e-05	1e-05	1e-05	0	4e-05	3e-05	6e-05	1e-05	4e-05	1e-05	-1e-05	3e-05	3e-05	3e-05	4e-05	2e-05	2e-05	-1e-05	2e-05	2e-05	4e-05	8e-05	8e-05	9e-05	8e-05	7e-05	0.00011	0.0001	8e-05	3e-05	5e-05	6e-05	6e-05	5e-05	3e-05	6e-05
	1163.8	2e-05	1e-05	0	1e-05	1e-05	2e-05	2e-05	2e-05	-3e-05	1e-05	-1e-05	4e-05	3e-05	2e-05	-1e-05	-2e-05	2e-05	-1e-05	5e-05	0	1e-05	-5e-05	-1e-05	3e-05	4e-05	2e-05	4e-05	2e-05	3e-05	2e-05	3e-05	3e-05	5e-05	7e-05	8e-05	6e-05	7e-05	0.0001	0.00011	3e-05	5e-05	4e-05	4e-05	7e-05	5e-05	6e-05	-1e-05	8e-05
	1167.28	1e-05	1e-05	1e-05	0	2e-05	2e-05	-2e-05	0	-4e-05	2e-05	-4e-05	3e-05	2e-05	3e-05	-2e-05	-1e-05	1e-05	2e-05	4e-05	0	0	1e-05	0	1e-05	2e-05	2e-05	3e-05	4e-05	1e-05	-1e-05	4e-05	4e-05	2e-05	3e-05	3e-05	8e-05	8e-05	9e-05	9e-05	4e-05	5e-05	0	5e-05	4e-05	3e-05	3e-05	0	4e-05
	1170.75	3e-05	3e-05	2e-05	1e-05	7e-05	5e-05	0	-3e-05	1e-05	6e-05	0	5e-05	-3e-05	2e-05	-4e-05	-1e-05	2e-05	3e-05	2e-05	1e-05	5e-05	-1e-05	-2e-05	4e-05	6e-05	6e-05	5e-05	1e-05	1e-05	-1e-05	2e-05	1e-05	1e-05	4e-05	2e-05	9e-05	0.0001	0.0001	0.0001	5e-05	7e-05	0	7e-05	8e-05	2e-05	4e-05	-2e-05	0.00012
	1174.23	1e-05	4e-05	2e-05	3e-05	2e-05	3e-05	2e-05	-1e-05	-5e-05	3e-05	0	0	-1e-05	0	3e-05	-2e-05	4e-05	4e-05	3e-05	1e-05	6e-05	1e-05	0	4e-05	6e-05	-2e-05	3e-05	0	5e-05	0	2e-05	1e-05	1e-05	6e-05	8e-05	7e-05	7e-05	6e-05	0.0001	7e-05	9e-05	2e-05	4e-05	8e-05	4e-05	2e-05	2e-05	0.00011
	1177.71	3e-05	6e-05	2e-05	0	2e-05	4e-05	0	1e-05	0	4e-05	-2e-05	1e-05	3e-05	1e-05	0	-5e-05	4e-05	1e-05	2e-05	2e-05	4e-05	3e-05	1e-05	2e-05	2e-05	2e-05	3e-05	5e-05	0	1e-05	5e-05	2e-05	1e-05	7e-05	6e-05	6e-05	9e-05	0.00012	8e-05	6e-05	8e-05	2e-05	5e-05	7e-05	4e-05	6e-05	1e-05	5e-05
	1181.19	5e-05	8e-05	5e-05	4e-05	1e-05	6e-05	1e-05	-1e-05	0	-1e-05	3e-05	3e-05	4e-05	2e-05	-2e-05	2e-05	3e-05	2e-05	7e-05	4e-05	7e-05	-2e-05	0	2e-05	9e-05	5e-05	6e-05	3e-05	1e-05	0	5e-05	-4e-05	1e-05	7e-05	0.00011	9e-05	6e-05	8e-05	7e-05	6e-05	8e-05	3e-05	6e-05	0.0001	5e-05	7e-05	-2e-05	0.0001
	1184.67	4e-05	3e-05	1e-05	7e-05	3e-05	5e-05	1e-05	1e-05	1e-05	1e-05	0	1e-05	3e-05	4e-05	-3e-05	2e-05	3e-05	4e-05	5e-05	1e-05	3e-05	-3e-05	-4e-05	4e-05	8e-05	5e-05	5e-05	-2e-05	2e-05	-3e-05	3e-05	3e-05	3e-05	5e-05	8e-05	7e-05	6e-05	6e-05	8e-05	6e-05	6e-05	1e-05	7e-05	9e-05	5e-05	3e-05	-2e-05	7e-05
	1188.15	4e-05	4e-05	1e-05	4e-05	5e-05	5e-05	1e-05	0	-4e-05	5e-05	-1e-05	2e-05	3e-05	3e-05	-2e-05	-4e-05	2e-05	3e-05	4e-05	2e-05	3e-05	1e-05	-2e-05	5e-05	5e-05	5e-05	5e-05	2e-05	2e-05	0	2e-05	-1e-05	6e-05	5e-05	8e-05	8e-05	9e-05	6e-05	0.0001	7e-05	0.0001	4e-05	8e-05	0.00012	6e-05	2e-05	-4e-05	9e-05
	1191.63	2e-05	4e-05	1e-05	3e-05	4e-05	9e-05	0	-2e-05	-5e-05	4e-05	-2e-05	5e-05	-1e-05	-1e-05	-1e-05	2e-05	3e-05	4e-05	6e-05	2e-05	5e-05	0	-2e-05	2e-05	1e-05	5e-05	5e-05	0	-1e-05	-3e-05	3e-05	0	4e-05	2e-05	0.00011	3e-05	9e-05	9e-05	7e-05	8e-05	4e-05	5e-05	6e-05	0.0001	7e-05	5e-05	0	0.0001
	1195.12	5e-05	5e-05	2e-05	2e-05	-1e-05	5e-05	2e-05	0	-4e-05	2e-05	-2e-05	3e-05	-2e-05	-3e-05	0	-2e-05	7e-05	2e-05	4e-05	2e-05	6e-05	2e-05	-2e-05	0	6e-05	3e-05	5e-05	1e-05	1e-05	1e-05	2e-05	1e-05	4e-05	0	0.00011	9e-05	9e-05	7e-05	6e-05	8e-05	7e-05	2e-05	9e-05	0.00013	1e-05	6e-05	0	0.00015
	1198.6	3e-05	6e-05	2e-05	2e-05	1e-05	7e-05	5e-05	-1e-05	-2e-05	3e-05	0	4e-05	0	3e-05	-3e-05	-5e-05	3e-05	-1e-05	8e-05	0	7e-05	1e-05	-3e-05	6e-05	7e-05	5e-05	7e-05	5e-05	2e-05	-5e-05	4e-05	3e-05	2e-05	6e-05	0.0001	7e-05	7e-05	5e-05	0.0001	5e-05	6e-05	2e-05	8e-05	8e-05	7e-05	5e-05	0	0.00011
	1202.08	4e-05	6e-05	-1e-05	2e-05	2e-05	8e-05	0	-3e-05	-4e-05	3e-05	1e-05	2e-05	-1e-05	5e-05	-1e-05	-1e-05	5e-05	2e-05	4e-05	0	5e-05	4e-05	-2e-05	5e-05	6e-05	2e-05	3e-05	1e-05	1e-05	-1e-05	4e-05	2e-05	3e-05	1e-05	9e-05	5e-05	8e-05	5e-05	0.00011	5e-05	0.00011	5e-05	8e-05	7e-05	3e-05	4e-05	1e-05	9e-05
	1205.57	2e-05	6e-05	-2e-05	2e-05	6e-05	8e-05	-2e-05	1e-05	-3e-05	-3e-05	-1e-05	3e-05	1e-05	4e-05	-3e-05	-1e-05	1e-05	5e-05	5e-05	0	3e-05	-2e-05	-2e-05	2e-05	7e-05	6e-05	6e-05	-1e-05	1e-05	-2e-05	3e-05	0	2e-05	5e-05	5e-05	9e-05	9e-05	7e-05	0.0001	7e-05	5e-05	0	5e-05	9e-05	5e-05	2e-05	0	0.00013
	1209.05	-1e-05	6e-05	-2e-05	3e-05	2e-05	4e-05	0	2e-05	-4e-05	1e-05	-1e-05	-1e-05	0	2e-05	-6e-05	0	1e-05	0	5e-05	1e-05	3e-05	-4e-05	-2e-05	1e-05	7e-05	5e-05	2e-05	-1e-05	0	2e-05	6e-05	-2e-05	4e-05	3e-05	5e-05	0.0001	7e-05	0.00012	0.00014	0.0001	0.0001	7e-05	6e-05	8e-05	4e-05	4e-05	-1e-05	9e-05
	1212.54	4e-05	3e-05	-2e-05	1e-05	1e-05	7e-05	1e-05	1e-05	1e-05	4e-05	3e-05	3e-05	-1e-05	0	-4e-05	-3e-05	2e-05	-4e-05	8e-05	4e-05	6e-05	-1e-05	-3e-05	3e-05	9e-05	4e-05	6e-05	0	1e-05	-1e-05	2e-05	-2e-05	5e-05	7e-05	5e-05	5e-05	0.0001	0.0001	9e-05	0.0001	5e-05	3e-05	9e-05	0.00011	5e-05	4e-05	-3e-05	6e-05
	1216.02	8e-05	6e-05	2e-05	9e-05	4e-05	8e-05	0	-2e-05	-3e-05	0	-3e-05	2e-05	4e-05	5e-05	-2e-05	-3e-05	6e-05	5e-05	3e-05	0	7e-05	-4e-05	-3e-05	4e-05	8e-05	4e-05	3e-05	5e-05	0	-2e-05	4e-05	-5e-05	6e-05	1e-05	8e-05	8e-05	5e-05	5e-05	8e-05	5e-05	0.0001	3e-05	7e-05	0.00012	7e-05	7e-05	-1e-05	0.00012
	1219.51	4e-05	7e-05	2e-05	0.0001	0	8e-05	2e-05	3e-05	-2e-05	0	-2e-05	3e-05	8e-05	1e-05	-2e-05	-1e-05	3e-05	-2e-05	8e-05	-1e-05	9e-05	0	0	3e-05	8e-05	6e-05	7e-05	6e-05	0	-5e-05	4e-05	-1e-05	9e-05	0	0.0001	9e-05	8e-05	7e-05	0.00012	5e-05	0.00012	0	8e-05	0.00011	3e-05	2e-05	-1e-05	0.00013
	1222.99	1e-05	0.0001	-1e-05	3e-05	2e-05	5e-05	1e-05	-5e-05	-2e-05	8e-05	6e-05	7e-05	3e-05	5e-05	3e-05	0	4e-05	3e-05	5e-05	-6e-05	8e-05	-2e-05	1e-05	4e-05	9e-05	5e-05	5e-05	6e-05	-2e-05	3e-05	0	1e-05	8e-05	4e-05	0.00014	0.00012	0.00011	5e-05	0.00014	4e-05	8e-05	-3e-05	8e-05	0.00012	6e-05	3e-05	-4e-05	0.00011
	1226.48	2e-05	5e-05	1e-05	2e-05	4e-05	5e-05	3e-05	7e-05	-2e-05	4e-05	-1e-05	2e-05	2e-05	3e-05	-9e-05	-3e-05	9e-05	0	0	1e-05	6e-05	-4e-05	-5e-05	3e-05	8e-05	4e-05	4e-05	2e-05	3e-05	-1e-05	1e-05	-3e-05	0	0	0.00012	4e-05	0.0001	7e-05	0.0001	0.0001	7e-05	1e-05	0.00014	0.00013	5e-05	0	-1e-05	9e-05
	1229.97	3e-05	4e-05	-1e-05	4e-05	2e-05	9e-05	3e-05	1e-05	-5e-05	4e-05	-3e-05	2e-05	-1e-05	3e-05	-1e-05	-1e-05	-2e-05	3e-05	6e-05	0	4e-05	3e-05	-6e-05	-2e-05	5e-05	8e-05	2e-05	0	-1e-05	1e-05	6e-05	1e-05	3e-05	1e-05	0.00011	7e-05	8e-05	7e-05	0.0001	0.0001	7e-05	-2e-05	0.00011	0.00012	6e-05	0	-3e-05	0.00013
	1233.46	3e-05	9e-05	1e-05	7e-05	0	0.00015	-1e-05	1e-05	-1e-05	0	-2e-05	2e-05	1e-05	3e-05	-6e-05	0	6e-05	4e-05	8e-05	-1e-05	7e-05	1e-05	-5e-05	1e-05	0.0001	7e-05	9e-05	3e-05	3e-05	-3e-05	6e-05	-4e-05	2e-05	0	0.00014	9e-05	0.00011	0.00011	0.00014	7e-05	4e-05	4e-05	8e-05	9e-05	8e-05	4e-05	3e-05	0.00011
	1236.95	5e-05	0.00011	0	5e-05	4e-05	9e-05	3e-05	0	-4e-05	4e-05	-2e-05	5e-05	2e-05	3e-05	-4e-05	-5e-05	7e-05	4e-05	6e-05	0	9e-05	3e-05	2e-05	6e-05	0.00011	7e-05	7e-05	-2e-05	3e-05	0	1e-05	0	5e-05	0	0.00012	0.00012	8e-05	7e-05	0.00015	5e-05	9e-05	-1e-05	9e-05	0.00014	4e-05	6e-05	-1e-05	0.00018
	1240.44	2e-05	0.00017	1e-05	2e-05	1e-05	6e-05	1e-05	2e-05	-3e-05	3e-05	-1e-05	5e-05	1e-05	4e-05	-7e-05	-3e-05	9e-05	2e-05	5e-05	-3e-05	9e-05	-1e-05	1e-05	4e-05	8e-05	4e-05	5e-05	1e-05	3e-05	-6e-05	-1e-05	-3e-05	4e-05	1e-05	8e-05	7e-05	0.0001	0.0001	0.0001	9e-05	0.0001	4e-05	0.00012	0.00016	5e-05	1e-05	-6e-05	0.00014
	1243.93	-1e-05	8e-05	-1e-05	7e-05	1e-05	8e-05	1e-05	-2e-05	-3e-05	-1e-05	0	0	-1e-05	7e-05	-1e-05	-1e-05	0.00011	0	5e-05	2e-05	6e-05	-2e-05	0	-4e-05	9e-05	7e-05	3e-05	4e-05	0	-2e-05	0	-1e-05	-1e-05	5e-05	7e-05	0.0001	0.00012	6e-05	0.00012	7e-05	5e-05	0	0.00012	0.00014	1e-05	3e-05	3e-05	0.00011
	1247.42	3e-05	9e-05	-5e-05	7e-05	0	0.00015	3e-05	-1e-05	1e-05	-1e-05	2e-05	2e-05	4e-05	5e-05	-1e-05	-2e-05	4e-05	4e-05	7e-05	0	9e-05	-4e-05	-1e-05	2e-05	0.0001	9e-05	7e-05	4e-05	-2e-05	-5e-05	3e-05	-6e-05	8e-05	1e-05	0.00012	0.0001	7e-05	0.00011	0.00011	8e-05	8e-05	-3e-05	0.00013	0.00013	7e-05	2e-05	-4e-05	0.00017
	1250.91	4e-05	0.00011	6e-05	7e-05	6e-05	0.00018	0	0	-6e-05	4e-05	0	8e-05	4e-05	2e-05	0	3e-05	4e-05	8e-05	6e-05	-2e-05	6e-05	4e-05	-1e-05	3e-05	0.00014	8e-05	5e-05	4e-05	-2e-05	2e-05	5e-05	0	1e-05	2e-05	0.00012	0.00014	0.00011	6e-05	7e-05	4e-05	0.00013	2e-05	0.00015	0.00017	8e-05	7e-05	-5e-05	0.00014
	1254.4	3e-05	0.00014	-1e-05	1e-05	6e-05	0.00013	0	-1e-05	-8e-05	6e-05	5e-05	7e-05	1e-05	0	-1e-05	-3e-05	5e-05	4e-05	2e-05	1e-05	7e-05	-2e-05	-4e-05	2e-05	0.00011	6e-05	4e-05	3e-05	3e-05	-2e-05	-1e-05	-1e-05	5e-05	-1e-05	6e-05	9e-05	0.00011	6e-05	0.00016	0.00016	0.00014	-5e-05	9e-05	0.0001	4e-05	2e-05	-3e-05	0.00019
	1257.89	9e-05	0.00013	-2e-05	0	9e-05	0.00015	2e-05	3e-05	2e-05	8e-05	-2e-05	0	0	6e-05	-2e-05	3e-05	7e-05	2e-05	8e-05	4e-05	9e-05	-3e-05	-1e-05	3e-05	0.00011	0.00012	6e-05	0.00011	0	-2e-05	4e-05	-1e-05	4e-05	0	9e-05	0.00011	8e-05	3e-05	0.00014	2e-05	0.00014	1e-05	5e-05	0.00019	6e-05	3e-05	-4e-05	0.00011
	1261.39	4e-05	0.00014	-1e-05	2e-05	6e-05	0.00013	0	3e-05	-6e-05	2e-05	-1e-05	-1e-05	4e-05	-1e-05	-4e-05	3e-05	6e-05	0	6e-05	-1e-05	0.00011	-3e-05	-3e-05	8e-05	0.0002	3e-05	2e-05	7e-05	3e-05	-2e-05	9e-05	-0.00011	3e-05	0	0.00011	9e-05	6e-05	6e-05	0.0001	6e-05	6e-05	-1e-05	0.00011	0.00013	4e-05	1e-05	-5e-05	0.00016
	1264.88	2e-05	0.00011	4e-05	7e-05	-1e-05	0.00013	0	-1e-05	-2e-05	0	-3e-05	0	3e-05	5e-05	3e-05	-1e-05	0	5e-05	8e-05	-2e-05	0.00013	-6e-05	3e-05	6e-05	0.00015	8e-05	0.0001	6e-05	1e-05	-6e-05	0	0	1e-05	3e-05	0.00015	9e-05	8e-05	5e-05	0.00016	9e-05	7e-05	-5e-05	0.0001	0.00012	4e-05	6e-05	-5e-05	0.00011
	1268.37	-2e-05	0.00013	0	0.0001	3e-05	0.00012	8e-05	-4e-05	-4e-05	2e-05	-2e-05	4e-05	2e-05	3e-05	-3e-05	0	3e-05	3e-05	0.0001	-1e-05	0.00013	0	-7e-05	4e-05	0.00011	8e-05	9e-05	4e-05	-1e-05	0	5e-05	-3e-05	3e-05	9e-05	5e-05	9e-05	0.00011	-1e-05	0.0001	7e-05	0.0001	-3e-05	6e-05	0.00018	0.0001	4e-05	-2e-05	0.00014
	1271.87	8e-05	0.00021	0	0.00011	2e-05	0.00023	-2e-05	-5e-05	-7e-05	8e-05	-7e-05	3e-05	-4e-05	2e-05	-2e-05	0	0.0001	7e-05	3e-05	-1e-05	0.00015	9e-05	-5e-05	1e-05	0.00015	0.00011	5e-05	4e-05	-1e-05	-6e-05	5e-05	-3e-05	5e-05	3e-05	0.00015	9e-05	9e-05	5e-05	0.0001	0.00014	0.00016	-1e-05	0.00014	8e-05	7e-05	6e-05	-4e-05	0.00019
	1275.37	1e-05	0.00017	0	7e-05	-3e-05	0.00013	-2e-05	3e-05	0	2e-05	-4e-05	0	0	2e-05	-5e-05	-6e-05	5e-05	8e-05	0.0001	-4e-05	0.00011	-0.0001	-8e-05	8e-05	0.00016	0.00011	0.00014	0.00011	7e-05	-5e-05	1e-05	-6e-05	4e-05	3e-05	8e-05	9e-05	3e-05	0	0.00016	6e-05	6e-05	-1e-05	0.00013	0.00014	6e-05	0	-1e-05	0.00016
	1278.86	2e-05	0.00014	-2e-05	5e-05	1e-05	0.00011	2e-05	7e-05	-2e-05	6e-05	6e-05	3e-05	-2e-05	-4e-05	-7e-05	2e-05	0	2e-05	0.00011	0	0.00012	-7e-05	-0.0001	4e-05	4e-05	9e-05	8e-05	-2e-05	2e-05	-5e-05	-1e-05	-8e-05	8e-05	1e-05	9e-05	9e-05	0.0001	1e-05	0.00015	5e-05	0.00013	0	2e-05	0.0001	0.00013	2e-05	-3e-05	0.00013
	1282.36	5e-05	5e-05	3e-05	7e-05	6e-05	0.0001	7e-05	-3e-05	-3e-05	3e-05	-3e-05	4e-05	0	8e-05	-6e-05	1e-05	4e-05	9e-05	6e-05	-3e-05	0.00011	3e-05	-7e-05	2e-05	8e-05	0.00011	9e-05	1e-05	1e-05	-5e-05	4e-05	-7e-05	4e-05	3e-05	0.00015	0.00012	0.00015	6e-05	0.00015	9e-05	0.00015	-6e-05	7e-05	0.00017	8e-05	0	-3e-05	0.00015
	1285.86	-4e-05	0.00013	-4e-05	2e-05	5e-05	0.0001	-6e-05	-3e-05	5e-05	-2e-05	-3e-05	7e-05	1e-05	-3e-05	-0.00011	-6e-05	0	5e-05	0.00015	-8e-05	7e-05	1e-05	-5e-05	6e-05	9e-05	0.00014	7e-05	9e-05	-1e-05	-3e-05	7e-05	-3e-05	7e-05	3e-05	6e-05	3e-05	0.0001	9e-05	0.00013	6e-05	0.00012	-7e-05	0.00013	0.00017	0	-2e-05	-5e-05	0.00015
	1289.35	-1e-05	0.0002	1e-05	9e-05	0.00013	0.00013	1e-05	-3e-05	-6e-05	-3e-05	7e-05	7e-05	-5e-05	-2e-05	-7e-05	-0.00011	7e-05	6e-05	7e-05	-1e-05	0.00012	-2e-05	0	0.00015	0.00014	5e-05	0.00016	4e-05	3e-05	3e-05	2e-05	-4e-05	1e-05	-1e-05	3e-05	0.00011	8e-05	8e-05	0.00014	7e-05	3e-05	-3e-05	0.00016	0.00012	3e-05	8e-05	-8e-05	0.00017
	1292.85	0.00011	0.00015	-5e-05	5e-05	-1e-05	0.00017	-0.00011	-5e-05	-7e-05	0.00011	2e-05	7e-05	2e-05	-4e-05	-9e-05	-2e-05	8e-05	3e-05	0.0001	-1e-05	0.00013	5e-05	-4e-05	0.00011	8e-05	6e-05	0	5e-05	-7e-05	-6e-05	4e-05	-1e-05	1e-05	-3e-05	0.00012	0.00018	0.00015	0.00012	0.00015	2e-05	5e-05	0	8e-05	0.00012	0.00014	6e-05	-8e-05	0.00027
	1296.35	8e-05	0.0001	2e-05	0.00012	3e-05	0.0001	3e-05	0	-6e-05	-1e-05	2e-05	4e-05	-3e-05	6e-05	-6e-05	-2e-05	7e-05	3e-05	0.00015	-2e-05	9e-05	2e-05	-6e-05	4e-05	0.00013	0.0001	1e-05	4e-05	-3e-05	1e-05	0	-0.0001	5e-05	3e-05	5e-05	0.0001	0.0001	0.0001	8e-05	8e-05	0.00011	3e-05	0.00014	0.00012	2e-05	0.00012	-6e-05	0.00014
	1299.85	3e-05	0.00012	2e-05	3e-05	3e-05	0.00016	3e-05	0	3e-05	2e-05	3e-05	8e-05	9e-05	-3e-05	-3e-05	-0.0001	0	3e-05	5e-05	3e-05	6e-05	2e-05	-2e-05	3e-05	0.00018	0.0001	0.0001	4e-05	0	-6e-05	-3e-05	-7e-05	6e-05	-6e-05	0.00015	0.00012	0.00014	3e-05	8e-05	9e-05	8e-05	-3e-05	6e-05	0.00014	2e-05	4e-05	-4e-05	0.00019
	1303.35	3e-05	0.00016	-4e-05	1e-05	5e-05	0.00013	4e-05	2e-05	-0.00013	1e-05	2e-05	6e-05	7e-05	-5e-05	-9e-05	0	0.00014	4e-05	9e-05	2e-05	0.00011	0	-1e-05	2e-05	0.00018	1e-05	0.00015	6e-05	8e-05	-2e-05	5e-05	3e-05	0.0001	0	0.00014	8e-05	0.00011	0.0001	0.00012	4e-05	0.00011	-0.00012	0.00021	9e-05	-7e-05	4e-05	-1e-05	0.00018
	1306.85	3e-05	0.0002	1e-05	0.00019	-2e-05	9e-05	6e-05	1e-05	-4e-05	8e-05	6e-05	7e-05	1e-05	-2e-05	-6e-05	0	9e-05	5e-05	5e-05	1e-05	0.00016	8e-05	-2e-05	0.00011	0.00017	4e-05	0.0001	7e-05	-2e-05	-3e-05	8e-05	-7e-05	0.00012	0	0.00023	0.00016	6e-05	-2e-05	0.00021	0.00019	2e-05	-1e-05	0.00015	0.00028	0.00011	4e-05	-0.00015	0.00026
	1310.35	2e-05	0.00018	0	8e-05	4e-05	0.00023	-2e-05	4e-05	-0.00011	6e-05	2e-05	6e-05	1e-05	-3e-05	-3e-05	-0.00012	2e-05	7e-05	0.00018	1e-05	0.00019	-2e-05	-0.0001	0.00015	0.00018	0.00022	0.00016	7e-05	-5e-05	-1e-05	-6e-05	2e-05	5e-05	-1e-05	0.00015	0.00014	0.0002	0.00012	0.00019	7e-05	0.00011	4e-05	0.00016	0.00016	0.0001	-2e-05	-1e-05	0.00025
	1313.86	-3e-05	7e-05	-3e-05	0.00011	-4e-05	0.00015	0	-4e-05	-5e-05	1e-05	5e-05	4e-05	8e-05	6e-05	-9e-05	2e-05	0.00013	6e-05	0.00014	7e-05	0.00015	2e-05	-3e-05	2e-05	0.00016	6e-05	0.00013	0	0	-5e-05	-2e-05	2e-05	7e-05	2e-05	1e-05	3e-05	8e-05	8e-05	0.00015	0.00017	0.00012	-0.00011	0.00013	0.00012	0	4e-05	6e-05	0.0001
	1317.36	2e-05	0.00017	-5e-05	-5e-05	6e-05	0.00019	-1e-05	2e-05	2e-05	0	0	-1e-05	0	9e-05	-0.00012	-4e-05	0.00011	0.00016	8e-05	3e-05	9e-05	-8e-05	-9e-05	-2e-05	7e-05	0.00016	9e-05	1e-05	-2e-05	-6e-05	5e-05	-6e-05	0	-9e-05	1e-05	0.00013	2e-05	0.00013	0.00022	0.00011	0.00013	-0.00011	0.0001	0.0001	7e-05	4e-05	-8e-05	0.00021
	1320.86	6e-05	0.00027	8e-05	8e-05	7e-05	0.00012	2e-05	-1e-05	-7e-05	-5e-05	-4e-05	5e-05	-6e-05	6e-05	-9e-05	-6e-05	0.00014	0.00015	0.00012	6e-05	9e-05	-2e-05	-6e-05	6e-05	0.0001	3e-05	7e-05	0.00012	-1e-05	-0.00011	0.00012	-3e-05	0.0001	3e-05	0.00011	9e-05	6e-05	0.00011	0.00012	4e-05	0.00018	2e-05	0.00021	0.0002	6e-05	8e-05	-3e-05	0.00024
	1324.36	1e-05	0.00018	2e-05	0.00016	5e-05	0.00016	-0.0001	-1e-05	-9e-05	0.00011	6e-05	-4e-05	7e-05	0	-4e-05	5e-05	1e-05	4e-05	8e-05	3e-05	0.0001	-9e-05	-5e-05	0.0001	0.00017	0.00019	0.00014	0.00012	-2e-05	-7e-05	0.00012	-4e-05	4e-05	-4e-05	0.00013	0.00014	0.00011	2e-05	0.00013	5e-05	2e-05	-2e-05	0.00015	0.00018	0.0001	5e-05	1e-05	0.00016
	1327.87	3e-05	7e-05	-2e-05	7e-05	6e-05	0.00017	-3e-05	4e-05	-0.00011	0	8e-05	0	-4e-05	1e-05	2e-05	-3e-05	0.00012	9e-05	0.00014	-9e-05	4e-05	-0.00013	-4e-05	0.00016	0.00019	0.0002	9e-05	4e-05	-2e-05	-2e-05	-8e-05	-8e-05	3e-05	-5e-05	6e-05	0.00011	0.00017	0.00011	6e-05	0.00016	0.00012	-0.00011	3e-05	0.00022	0.0001	8e-05	0	0.00014
	1331.37	5e-05	0.00013	3e-05	9e-05	-4e-05	0.0001	4e-05	0.00015	-8e-05	3e-05	0	6e-05	2e-05	9e-05	-8e-05	-0.00014	8e-05	0.00014	0.00013	-0.00011	8e-05	-0.00014	-0.0001	0.00011	0.00015	0.00023	6e-05	3e-05	6e-05	5e-05	7e-05	-5e-05	0.00014	4e-05	0.00019	0.00017	6e-05	2e-05	0.00021	0.00024	0.00013	-0.00015	0.0001	0.00013	2e-05	9e-05	-1e-05	0.00022
	1334.88	6e-05	0.00025	1e-05	4e-05	3e-05	0.00026	-6e-05	-3e-05	2e-05	9e-05	0	0.00012	5e-05	3e-05	4e-05	-2e-05	0.00024	4e-05	0.00017	-9e-05	0.00015	8e-05	-0.00014	0.00019	9e-05	0.00019	0.00018	2e-05	-2e-05	-0.00015	0	-0.00016	-5e-05	-4e-05	0.00023	9e-05	0.00018	-4e-05	0.00022	7e-05	8e-05	-8e-05	0.00024	0.00011	8e-05	4e-05	3e-05	0.00022
	1338.39	6e-05	0.00012	-7e-05	9e-05	0.00013	0.00024	1e-05	4e-05	-3e-05	0.0001	5e-05	2e-05	7e-05	-5e-05	-1e-05	-3e-05	0.0001	0.00017	0.0001	-2e-05	0.00015	4e-05	-6e-05	8e-05	9e-05	0.00018	0.00013	8e-05	-6e-05	7e-05	0	-7e-05	7e-05	3e-05	7e-05	0.00011	0.00021	6e-05	0.00019	0.00015	0.00013	-0.00012	0.00017	0.00024	0.00017	-3e-05	-7e-05	0.00013
	1341.89	0.00011	0.00016	0	2e-05	4e-05	0.00011	1e-05	-3e-05	3e-05	-1e-05	-1e-05	-2e-05	-5e-05	0.0002	-6e-05	-3e-05	0.00023	-1e-05	8e-05	1e-05	3e-05	0.0001	-5e-05	4e-05	0.00011	7e-05	6e-05	0.00011	1e-05	3e-05	-1e-05	8e-05	5e-05	-5e-05	0.00011	0.00018	0.00012	1e-05	0.00026	0.00015	0.00014	-8e-05	0.00024	0.00026	8e-05	0.00018	-3e-05	0.00021
	1345.4	0	0.00026	5e-05	0.00012	-3e-05	0.00026	0.00012	3e-05	-2e-05	9e-05	-6e-05	-7e-05	5e-05	2e-05	-9e-05	-5e-05	0.00011	0.00011	9e-05	-5e-05	0.00016	0.00011	-7e-05	0.00011	0.0002	0.0002	0.00014	0.00018	-0.00015	-2e-05	2e-05	-2e-05	0	3e-05	0.0002	0.00022	0.00021	1e-05	0.00035	0.00013	0.00011	-0.0001	0.00019	0.00028	-2e-05	3e-05	-9e-05	0.00025
	1348.91	0.00018	0.00018	3e-05	0.00023	8e-05	0.00016	9e-05	-2e-05	-5e-05	0	0.00012	7e-05	-1e-05	3e-05	0.00014	-7e-05	7e-05	5e-05	1e-05	-8e-05	0.00025	-0.0001	-0.00011	0.00018	0.0001	0.00032	0.0001	7e-05	-0.00011	1e-05	5e-05	-1e-05	-3e-05	2e-05	0.00018	-2e-05	0.00016	5e-05	5e-05	0.00012	0.00011	-5e-05	0.00017	0.00015	-1e-05	0.0001	-0.0001	0.00025
	1352.42	0.00015	0.00038	5e-05	0.00019	-0.00014	0.00033	0.00015	-6e-05	0.00013	0.00016	0.00014	0.00015	0.00012	2e-05	-0.00011	4e-05	2e-05	0.0001	-6e-05	-8e-05	0.00015	4e-05	-4e-05	5e-05	0.00016	0.00014	0.00017	-3e-05	-5e-05	-0.00022	5e-05	-6e-05	-6e-05	0.00015	0.00017	0.00018	0.0001	4e-05	0.0001	0.00024	0.00026	-5e-05	0.00016	0.00019	0.00015	8e-05	-6e-05	0.00046
	1355.93	7e-05	0.00011	-3e-05	0.0001	3e-05	0.0002	-0.0001	0.00015	-0.00012	-2e-05	-6e-05	0.00013	2e-05	0.0001	-5e-05	7e-05	3e-05	0.0001	0.00015	-0.0001	5e-05	-0.0001	-0.00011	0	0.00021	0.00012	-3e-05	0.00014	5e-05	-0.00012	8e-05	-4e-05	1e-05	0.0001	0.00024	0.00013	0.00027	9e-05	8e-05	5e-05	0.00013	-0.00014	-3e-05	0.0002	0.00018	-9e-05	-7e-05	0.0003
	1359.43	9e-05	0.00015	-7e-05	0.00011	-3e-05	0.00015	2e-05	-1e-05	-0.0001	8e-05	-2e-05	0.00012	0.0001	-0.00017	-0.00015	-0.00013	0.00014	2e-05	-6e-05	-0.0002	-2e-05	-2e-05	-0.00019	0	0.0001	4e-05	0.0001	1e-05	9e-05	6e-05	5e-05	6e-05	0.00013	-2e-05	9e-05	0.00014	0.00014	0.00017	0.00039	4e-05	2e-05	-0.00024	0.00012	0.00019	0.00012	-0.0001	-0.0001	0.00015
	1362.94	-6e-05	0.00028	-2e-05	-0.00014	4e-05	4e-05	4e-05	-3e-05	0.00011	-9e-05	0.0001	3e-05	4e-05	-5e-05	-0.0001	-6e-05	0.00027	9e-05	4e-05	-0.00015	0	-0.00015	-0.00018	0.00016	0.00019	0.00011	0.00032	-6e-05	0	-0.00014	-0.0001	-7e-05	0.00021	-1e-05	-4e-05	9e-05	0.00016	-1e-05	0.0004	-0.00018	-4e-05	8e-05	2e-05	0.00035	0.0001	7e-05	-0.00027	0.00017
	1366.46	-8e-05	8e-05	-5e-05	0.00017	0.00016	8e-05	0.00019	-3e-05	0.00012	-0.00017	0.00021	-2e-05	5e-05	4e-05	-0.00011	-0.0002	0.00018	-0.00018	4e-05	1e-05	9e-05	-7e-05	-0.00027	-3e-05	5e-05	0.00025	0.00013	5e-05	6e-05	-0.00012	2e-05	-0.00019	6e-05	8e-05	3e-05	0.00018	0.00014	-8e-05	0.00026	-1e-05	-2e-05	-2e-05	0.00022	0.00019	0.00017	0.00015	-0.00014	0.00012
	1369.97	0.00022	-5e-05	-3e-05	8e-05	3e-05	0.00025	-9e-05	0.00011	-6e-05	-2e-05	0.00012	-5e-05	-8e-05	1e-05	-9e-05	0.00013	0.00018	0.00013	0.00018	-7e-05	0.0003	0.00012	-1e-05	3e-05	0.00012	0.00023	0.00012	3e-05	-3e-05	-0.00019	0.00016	-2e-05	-0.00016	2e-05	6e-05	0.00025	0.00034	0	0.00011	0.00015	0.00034	-0.00015	2e-05	0.00025	0.00014	0.0001	-0.00028	0.00012
	1373.48	3e-05	8e-05	0.00015	0.00024	4e-05	0.00022	0.00019	0.0002	1e-05	5e-05	3e-05	4e-05	0.00019	0.00012	-1e-05	0.00014	6e-05	-7e-05	0.00021	-3e-05	6e-05	-7e-05	-0.0001	0.00019	0.00013	9e-05	0.00024	4e-05	3e-05	-6e-05	2e-05	-1e-05	-0.00016	-4e-05	0.00028	0.00023	0.00036	0.00013	0.00019	7e-05	0.0001	-9e-05	0.00015	0.00026	6e-05	4e-05	-0.00024	0.00026
	1376.99	0.00015	0.00014	0.00019	0.00015	3e-05	0.00041	6e-05	-0.00019	-9e-05	-3e-05	0.00012	-0.00015	0.00015	6e-05	-1e-05	-5e-05	0.00026	9e-05	0.00015	0	0.00022	-0.00012	-4e-05	-2e-05	-4e-05	0.00017	0.00032	5e-05	0.00011	8e-05	-3e-05	-4e-05	0.00013	-2e-05	0.00011	-2e-05	-5e-05	-0.00022	0.00032	0.00015	7e-05	-0.00022	-2e-05	0.00038	0.00018	0.00013	-0.00012	0.00018
	1380.5	-3e-05	0.00042	0.00011	-0.0001	-0.00023	0.00041	-8e-05	9e-05	-1e-05	-0.00024	-1e-05	0.00018	6e-05	7e-05	-0.00024	0.00015	0.00024	0	0.00015	7e-05	2e-05	0.00019	0	0.00037	0.00025	7e-05	1e-05	3e-05	9e-05	0.00028	-5e-05	0.00014	4e-05	0.0001	0.00024	-5e-05	-4e-05	0.00014	0.0001	0.00011	0.00017	0.00017	0.00011	0	0.00028	0.00018	-0.00032	0.0001
	1384.02	-0.00012	0.0001	0.00012	-2e-05	6e-05	0.00016	-0.00011	-0.00025	-0.00026	-9e-05	-8e-05	0.00017	7e-05	0.0002	-8e-05	-4e-05	3e-05	0	4e-05	-9e-05	0.00012	8e-05	-7e-05	-5e-05	0.00044	0.00025	0.00012	5e-05	-4e-05	6e-05	1e-05	-0.00028	4e-05	-9e-05	0.00018	0.00014	7e-05	0.00016	0.00036	0.00013	4e-05	-0.00014	0.00016	9e-05	5e-05	-8e-05	-0.00011	0.00019
	1387.53	0.00017	0.0001	-1e-05	0.00022	-0.00015	0.0003	9e-05	0.0001	0.00018	0.00015	0.0001	7e-05	-0.00024	-6e-05	6e-05	0.00012	0.00018	1e-05	6e-05	3e-05	3e-05	1e-05	0.00024	0.00015	0.00022	8e-05	-0.00018	0.0003	-0.00036	4e-05	6e-05	-0.00017	-7e-05	-7e-05	0.00032	0.00018	0.00012	0.00015	9e-05	5e-05	0.00027	-0.00014	-5e-05	0.00042	0.00015	-2e-05	0	0.00031
	1391.05	-0.00014	0.00045	-0.00014	0.00012	0.00018	0.00015	-3e-05	-0.0001	-0.00019	-9e-05	-0.00019	-6e-05	0.00024	-3e-05	-0.00016	-5e-05	0.00013	-0.00018	0	0.00024	0.00031	2e-05	-5e-05	0.00037	0.00032	0.0002	0.00018	7e-05	5e-05	-0.00022	7e-05	-0.00016	1e-05	0.00013	0.00021	0.00037	0.00012	0.00031	0.00015	0.00012	0.00033	6e-05	0.00014	0.00041	0.00031	0.0001	-0.00013	0.00023
	1394.56	1e-05	0.00035	0.00023	0.00046	0.00029	6e-05	-2e-05	0.00014	0.00019	2e-05	-0.00014	2e-05	0.00024	-0.00019	-0.00013	8e-05	0.00036	0.00019	0.00031	-0.00011	0.00015	-0.00023	-0.00015	0.00014	0.00011	-0.00016	0.00023	9e-05	-5e-05	-1e-05	5e-05	0.00021	-5e-05	0.00014	0.00034	0.00016	0.00014	0.0002	0.00044	0.00026	6e-05	-7e-05	0.00024	4e-05	0.00024	-6e-05	-9e-05	0.00035
	1398.08	-0.00011	0.00014	-0.0001	-3e-05	5e-05	0.0001	3e-05	0.00022	-4e-05	6e-05	0.00013	-0.00029	-7e-05	9e-05	0.00012	5e-05	-0.00018	0.0002	0.00055	-8e-05	0.00055	-0.00022	-7e-05	-0.00024	-1e-05	1e-05	0.00043	3e-05	-7e-05	-0.00011	-0.00013	-0.00011	-0.00025	2e-05	0	0.00035	-9e-05	0.00019	0.00026	0.00017	-5e-05	7e-05	-7e-05	0.00041	0.00035	0.00017	5e-05	0.0002
	1401.6	-4e-05	0.0002	0.00019	-0.00013	0.00027	0.00016	-0.00021	1e-05	6e-05	-0.00015	0.00018	0.00041	-0.00011	2e-05	-0.00016	-3e-05	-0.00015	0	0.0002	0.00018	0.00022	-8e-05	-0.00013	0.00027	0.00016	0.00038	0.00014	7e-05	0.0003	-6e-05	7e-05	-2e-05	-0.00027	-0.0001	0.00027	0.00021	5e-05	-5e-05	0.00036	-4e-05	6e-05	-6e-05	-4e-05	0.00019	0.00021	0.00016	-0.00022	0.0003
	1405.11	1e-05	0.00024	-9e-05	0.00029	6e-05	-7e-05	-0.00032	-0.00011	-7e-05	-0.00016	-3e-05	-3e-05	0	5e-05	-9e-05	-0.00021	0.00016	-9e-05	7e-05	-1e-05	0.00019	9e-05	-0.00014	0.00013	0.00023	-1e-05	0.00051	0.00019	-0.00024	1e-05	-0.00017	-0.00033	-0.00022	9e-05	0.0003	0.00024	7e-05	0.00012	0.00012	0.00024	0.00028	-7e-05	2e-05	0.00014	0.00017	-0.00016	-2e-05	0.00033
	1408.63	0.00022	2e-05	0.00017	0.00012	0.00014	0.00023	-0.00026	0.00015	-0.00013	4e-05	-0.00023	-6e-05	-0.00019	-0.00019	-0.0001	-0.00015	-8e-05	0.00018	0.00038	1e-05	0.00024	-5e-05	-0.00022	0.00014	9e-05	4e-05	2e-05	-4e-05	-0.0001	-5e-05	0.00014	-0.00028	0.00015	-0.00011	0.00034	0.00025	0.00036	-8e-05	-1e-05	0.00013	-7e-05	-4e-05	-0.00011	0.00028	0.00017	0.00022	-0.00017	0.00034
	1412.15	-0.00028	0.00044	-5e-05	7e-05	9e-05	0.00018	-0.00012	-0.00037	5e-05	-8e-05	-0.00015	-0.00013	-0.00013	1e-05	1e-05	-3e-05	-1e-05	9e-05	-1e-05	-1e-05	0.00019	-7e-05	-0.00013	0.00028	-1e-05	0.00035	0.00047	0.0002	-0.00016	-0.00012	6e-05	-0.00023	-0.00016	-4e-05	3e-05	0.00021	0	-3e-05	0.00023	0.00018	0	-0.00022	0.0001	0.00027	0.00032	-7e-05	-0.00011	0.00023
	1415.67	0.00023	0.00013	-0.00015	4e-05	-0.00011	0.00026	0.00019	0	-0.00019	0	0.00026	-0.00014	7e-05	0.00017	-8e-05	-0.00011	0.00022	0.00036	0.00025	1e-05	0.0003	-1e-05	-0.00017	0.00012	0.00023	-9e-05	0.00018	-1e-05	-4e-05	9e-05	9e-05	5e-05	0.00018	-0.00016	2e-05	0	0.00021	-2e-05	0.00016	7e-05	9e-05	-0.00019	-5e-05	0.00032	0	9e-05	4e-05	0.00033
	1419.19	-1e-05	0.00015	-0.00015	4e-05	0.00027	0.00041	-0.00019	-0.00028	-6e-05	-0.00032	-5e-05	0.00039	3e-05	0.00037	8e-05	2e-05	-0.00019	8e-05	-0.00018	0.00018	0.00024	-0.00033	-4e-05	4e-05	0.00021	0.00014	0.00031	0.00041	-0.00011	5e-05	0.00031	-0.00029	0.00029	-4e-05	0.00014	0.00038	0	0.00033	0.00016	0.00029	-7e-05	4e-05	0.00017	0.0005	0.00019	0.00012	-0.00031	4e-05
	1422.71	0.0001	0.00027	-0.00013	0.00021	0.00031	0.00041	0.00017	0.00015	-0.0002	0.00012	0.00039	3e-05	0.00032	0	3e-05	-0.00019	0	-0.0003	0.00026	0.00014	0.00049	0.00014	-3e-05	-4e-05	0.00029	0.00011	0.00021	0.00024	-5e-05	-0.00031	-8e-05	0.00015	-0.00023	0.00012	7e-05	0.00027	3e-05	0.00025	0.00029	6e-05	0.00039	-0.00026	3e-05	0.00021	4e-05	-4e-05	-8e-05	0.00052
	1426.23	0.0003	0.00036	-3e-05	7e-05	6e-05	0.0002	-7e-05	0.00011	0.0001	0	-2e-05	0.00017	0.00023	8e-05	0	-0.00022	6e-05	-9e-05	0.00011	1e-05	-9e-05	0.00047	-0.00035	-9e-05	-0.00018	-0.00011	0.00021	0.00026	0.00033	0.0003	0.00015	-0.00016	0.0002	0.0002	0.00022	0.00033	-5e-05	0	-0.0002	0.00017	0.00029	-0.00047	0.00025	3e-05	7e-05	-7e-05	-0.00032	0.00028
	1429.75	0.00016	0.00061	9e-05	0.00035	-9e-05	8e-05	0.00022	-8e-05	-9e-05	-0.00025	5e-05	-0.00034	4e-05	0.00019	6e-05	-0.00027	0.00011	2e-05	6e-05	6e-05	0.00044	1e-05	-0.00022	6e-05	0.00035	0.00036	-1e-05	0.00012	-0.00014	0	-0.00011	0.00012	0.00035	0.00029	-0.0001	0.00051	0.00014	-0.00011	0.00012	0.00029	0.00013	-0.00022	9e-05	0.00023	0.00012	0.0001	0.00039	9e-05
	1433.27	-7e-05	0.00033	0.00011	8e-05	-0.0001	0.00027	0.00022	0.00011	1e-05	-0.00033	0.00019	4e-05	-0.00023	-0.00034	0.00012	-0.00025	-3e-05	3e-05	0.00039	-8e-05	0.00045	0.00046	-0.00034	-0.00011	0.00034	0	4e-05	-0.00011	-0.00023	5e-05	-2e-05	7e-05	-0.00017	0.00038	0.0003	-7e-05	-5e-05	-0.0003	0.00067	-0.00039	0.0001	-0.00014	0.00015	4e-05	0.00017	-0.00015	-8e-05	0.00023
	1436.8	0.00015	0.00042	-0.00028	-8e-05	0.00037	-9e-05	4e-05	0.00011	0.00022	-0.00017	0.00037	0.0003	-3e-05	-0.00021	-0.00019	9e-05	5e-05	0.00031	0.00016	0.00023	0.00011	-0.00029	-5e-05	0.00025	-0.0002	0.00031	0.00058	-3e-05	-0.00036	0.00022	-0.0001	-0.00018	6e-05	-0.00017	0.00044	0.00062	0.00026	0.00029	2e-05	0.00014	0.00032	-5e-05	0.00013	0.00026	6e-05	0.0004	-0.00048	0.00047
	1440.32	-0.00033	-0.00031	-5e-05	0.00026	-6e-05	0.00049	8e-05	5e-05	7e-05	-1e-05	-0.00016	0.00021	-0.00013	-0.00014	-8e-05	-0.00015	0.00046	-0.0001	0.00027	0.0001	0.00035	-0.00031	0.00018	0.00019	0.00022	0.0007	0.00023	-0.00014	4e-05	0.00021	9e-05	-0.0001	9e-05	6e-05	4e-05	-5e-05	0.00016	0.00029	0.00011	-0.00015	0.00056	0.00026	0.00017	0.00044	0.0003	-0.00027	-0.00018	0.00058
	1443.84	-2e-05	0.00055	-0.00015	7e-05	-5e-05	0.00013	0.00014	-0.00014	0.00035	-0.00023	-0.00058	-0.00045	0.00015	-0.00011	0.00013	0.00021	7e-05	-9e-05	0.00042	-0.00035	0.00049	-0.00027	5e-05	2e-05	0.00013	0.00015	0.00012	0.00028	-7e-05	-0.0004	6e-05	-0.00028	-0.00029	0.00011	0.00031	0.00039	0.00045	8e-05	0.00012	0.00029	0.0003	0.00026	0.00023	0.00035	-8e-05	0.00021	-0.00023	0.00017
	1447.37	0.00016	0.00033	0.00041	0.00024	0.00018	0.00019	-3e-05	0.00013	0.00014	0.00044	-7e-05	5e-05	-0.0001	-0.00011	-0.00023	-2e-05	0.00022	0.00024	0.00013	-9e-05	0.00048	8e-05	-0.00014	9e-05	0.00028	4e-05	-4e-05	0.00011	-7e-05	-0.00012	2e-05	4e-05	-0.00019	0.00045	0.00026	0.00056	0.00043	0.00039	8e-05	0.00024	-0.00016	0.00024	9e-05	0.00024	-0.00019	0.00013	-6e-05	0.00036
	1450.89	0.0002	0.00017	-3e-05	0.00025	0.00028	0	0	0.00012	0.00027	-7e-05	0.00011	0.00019	-0.00028	7e-05	-0.00018	-5e-05	-0.00011	0.00023	0.00047	0.00022	0.00045	-0.00015	-0.00015	1e-05	0.00046	0.00039	0.00057	7e-05	-0.00019	-9e-05	-2e-05	-6e-05	0.00025	0.00021	0.00071	0.00018	5e-05	-0.00036	-5e-05	0.00025	0.00041	0.00016	0.00033	0.00046	0.00042	0.00018	-0.00017	0.00076
	1454.42	0.00019	-0.0001	-1e-05	0.00024	-0.0002	0.00033	0.0002	-0.00046	0.00015	-0.00022	4e-05	-7e-05	-0.00017	0	-0.00015	4e-05	7e-05	-0.00037	0.00036	0.00021	0.00016	0.00016	-0.00014	-0.00039	0.0004	0.00022	0.00065	-0.00021	0.00021	-0.00045	0.0001	0.0004	7e-05	-0.00022	0.00033	-0.00014	0.00025	0.00012	-0.00017	0.00025	-4e-05	8e-05	-0.0003	0.00078	0.00021	0.00041	9e-05	-4e-05
	1457.94	-1e-05	0.00056	-0.00039	-7e-05	-0.00025	-9e-05	0.00022	0.00033	0.00054	0.00011	-0.00038	0.00029	0.00011	0.00056	0.00011	0	0.00028	0.00027	2e-05	0.0002	2e-05	0.00021	0.00012	0.00026	0.00011	0	0.00028	0.00011	-0.00015	0.00017	2e-05	0.00022	-0.00024	-6e-05	0.00037	0.00019	8e-05	-3e-05	0.00016	-0.00017	0.0002	-1e-05	0.00036	0.0007	-0.00028	0.00053	-0.0001	-3e-05
	1461.47	-9e-05	0.00075	-0.00024	4e-05	0.00047	-5e-05	0.00045	-0.00027	-8e-05	-0.00031	-0.00025	5e-05	-0.00031	-0.00011	-0.00042	-0.00015	-0.00036	-3e-05	0.00042	4e-05	-0.00021	-0.00034	0.00032	-0.00011	0.00061	0.00019	0.00016	0.00011	8e-05	-0.00018	-0.00013	0.00043	0.0002	-0.00034	-0.00019	0.00093	0	-0.00035	0.00084	-0.00033	-0.00011	-0.0006	0.00043	0.0005	0.00011	-0.00076	-0.00024	0.00031
	1465	0.00038	0.00047	0.00013	-5e-05	-0.00042	-0.00033	0.00021	0	9e-05	-0.00029	0.00047	0.00019	0.00018	0.00032	0	-0.00059	0.00036	-0.00015	0.00071	-0.00018	0.00072	0.00014	-0.00012	0.00046	0.0006	0.00073	7e-05	0.00044	-0.00024	0	-2e-05	-0.00014	0.00012	0.00035	-0.00027	0.00037	0.00029	0.00037	0.00048	0.00031	-0.00041	-1e-05	0.00031	0.00025	-0.0001	-0.0003	-0.00021	0.0002
	1468.52	0.0003	0.00066	0	0.0002	0.00042	-0.00023	0.00063	7e-05	-6e-05	-0.00019	0.00055	-0.00022	0.001	-0.00012	-0.00082	-0.00057	0.00054	-0.00023	0.00073	-5e-05	4e-05	-0.00027	-7e-05	0.0001	0.00083	0.00076	8e-05	0.00025	-0.00025	-8e-05	0.00032	-0.00053	-0.00085	-0.00025	-0.00011	-3e-05	0.00054	-0.00054	0.00016	-0.00029	0.00027	5e-05	-0.00021	5e-05	0.00031	-0.00012	-0.00049	-4e-05
	1472.05	-0.00058	0.0002	0.00031	-9e-05	-1e-05	0.00054	0.00022	-3e-05	0.00024	0.00052	-0.00013	0.00043	0.00038	-0.0003	-0.0006	4e-05	0.00057	0.00043	-0.00022	-0.00049	0.00019	0.00022	0.00025	-0.00012	0.00016	0.00038	0.00086	-5e-05	-0.00045	-5e-05	9e-05	0.00027	-0.00022	0.00092	0.00013	0.00075	0.00018	-0.00036	0.00032	0.00039	-0.00016	1e-05	-1e-05	-0.00021	-6e-05	0.00019	0.00018	0.00113
	1475.58	-0.00037	-8e-05	-0.0001	-0.0001	0.00022	0.00059	2e-05	-6e-05	0.00014	9e-05	0.00026	-0.00057	-0.00078	5e-05	0.00026	-0.00038	0.00011	0.0008	-0.00018	3e-05	0.00034	0.00014	0.00023	0.00021	0.00018	3e-05	-0.00015	0.00027	-0.0008	-0.00017	0.00027	-0.0002	0	-0.00061	-0.00024	0.00017	-0.00025	-0.0003	0.00041	0.00058	0.00033	-6e-05	-0.0002	0.00071	-0.00034	-0.00024	-2e-05	0.00052
	1479.11	-0.00068	0.00035	-0.00013	0.00035	0.00045	0.00036	0.00067	0.00046	3e-05	0.00035	0.00077	0.00073	0.00032	0.00019	-8e-05	-0.00014	0.00037	0.00041	0.00084	0.00012	0.00046	0.00031	0.00075	0.0002	-1e-05	0.00025	0.00033	-0.00018	-0.00027	0.00049	-0.00018	5e-05	0.00047	-0.00012	-9e-05	-8e-05	0.00051	0.00049	0.00089	0.00032	-0.0003	0.00011	3e-05	-1e-05	-0.0003	8e-05	-0.00059	0.00064
	1482.64	-0.00043	-4e-05	0.00019	-0.00043	-0.00028	0.00014	-0.00041	0.00019	0.00012	0.0008	-0.00027	0.0005	0.00017	-0.00055	-0.00066	-0.00026	0.00043	5e-05	-0.00045	-0.00048	-0.00017	0.00058	-0.00047	0.00022	-0.0001	0.00037	0.00032	-0.00057	0.00025	1e-05	-0.0001	-0.00085	-0.00054	0.00015	0.00053	0.00043	-0.00045	0.00018	0.00029	-0.00048	0.00037	1e-05	0.00011	0.00034	-0.00011	0.00035	-0.0007	0.00058
	1486.17	0.0002	0.00063	-0.00089	0.00038	-0.00016	0.00022	0.00012	-0.00012	0.00027	-3e-05	7e-05	-6e-05	0	0.00104	6e-05	-0.00049	0.00027	-1e-05	-3e-05	0.0002	0.00053	0.00014	-0.00028	0.00053	0.00019	0.00016	3e-05	0.00073	5e-05	7e-05	0.00107	-0.00038	0	0.00035	0.00055	1e-05	0.0001	0.0007	0.00041	5e-05	-0.00035	-2e-05	0.00034	0.00012	-0.00016	0.00047	9e-05	0.00021
	1489.7	-9e-05	0.0004	-6e-05	5e-05	9e-05	0.00096	-0.00052	-0.00019	-0.00022	6e-05	-0.00037	-7e-05	-0.0002	0.00055	0.00025	9e-05	0.0001	-0.00019	0.00029	-0.00019	-0.00047	-0.00018	0.00045	0.00054	6e-05	-8e-05	-0.00035	-0.00026	0.00028	0.00039	5e-05	0.00041	1e-05	0.00028	0.00019	0	2e-05	-9e-05	0.00035	-0.00059	3e-05	-0.00053	0.00042	0.00035	-0.00017	0.00019	-0.00016	7e-05
	1493.24	0.00017	0.0003	0.00067	0.00023	1e-05	0.00079	-0.00028	0.00064	4e-05	0.00028	-0.00015	0.00038	0.00017	0.00012	-0.00047	9e-05	0.00049	0.0001	3e-05	-0.00046	-0.00017	-0.00035	-0.00028	-6e-05	0.00017	0.0007	0.00026	-7e-05	-0.00023	0.0004	-0.00019	-0.00021	-0.00036	-3e-05	-3e-05	-7e-05	9e-05	0.0008	0.00042	0.00027	0.00038	-0.00041	2e-05	0.00087	-1e-05	-0.00051	1e-05	0.00063
	1496.77	0.00022	5e-05	0.00066	-3e-05	0.00044	-6e-05	0.00069	-0.00059	0.00013	0.00053	-0.00019	-0.00016	-0.00015	-0.00075	0	8e-05	2e-05	-0.00067	0.00034	-0.0003	-0.00035	0.00019	-0.00019	0.00096	0.00054	-0.00041	7e-05	-0.00017	0.0002	-5e-05	0.00015	0.00036	6e-05	-0.00036	0.0007	0.00061	-0.00046	-0.00011	0.0009	0.00072	8e-05	-0.00023	-9e-05	0.00075	0.00047	-6e-05	-0.00071	0.00077
	1500.3	-0.00048	0.00076	3e-05	0.00019	0.00066	0.00027	0.00089	-0.0004	5e-05	-0.00077	0.00101	-1e-05	0.00013	-6e-05	-6e-05	-4e-05	0.0007	6e-05	-0.00018	-0.00064	0.0005	0.0003	0.00057	0.00052	0.00104	0.00049	0.00034	-0.0003	0.00034	0.00025	-0.00012	0.00048	-0.0002	-1e-05	0.00016	-0.00032	0.00045	0.00038	0.00121	0.00012	0.00045	0.00063	0.00043	0.00122	0.00091	-8e-05	-0.00056	-0.00056
	1503.83	0.00015	-0.00011	0.00018	0.00126	0.00029	-9e-05	-0.00048	-0.0005	3e-05	-0.00059	-0.00016	-0.00084	0.00045	0.00055	-0.00061	-0.00035	0.00066	-0.00049	0.00027	9e-05	-0.00023	0.00034	-0.00012	-0.00017	-0.00024	0.00018	0.00094	1e-05	-0.00057	0.00067	-0.00044	-0.00084	-0.0002	0.00053	0.0006	-0.00048	0.00071	0.00042	0.00015	0.00037	0.00092	-9e-05	0.00019	0.00037	-0.00057	-0.00026	-0.00038	4e-05
	1507.37	0	0.0006	0.00046	0.00067	-0.00064	-0.00021	0.00036	0.00057	7e-05	-0.00031	0.00033	0.00072	-0.0003	-0.00064	-0.00076	9e-05	0.0014	-1e-05	-0.00083	1e-05	-0.00012	1e-05	-2e-05	0.00029	0.00148	-0.00042	0.00113	0.00104	0.00038	0.00065	-0.00025	-0.00035	8e-05	0.00055	-0.0001	0.00043	0.00079	0.00037	-0.00038	6e-05	0.0002	0.0001	-0.00055	0.00071	0.00064	0.0003	3e-05	0.00032
	1510.9	-0.00039	0.00062	-0.00022	6e-05	0.00124	-0.00014	-0.00051	-0.00029	0.00018	-5e-05	0.00063	-0.00015	-0.00032	-0.00046	-2e-05	-4e-05	-4e-05	1e-05	0.00028	6e-05	-0.00081	-0.00021	0.0005	0.001	-0.00057	-0.00079	0.00067	0.0002	-6e-05	-0.00075	-0.00069	-0.00025	0.00035	0.00025	0.00053	-0.00017	0.00043	-0.00087	0.0009	-0.00036	-2e-05	0.00061	0.00018	2e-05	0.00069	0.00025	-0.0001	6e-05
	1514.44	0.00073	0.00074	0.00094	-0.0008	0.00072	-0.0003	0.00118	-0.0005	0.00025	-0.00048	0.00059	-6e-05	-0.00037	-0.00013	-0.00066	-0.00089	0.00053	0.00021	-0.00052	0.0004	-0.00066	0.00049	-0.00029	0.00037	-0.00142	-0.00041	-0.00052	-0.00105	-0.00109	-5e-05	-0.00095	0.00041	0.00045	-2e-05	0.0006	0.00021	0.00105	-0.00042	1e-05	0.00015	0.00153	-0.00051	0.00053	0.00127	0.00048	-0.00055	0.00021	0.00123
	1517.98	-0.00056	0.0005	0.0005	0.00074	0.00047	0.00077	-0.0011	0.00025	0.00105	0.00038	0	-0.00062	-0.00091	-0.00033	-0.00072	-0.00037	0.00056	-0.00012	0.00064	-0.00028	-0.00073	-0.00087	7e-05	-0.00054	0.00035	0.00034	-0.00026	-0.0011	-0.00049	0.00055	0.00025	-0.00116	0.00058	1e-05	0.00077	0.00023	-0.00022	0.00016	0.00033	8e-05	8e-05	0.00122	0.00021	-0.00062	0.0003	-0.00041	-0.0004	-5e-05
	1521.51	0.00065	0.00032	-0.0002	0.00143	0.00055	0.00094	-0.00028	-0.00071	0.0004	0.00065	0.00015	-0.00033	0.00021	0.00101	0.00041	-0.00048	0.00034	0.00025	0.00039	0.00126	-0.00048	0.00037	-0.00015	0.00031	0.00018	-0.00032	0.00052	-0.00052	-0.0001	0.00037	-0.00057	0.00088	-6e-05	-0.00061	-0.00031	0.00122	0.00052	0.00142	0.00021	0.00049	5e-05	-0.00065	-0.00021	0.0003	-0.00021	0.00091	-0.00064	-0.00019
	1525.05	0.00043	0.0005	0.00029	0.00069	0.00055	-9e-05	-0.00047	-0.00107	0.00029	0.00014	0.0003	-0.00108	-0.00166	-0.00028	0.00034	0.00028	-0.00011	-0.001	-0.00063	-2e-05	-0.00038	0.0001	0.00022	-0.0002	-3e-05	6e-05	-0.00064	-0.00074	-0.00029	-0.0004	-0.00049	0.00026	0.00044	0	0.00089	0.00095	0.00046	-0.00029	9e-05	0.00083	-0.00091	0.00034	-0.00101	0.00043	-2e-05	-0.00024	-0.00026	0.0002
	1528.59	0.00013	0.00078	0.0003	0.00105	0.00099	0.00165	0.00015	0.00018	-0.00029	0.00072	0.00067	-0.00018	0.0004	0.0005	0.0001	-0.00151	0.0011	-0.00047	0.0003	0.00084	0.00012	0.00065	-0.00033	0.00055	-0.00055	0.00138	0.00129	-0.00059	0.00045	-0.00056	0.0001	-2e-05	0.00013	0.00093	0.0002	0.00106	0.00047	-0.00035	0.00027	0.00226	0.00027	0.00021	0.0006	0.00034	-0.00068	-0.00034	-0.00067	0.00038
	1532.13	0.00011	0.0006	0.00027	-0.00036	0.00015	-0.00022	0.00036	-0.00124	-0.00143	-0.00017	0.00034	-5e-05	-0.00163	-0.00149	0.00094	0.00022	-0.00045	-0.00025	0.00073	-0.00047	-0.00036	-0.00021	-0.00039	-0.00062	0.00061	-0.00018	-0.00042	-0.00081	-0.00027	0.0005	-0.00101	0.00027	-0.00088	0.00061	0.00012	0.00138	0.00014	0.00104	-0.00047	0.00013	-4e-05	0.00034	0.00061	0.0003	-0.00023	0.00013	0.00069	0.00012
	1535.66	-0.00033	0.00065	0.00058	0.00101	0.0007	0.00041	-7e-05	0.00101	-0.00022	-0.00033	0.00071	0.0004	-0.0005	0.00036	-0.00073	-0.0004	-0.00052	0.00056	0.00014	0.00191	0.00073	-0.00089	-0.00075	0.0017	0.00027	-0.00059	-0.00105	0.00073	-0.0001	8e-05	0.00026	0.00023	-0.00085	0.00076	-0.00025	0.00031	7e-05	-0.00059	0.00064	0.00125	0.00147	0.00072	0.0011	-0.00032	0.00087	-0.00011	-0.0002	-0.00073
	1539.2	0.00097	0.00145	0.00117	0.00037	0.00038	-0.00064	0.00082	-0.00049	0.00068	0.00014	0	0.00062	-0.00023	-0.00057	0.00062	-0.00079	0.00035	-0.00102	0.00037	-0.0005	0.00113	0.00089	-0.00202	0.0002	0.00065	0.00112	-0.00038	-0.00086	0.00021	0.0005	-0.00031	-7e-05	-0.00046	0.00085	0.0005	8e-05	-0.00101	-0.00069	0.00035	-0.00029	0.00043	-0.00084	-0.00048	-0.0001	-0.00058	9e-05	-0.00046	0.0012
	1542.74	0.00025	0.00087	0.00072	-0.00034	0.00083	-0.00016	-0.00051	-0.0001	0.00035	-0.00036	0.0007	0.00023	0.00028	0.0012	-0.00011	-0.00076	0.00129	0.00098	0.00023	-0.00096	0.00094	0.00074	0.00078	0.00152	0.00059	0.00175	0.0006	-0.00066	-0.00021	0.00267	0.00105	-0.00032	-0.00023	0.0011	0.0011	-0.00034	0.00025	0.0017	0.00119	0.00064	0.00186	0.00055	-0.00039	0.0001	6e-05	-0.00011	-0.00086	0.0011
	1546.28	0.0003	-0.00106	-0.00053	-0.00022	-0.00082	-0.00031	-0.00114	-0.00011	-0.00078	0.00097	0.0006	5e-05	6e-05	-0.00034	-0.0003	-0.00092	-0.00037	-0.00016	0.00067	0.00013	0.00093	-0.00019	-0.00086	0.00058	0	0.00078	-0.00062	0.00028	-0.00119	-0.00068	-0.00014	-0.00112	-0.00029	0.00172	0.0006	0.00077	0.00034	0.00044	-0.0003	-0.00127	0.00037	0.00042	-0.00024	0.00064	0.00034	-0.00079	-0.0012	1e-05
	1549.83	-0.00031	0.00042	0.00105	0.00165	-0.00116	0.00119	0.00081	0.00094	9e-05	0.00019	0.00022	-0.00074	-0.00064	-0.00104	0.00068	0.00132	0.00076	0.00079	0.00053	6e-05	0.00053	0.00118	0.0005	-0.00058	0.00126	-3e-05	0.00046	-2e-05	0.00015	0.00081	-1e-05	-0.00092	0.00023	0.00141	0.00043	3e-05	0.00101	0.00173	0.00022	0.00077	0.001	0.00109	0.00052	0.00071	0.00076	-0.00019	0.00031	0.00046
	1553.37	0.00132	-0.00066	0.0013	-0.00054	-0.00104	0.00047	0.0006	6e-05	-0.00078	0.0011	0.00046	0.00025	-0.001	0.00021	-0.00051	-0.00052	0.00091	0.00064	0.00051	-0.00079	-0.00095	-0.00032	0.00013	-0.00024	0.00011	-0.00217	-0.0001	-0.00068	0.00035	-0.00121	-0.00049	-0.00076	-0.00011	0.00038	0.00057	0.00107	0.00051	0.00068	-0.00113	-3e-05	-6e-05	0.00078	-0.00203	0.00035	6e-05	-0.00012	-0.00038	0.00107
	1556.91	0.00173	0.00038	0.00079	0.00121	-0.0001	-0.00164	-0.00053	0.00112	-0.00194	0.00175	0.00097	-0.00134	0.00062	0.00184	0.00117	-0.00082	-0.00042	-0.00063	-0.00125	0.00142	0.00043	0.00057	-0.00166	-0.00014	-8e-05	0.00185	-0.00084	-0.00049	0.00012	0.00103	4e-05	0.00055	0.00032	0.00198	-0.00047	0.00067	0.00079	0.00097	0.00063	0.0003	0.00074	8e-05	0.00121	0.00119	-0.00129	0.00078	-0.00083	0.00067
	1560.45	-0.00031	-0.00104	-0.00053	-0.00091	-0.00141	-0.00026	-0.00132	0.00032	-0.00077	-0.00062	0.00018	0.00118	0.00099	0.00093	-0.00069	-0.00041	0.00145	-0.00067	0.00176	-0.00025	0.00012	0.00028	-0.00028	0.00019	0.00102	0.00032	0.00027	-0.00057	-0.00182	-0.00069	0.00035	-0.0006	0.00127	-0.00018	0.00104	-0.00111	7e-05	0.00095	-0.00158	-0.00253	0.00118	0.00062	0.00204	0.00163	0.00012	-0.00024	-0.00026	-3e-05
	1564	0.00187	-5e-05	0.00017	0.00068	0.0012	-0.00013	9e-05	-0.00066	-0.00162	-0.00035	0.00117	0.00135	0.0006	0.00078	-0.00033	-0.00047	-0.00167	0.00059	-0.00094	0.00023	0.00088	-0.00177	0.00073	0.00025	0.00195	-0.00057	0.00111	-0.00154	0.00047	0.00068	0.00173	-0.00015	0.00108	0.00089	0.00119	-0.00029	-0.0003	-0.00083	0.00081	-0.00031	0.001	-0.00103	0.00216	0.00147	-0.00062	0.00151	0.00033	-0.00123
	1567.54	-0.00018	0.00026	0.00225	-0.00052	-0.00075	-0.00081	-3e-05	-0.00058	0.00026	0.00063	0.00051	-0.00152	0.001	8e-05	-0.00065	-0.0011	-0.00014	0.00172	0.00065	-0.00023	-6e-05	0.00083	0.00061	-0.00086	0.00049	-0.0007	0.00065	-0.00108	0.00013	-0.00074	-0.00043	0.00013	0.00012	-0.00027	0.00016	-0.00109	-0.00058	0.0011	-0.00207	0.00037	0.00026	0.00051	0.00093	0.00032	-0.00255	-0.0003	-0.00128	0.00155
	1571.09	-0.00224	0.0009	0.00052	-0.00053	-0.00085	0.0011	0.00053	-0.00038	0.00121	0.00098	-0.00042	0.00107	-0.00048	0.00027	0.00083	-0.0012	0.00057	-0.00084	0.00027	0.00139	0.00028	0.00038	0.0004	-0.00026	0.00038	-0.0013	-0.00047	0.0003	-0.00106	0.00063	-0.00052	-7e-05	0.00131	-0.00098	0.00072	-0.00042	0.00253	-0.00011	5e-05	0.00025	-7e-05	0.0014	0.00051	0.00156	0	0.00111	0.00092	0.00192
	1574.63	-0.00084	0.00146	-1e-05	-9e-05	0.00211	-0.00016	-0.00056	-0.0008	0.00034	-0.00097	0.00028	0.00097	0.00042	0.00024	-0.00023	-0.00049	-0.00058	-3e-05	0.00056	-0.00023	-3e-05	0.00068	0.00059	0.00148	-0.00035	-0.00077	-0.00027	-0.0004	-0.00048	5e-05	0.00149	-0.00074	-0.00025	-0.00012	0.00092	0.00065	-0.00016	-0.00079	-0.00113	-0.00069	0.00211	0.00173	-6e-05	0.00059	0.00039	-0.00021	-1e-05	-0.00129
	1578.18	0.00035	6e-05	0.00029	0.00082	0.00218	0.00196	0.00033	0.00125	0.00042	0.00083	0.00058	0.001	0.00056	-0.0009	-0.00121	6e-05	-0.00089	0.00026	0.00029	0.00069	-8e-05	0.00072	0.00081	-0.00023	0.00079	0.0006	0.00016	0.00267	0.00136	-0.00104	0.00219	0.00026	-0.00073	0.00052	-0.00132	0.00108	0.00126	0.00116	0.00123	0.00051	0.00172	0.00074	0.0006	0.00068	0.00102	0.0009	-0.00061	-0.00016
	1581.72	-0.00075	0	0.00094	-0.00069	0.0003	0.00124	-0.0008	0.00082	-0.00161	0.00179	0.00024	0.00038	-0.00088	3e-05	-0.00124	-0.00053	-0.00134	-0.00218	0.00064	-0.0003	0.00011	0.00221	-0.0006	-0.00081	-0.00182	0.00044	-0.00038	-0.0013	7e-05	-0.0002	-0.00076	0.00118	-0.00105	-0.00176	-0.00096	0.00062	0.00113	-0.0019	0.00127	-0.00044	0.00053	-0.00017	0.00034	0.00126	0.00097	0.00024	-0.00168	-0.00066
	1585.27	-0.00183	0.001	0.0009	0.00026	-0.00098	-0.00017	0.00015	-0.00032	-0.00044	0.00044	-0.00082	0.00189	0.00186	-0.00085	-0.00083	0.0003	0.00025	-0.00051	-0.00123	-0.0002	0.00179	0.00015	0.00028	-0.0003	0.00048	0.00022	0.00073	0.00035	0.00011	-0.00116	0.00044	0.00012	0.00017	0.00057	-1e-05	0.00111	0.00183	0.00176	0.00103	1e-05	-0.00014	-0.00099	0.00125	-0.0013	-0.00015	-4e-05	0.00096	-0.00022
	1588.82	-0.00165	0.00155	0.00028	0.001	-0.00217	0.00147	-0.00107	-0.00105	-0.00142	0.00058	-0.00036	-0.00075	-0.0007	0.0007	-0.00051	-0.00146	0.00112	-0.00071	0.00099	0.00012	-0.00092	0.00096	0.00024	-0.00081	-0.00011	0.00078	0.00013	-0.00048	-0.00048	-0.00133	4e-05	-0.00012	0.00139	0.00057	-0.00027	-0.00032	0.00037	1e-05	0.00081	-0.00035	0.00069	-0.00054	-0.00078	0.00043	0.00124	0.00046	-0.00139	-0.00013
	1592.37	8e-05	0.00015	8e-05	0.00087	0.00024	0.00082	-0.00051	-0.00011	-0.00048	0.00017	-0.00096	-0.00026	0.00054	-0.0001	7e-05	0.00115	-0.00017	2e-05	-0.00031	-0.00096	-0.00048	0.00071	-0.00085	0.00018	0.00054	2e-05	0.00061	-0.00034	-0.00134	-0.00072	-0.0015	0.0017	0.00238	0.00027	0.0019	0.00022	0.00069	-0.00078	-0.00128	-0.00027	0.00058	0.0002	0.00013	0.00113	-0.00021	0.0007	-0.0005	0.00014
	1595.92	0.00011	-0.00103	0.00014	0.00133	0.00015	0.00031	0.00065	3e-05	0.00046	0.00017	0.00012	0.0009	-0.00081	-0.00046	-0.00028	-0.00176	0	0.00045	0.0004	-0.00067	0.00077	0.00055	-0.00077	6e-05	0.00033	0.00107	-0.00079	0.00023	-5e-05	0.00031	0.00017	0.00035	-0.001	-0.00027	0.00026	0.00033	0.00051	0.0004	-0.00091	-0.00022	8e-05	0.00025	-0.00078	3e-05	7e-05	0.00063	-0.00063	-0.00078
	1599.47	-0.00038	0.00071	0.00074	-1e-05	0.0001	0.0002	0.00025	0.00077	-0.00056	-0.00042	-0.00035	0.00029	0.0006	0.00012	0.00081	6e-05	0.00058	-0.00011	0.00056	-0.00059	0.00075	0.00031	-0.0005	0.0006	-0.00021	0.00031	-0.00066	-0.00015	-0.00072	-0.00085	9e-05	0.00045	-0.00054	-0.00049	-0.00048	-0.00015	0.00032	-0.00057	9e-05	-0.00024	0.00065	-0.00016	1e-05	0.00046	-0.00016	-0.00033	0.00018	-0.00018
	1603.02	-0.00017	0.00052	0.00056	-4e-05	-1e-05	0.00013	0.001	-0.0002	-4e-05	9e-05	0.00014	-0.00058	-1e-05	0.00126	0.00013	-0.00048	-0.00013	0.00064	0.00054	0.00011	0.00018	0.00034	-0.00034	0.00015	0.00019	0.00033	0.00025	0.00014	0.00022	0.00045	0.00011	-4e-05	0.00024	0.00017	0.00032	0.00039	0.0005	-0.00038	0.00082	-0.00059	-0.00017	5e-05	0.00012	0.00095	-0.00017	-0.00019	-0.00025	-0.00103
	1606.57	-7e-05	7e-05	0.00093	0.00067	0.00083	0.00038	0.00063	-0.00035	0.00015	-0.00029	0.00013	-5e-05	-0.00021	0.00023	-0.00025	0.00026	-0.00038	0.00036	-0.00041	0.00018	0.00064	-0.00026	0.00014	0.00032	0.00031	0.00033	-0.00016	0.00011	8e-05	-0.00012	-0.00023	0.00036	0.00034	1e-05	-0.00031	-8e-05	-0.0001	-0.00015	-0.00032	-0.00023	-0.0004	-4e-05	0.00033	0.00049	-0.00012	-7e-05	-0.00021	-0.00054
	1610.12	-0.00027	0.00032	0.00048	0.00012	-9e-05	-6e-05	9e-05	0.00015	-7e-05	-0.00046	-7e-05	0.00017	6e-05	8e-05	0.00023	0.0001	0.00027	-1e-05	0.00024	-0.00013	0.00034	0.00022	-0.00106	0.00038	-5e-05	0.00084	-0.00031	-0.00014	-7e-05	7e-05	-0.00011	7e-05	-0.00019	-4e-05	-0.0001	0.0003	-7e-05	0.00047	0.00013	-7e-05	0.00017	-0.00044	-0.00042	0.00024	-0.0002	-0.00013	-0.00013	0.00018
	1613.67	-2e-05	-0.00023	6e-05	-0.00041	-0.00011	-0.00016	0.00015	0.00023	0.00023	-0.00013	3e-05	0.00048	0.00032	-0.00021	-0.00033	0.00012	9e-05	-8e-05	0.00019	0	0.00027	0.00042	6e-05	0.00024	0.00055	0.00052	-2e-05	-2e-05	0.00022	-0.00029	0.00034	0.0005	0.00026	0.00011	0.0001	-2e-05	0.0004	0.00024	0.00027	0.00021	0.00014	5e-05	-0.00023	-0.00017	0	0.00046	0.00014	4e-05
	1617.22	-0.00014	-0.00011	-0.00024	3e-05	0.00017	-7e-05	0.00023	0.0001	-3e-05	-0.00035	0	-4e-05	0.00058	0.00014	0.00019	-0.00037	0.00045	-0.00032	4e-05	0.00024	-1e-05	0.00017	0.0001	-0.00029	0.00019	0.00019	-1e-05	0.0004	0.00017	-5e-05	-4e-05	-0.00033	-0.00014	-5e-05	-8e-05	-0.00045	0.0003	0.00045	-0.00028	-0.00047	-0.00017	0.00016	0.00023	0.00047	-0.0002	0.00034	0.0001	0.00038
	1620.78	0.00018	0.0001	-0.00017	0.00014	0.00027	0.00039	0.00048	0.00051	0.00013	0.00012	-0.00025	5e-05	0.00015	0.00045	0.0002	0.00014	0.00045	-0.00026	-0.00028	0.00023	-1e-05	9e-05	-0.00024	-0.00018	0.0003	6e-05	0.00012	0.00017	-3e-05	0.00033	0.00022	0.00031	-0.00011	0.00012	-0.00036	0.00038	0.00026	0.00025	4e-05	0.00039	-0.0001	0.00016	0.0003	0.0001	0.00041	4e-05	6e-05	0.00027
	1624.33	0.00011	-0.00034	-6e-05	1e-05	0.00025	0.00024	1e-05	-7e-05	-0.00057	-0.00078	0.00015	0.00075	-0.00057	0.00039	-0.0004	-0.00082	0.00011	-0.0003	0.0001	-0.00011	-0.0005	0.00034	0.0001	0.00021	-3e-05	-0.00023	-0.00057	0.00022	-0.00021	0.00049	-0.00015	0.00025	0.00029	-0.0001	6e-05	2e-05	0.00017	0.0003	0.00049	0.00053	-3e-05	0.00032	0.00036	-7e-05	-0.00046	0.00024	0.0003	-0.00014
	1627.88	0.00015	-0.00011	0.00037	-0.00068	-6e-05	0.00029	0.00013	-2e-05	-4e-05	-0.00063	-0.0002	0.00011	0.00011	-0.00011	-9e-05	-0.00028	0.00042	0.00036	0.00013	-0.00079	-0.00013	0.00068	-0.00034	-0.0003	0.00025	4e-05	9e-05	0.00012	0.00055	0.0003	0.00036	-0.00063	-0.00023	-0.00054	-0.00031	0.0004	-9e-05	0.00071	0.00036	0.00035	0.0007	0.00071	0.00012	0.00054	-0.00035	-5e-05	0.00011	-0.00032
	1631.44	-5e-05	-0.00029	9e-05	-0.00011	-0.0001	0.00013	-9e-05	3e-05	-0.00039	0.00054	0.00014	-0.00047	4e-05	6e-05	-9e-05	1e-05	-8e-05	-0.00015	0.00056	0.00036	-0.00017	-5e-05	0.00064	2e-05	0.0002	0.0002	0.00044	2e-05	5e-05	1e-05	0.00049	0.00089	-0.00042	7e-05	-0.0009	-0.00016	0.00016	0.00028	-0.00032	0.00025	0.00034	6e-05	-0.00037	0.00029	-0.00019	3e-05	0.00016	-0.00034
	1634.99	-0.0003	2e-05	0.00056	-0.0002	0.00043	0.00012	-9e-05	-0.00026	0.0002	-0.00026	-8e-05	0.00049	-0.00051	0.00016	0.00025	-6e-05	-0.00027	-0.00015	0.00043	0.00042	0.00027	-4e-05	-0.0004	2e-05	0.00022	9e-05	-0.00015	-0.00019	0.00057	0.00012	0.0001	-1e-05	0.00035	-0.00014	0.00014	3e-05	2e-05	-7e-05	0.0005	-0.00026	0.00024	-0.00023	-7e-05	-0.00032	-0.00016	0.00017	0.00019	-0.00026
250 nm 1.5 mOD	Wavelength (nm)
Time (ps)	0	-5.00404	-4.73335	-4.48667	-4.23734	-3.98669	-3.73736	-3.48533	-3.23468	-2.98668	-2.73735	-2.48802	-2.23737	-1.98534	-1.73734	-1.48801	-1.23868	-0.98803	-0.73738	-0.48937	-0.23735	0.01198	0.03065	0.05333	0.07464	0.09596	0.11864	0.14397	0.1693	0.19198	0.21731	0.24529	0.27596	0.30129	0.33064	0.36131	0.39198	0.42529	0.45998	0.49467	0.52931	0.56664	0.60529	0.644	0.6853	0.72797	0.77065	0.81597	0.86266
	747.37	0.00138	-0.00228	-0.00025	0.00471	-0.00073	0.00461	-0.00035	-0.00046	0.00134	0.00328	-0.00099	0.00056	0.00821	0.00113	0.00305	-0.0035	0.00369	-0.00329	0.00511	-0.00424	0.00219	-0.00176	0.00204	0.00097	-0.00394	0.00062	0.00159	-0.00123	-3e-05	0.00112	-0.00638	0.00499	0.00336	-0.00113	-0.00654	-0.00164	-0.00207	0.00291	0.00192	0.00311	-0.0015	-0.00942	-0.00486	0.00363	-0.00657	0.00426	-0.00122	0.00271
	750.776	-0.00022	-0.0028	0.00035	0.00086	-0.00176	0.00078	-0.0007	0.0059	0.00107	0.00362	0.0016	-0.00087	0.00237	0.00073	0.00348	0.00501	0.00014	-0.00322	-0.00252	0.00608	-0.0023	0.00047	0.00064	-0.00186	0.0024	-0.0043	0.00674	0.00229	0.0018	-3e-05	-0.00155	-0.00158	0.00624	-0.00128	0.00282	0.00365	-0.00137	-0.00246	0.00479	0.00568	0.00315	0.00319	-0.00157	0.00371	0.00343	0.01303	0.00102	-0.00035
	754.183	0.00657	0.00241	-0.00179	0.00244	-0.0002	0.00091	-0.002	-0.00732	0.00181	0.00022	-0.00722	0.00683	0.00479	0.0034	-0.00184	-0.00055	0.0007	-0.00294	-0.00319	0.00346	0.00134	-0.00093	-0.00569	-0.00081	-0.00403	-0.00238	-0.00288	-0.00643	0.00195	-0.00315	-1e-05	0.00081	-0.00523	0.00181	-0.005	-0.00597	-0.00211	0.00576	0.00114	-0.00699	0.00048	0.00522	-0.00566	-0.00218	-0.00027	0.00386	-0.004	-0.00582
	757.591	0.00102	0.00055	-0.00405	-0.00357	0.00108	-0.00186	0.0056	-0.00118	-0.00256	-0.00142	-0.00447	-0.00782	-0.00125	0.01085	0.00082	-0.00323	0.00194	0.00015	-0.00119	-0.00465	-0.00083	-0.00305	5e-05	-0.00107	0.00698	0.00117	-0.00076	-0.00968	0.00091	0.00741	0.00509	-0.00518	0.00145	-0.00098	0.00199	0	-0.00012	0.00198	0.00014	0.00518	-0.00845	-0.00214	0.00064	0.00657	-0.00289	-0.00282	-0.00391	-0.00206
	760.999	0.00463	-0.01049	-0.00487	-0.00225	-0.00638	-0.00099	-0.00149	-0.00293	0.00156	-0.00183	-0.00807	-0.00012	-0.00078	-0.00279	-0.00471	-0.01402	-0.00192	-0.00187	-0.0054	-0.00326	-0.0071	-0.00801	-0.00074	0.0051	-0.00309	-0.00653	0.00192	0.00401	-0.00519	-0.00323	-0.00088	0.00033	-0.00309	-0.00476	-0.0031	0.00113	-0.00773	3e-05	0.00339	-0.00711	-0.00186	0.00109	0.00336	-0.00415	-0.00097	-0.00143	-0.00049	-0.00156
	764.408	0.00989	-0.00399	-0.00374	0.00228	0.01094	-0.00414	0.00693	0.00407	0.00506	-0.0025	-0.00287	-0.0095	-0.00136	0.00614	0.00909	-0.00058	0.00754	0.00587	0.00433	0.00118	-0.0049	-0.00053	0.00512	0.01495	-0.00479	-0.00884	0.00034	-0.00101	0.00398	0.00219	0.00963	-0.00216	0.00253	-0.01033	0.00036	0.00892	0.00291	-0.00046	NaN	-0.00674	0.00219	-0.00867	0.00608	-0.00069	-0.00294	0.00131	0.00342	-0.00113
	767.817	NaN	NaN	NaN	NaN	NaN	NaN	NaN	NaN	NaN	NaN	NaN	NaN	NaN	NaN	NaN	NaN	NaN	NaN	NaN	NaN	NaN	NaN	NaN	NaN	NaN	NaN	NaN	NaN	NaN	NaN	NaN	NaN	NaN	NaN	NaN	NaN	NaN	NaN	NaN	NaN	NaN	NaN	NaN	NaN	NaN	NaN	NaN	NaN
	771.227	NaN	NaN	NaN	NaN	NaN	NaN	NaN	NaN	NaN	NaN	NaN	NaN	NaN	NaN	NaN	NaN	NaN	NaN	NaN	NaN	NaN	-0.00627	NaN	NaN	NaN	NaN	NaN	NaN	NaN	NaN	NaN	NaN	NaN	NaN	NaN	NaN	NaN	NaN	NaN	NaN	NaN	NaN	NaN	NaN	NaN	NaN	NaN	NaN
	774.637	NaN	NaN	0.00525	-0.00164	NaN	NaN	0.00638	NaN	-0.00101	NaN	-0.00581	0.0013	NaN	NaN	0.0038	NaN	NaN	0.00208	-0.0016	NaN	-0.00531	0.00158	NaN	NaN	NaN	NaN	0.00269	0.0047	-0.00425	NaN	-0.00201	NaN	-0.00207	NaN	NaN	NaN	NaN	0.01068	-0.0035	-0.0039	0.00152	NaN	NaN	NaN	NaN	0.00259	NaN	-0.00877
	778.048	NaN	-0.00556	-0.00576	NaN	NaN	NaN	0.00452	-0.00151	-0.00161	-0.00079	-0.00947	NaN	0.00954	0.0108	-0.00303	0.00265	0.00043	NaN	0.00955	-0.0049	-0.00908	0.00495	0.00187	NaN	-0.00317	0.00361	0.00718	0.00278	-8e-05	0.00174	NaN	0.00016	0.00107	0.01139	0.00495	-0.00057	-0.00383	NaN	0.00229	0.00156	NaN	-0.00503	0.00291	-0.0073	0.00359	0.00908	0.00475	NaN
	781.46	0.0053	-0.00145	0.00181	-0.00034	0.00269	0.00037	0.00302	-0.00192	0.00551	-0.00311	-0.00434	0.00198	-0.00026	-0.00272	-0.00223	-0.00393	0.00336	-0.00035	0.00359	-0.00066	-0.00357	-0.00577	-0.00188	0.00185	0.00365	-0.00215	0.00567	0.00126	0.00663	-0.0083	-0.00391	-0.00496	-0.00316	0.0033	0.00459	0.00192	-0.00108	0.00178	-0.00118	0.00557	-0.0004	-0.0005	-0.00081	-0.00217	-0.00258	-0.00433	0.0008	-0.00485
	784.872	0.0024	0.00274	-0.00201	-0.00339	-0.00479	0.00346	0.00586	-0.00295	0.00183	0.00109	-0.00156	-0.00407	0.00168	0.00266	-0.0026	0.00459	-0.00094	0.00334	-0.00253	0.00512	-0.00071	0.00043	0.00245	-0.00177	0.0048	0.00176	-0.00053	-0.00138	-0.00222	0.0027	6e-05	-0.00152	0.0021	0.00088	-0.00473	0.00129	0.00043	0.00098	-0.00102	0.00207	0.00284	0.00057	-0.00133	0.00155	0.00588	-0.00032	0.00333	-0.00179
	788.285	-0.00024	0.00223	-0.00052	0.00124	-0.00139	0.00091	0.00329	0.00059	-0.00042	-0.00237	0.00041	-0.00084	0.00024	-0.00407	-0.00329	0.00062	-0.00298	-0.00064	0.0007	-0.00076	-0.00037	0.00019	0.00113	0.00032	-0.0006	0.00039	-0.00047	0.00093	0.00126	0.00121	0.00114	0.00136	-0.0006	-0.00437	0.00123	0.00206	-0.00112	9e-05	-0.00012	-0.00122	0.00326	0.00387	0.00136	0.00093	-0.0017	-0.00172	0.00269	0.0005
	791.698	-2e-05	0.00041	0.00055	-2e-05	0.00072	0.00085	-0.00067	-0.00059	0.00134	0.00186	0.00167	0.00121	0.00059	0.00123	-0.00113	-0.00129	0.00041	0.00026	0.00091	0.00028	0.00058	0.00043	-0.00091	-0.00076	8e-05	-0.00037	-0.00111	0.00044	-0.00109	0.00183	-0.00044	-0.00053	0.00039	0.00033	-0.00114	-0.00068	-0.00043	-0.00034	0.00013	-7e-05	0.00038	0.00023	0.0007	-0.00092	0.00082	-0.00021	0.00072	0.00081
	795.112	0.00025	0.00034	-0.00039	0.00043	4e-05	0.00019	-2e-05	-2e-05	-0.00049	0	2e-05	3e-05	-0.00017	0.0003	-0.00025	0.00047	-0.00013	0.00031	0.00053	0.0002	-0.00014	0.00103	0.00025	0.00039	0.00037	0.00026	-0.00086	0.00054	0.00028	0.00027	-0.00028	9e-05	-0.0004	-8e-05	0.00018	-5e-05	6e-05	0.00044	9e-05	0.00063	8e-05	0.00047	0.00068	-0.00011	0.00057	0.00035	-0.00033	0.00082
	798.527	1e-05	0.00013	-0.00037	0.0001	-0.00022	-0.00011	0	-4e-05	-0.00022	-0.00011	5e-05	-8e-05	-5e-05	-5e-05	3e-05	0.00017	-0.00021	0.0002	-0.00031	0.00011	0.00016	-2e-05	-9e-05	-0.00028	-0.00033	1e-05	-6e-05	0.00021	-0.00013	0.00011	0.00014	0.00013	8e-05	6e-05	-0.00016	0.00023	-6e-05	-3e-05	-0.00014	-0.00037	-0.0001	-3e-05	-0.0002	-0.00018	6e-05	4e-05	0.00012	0.00036
	801.942	9e-05	7e-05	-4e-05	-3e-05	9e-05	-8e-05	-7e-05	-0.0001	6e-05	8e-05	2e-05	1e-05	0	2e-05	-0.00016	-4e-05	-4e-05	7e-05	-6e-05	-0.00011	-6e-05	0.0001	3e-05	-0.00011	0.00013	-4e-05	-7e-05	-0.00016	0.00014	0.00011	-5e-05	1e-05	8e-05	-5e-05	-4e-05	-0.0001	9e-05	0.00017	0.0001	0.0001	9e-05	2e-05	0.0001	1e-05	0.00011	-5e-05	4e-05	0.00016
	805.358	3e-05	-1e-05	-7e-05	-3e-05	-0.0001	0.0001	-0.00011	2e-05	-0.00016	8e-05	8e-05	8e-05	-2e-05	-4e-05	-2e-05	4e-05	-8e-05	-2e-05	-3e-05	-6e-05	0	6e-05	-0.00015	-1e-05	1e-05	1e-05	0.0001	7e-05	4e-05	-0.00016	3e-05	1e-05	-0.0001	4e-05	-1e-05	-2e-05	2e-05	-4e-05	5e-05	2e-05	0.00011	-1e-05	6e-05	-1e-05	-6e-05	0	3e-05	-4e-05
	808.774	-5e-05	2e-05	7e-05	-7e-05	0	-1e-05	-2e-05	0.00012	0.0001	-7e-05	1e-05	0	9e-05	4e-05	-5e-05	-3e-05	-7e-05	9e-05	-1e-05	2e-05	-5e-05	5e-05	-4e-05	-3e-05	-1e-05	1e-05	0	6e-05	5e-05	-2e-05	7e-05	-0.00013	0	-5e-05	-2e-05	-3e-05	5e-05	5e-05	7e-05	5e-05	1e-05	0.00012	1e-05	3e-05	-1e-05	0	1e-05	-1e-05
	812.191	-4e-05	-5e-05	3e-05	-9e-05	4e-05	6e-05	0	3e-05	2e-05	5e-05	3e-05	2e-05	-6e-05	0.00012	2e-05	-0.0001	0.00014	4e-05	0	0	-9e-05	-3e-05	0	8e-05	-0.00019	-9e-05	5e-05	-0.00015	9e-05	-0.00011	0.0001	-0.00016	-1e-05	2e-05	5e-05	7e-05	5e-05	-3e-05	6e-05	-3e-05	-4e-05	8e-05	-5e-05	6e-05	1e-05	-1e-05	3e-05	1e-05
	815.609	-0.0001	-0.00016	2e-05	-8e-05	7e-05	1e-05	0	6e-05	-4e-05	-5e-05	4e-05	0.00014	-6e-05	3e-05	-0.0001	-3e-05	0	4e-05	6e-05	4e-05	-0.00017	-8e-05	2e-05	0.00013	-3e-05	-2e-05	-5e-05	-7e-05	1e-05	-0.00012	1e-05	-1e-05	-0.0002	-0.00011	-1e-05	-0.00014	-1e-05	-9e-05	3e-05	-2e-05	-0.00011	-5e-05	2e-05	0.00012	-7e-05	4e-05	0	-6e-05
	819.027	-5e-05	-8e-05	0.0001	-0.0001	8e-05	2e-05	2e-05	3e-05	-1e-05	-0.00014	0.00012	0.00012	-6e-05	0	-1e-05	-8e-05	3e-05	-3e-05	-1e-05	0	-0.0001	-1e-05	-2e-05	4e-05	-6e-05	-9e-05	4e-05	-5e-05	-6e-05	-4e-05	0.00017	-0.00012	-0.00013	-0.00015	-2e-05	-1e-05	1e-05	-0.0001	1e-05	-5e-05	-7e-05	1e-05	3e-05	0.00011	-0.0001	0.0001	4e-05	-3e-05
	822.445	-3e-05	-7e-05	3e-05	-0.00016	0.0001	0	2e-05	0.00011	-7e-05	-5e-05	5e-05	0.00017	4e-05	5e-05	-6e-05	-0.00011	1e-05	8e-05	1e-05	6e-05	-2e-05	-8e-05	3e-05	0.0001	-0.0001	0.00015	2e-05	-8e-05	-5e-05	-5e-05	-2e-05	-0.00012	-0.00019	-0.00016	-1e-05	-6e-05	-8e-05	-8e-05	0	3e-05	-0.00012	8e-05	2e-05	0.00015	-9e-05	3e-05	-7e-05	-7e-05
	825.865	-3e-05	-0.0002	0.00012	-0.00029	0.00025	-0.00011	0.0001	0.00011	-2e-05	-8e-05	1e-05	0.00024	-0.00011	2e-05	3e-05	-0.0001	8e-05	-4e-05	2e-05	9e-05	-0.00017	-0.00026	3e-05	0.00017	-0.0001	5e-05	0	-1e-05	0	-4e-05	2e-05	-0.00035	-0.00019	-0.00043	4e-05	-0.00015	0	-0.00011	1e-05	0.00012	-6e-05	-1e-05	0.00012	0.00013	-0.00024	0.00018	-0.0001	1e-05
	829.284	-2e-05	-6e-05	-0.00011	-4e-05	-0.00011	8e-05	1e-05	0.00014	-9e-05	-0.0002	-0.00019	-2e-05	-0.00013	-9e-05	6e-05	-0.00019	-0.00024	-0.0001	0.0001	2e-05	-0.00017	-5e-05	1e-05	-3e-05	-0.0002	1e-05	0.00026	-0.00026	0	-0.00014	2e-05	-0.00016	-0.00015	-0.0002	0.00027	-1e-05	4e-05	-0.00027	-1e-05	5e-05	-0.0001	-8e-05	-0.00011	6e-05	0.0001	-2e-05	1e-05	-0.00011
	832.705	4e-05	4e-05	-4e-05	0.00016	0.00013	0.00013	-3e-05	-6e-05	-7e-05	-0.00027	-0.00015	-0.00022	-0.00016	-0.00015	-0.0001	-0.00043	-0.00011	-0.00021	0.00034	-0.00011	5e-05	8e-05	-0.0001	5e-05	-6e-05	-0.00023	-0.00026	-6e-05	-4e-05	0.0001	0	6e-05	0.00025	-0.00023	-2e-05	0.00019	-0.00012	-0.00025	-0.00018	0.00015	0.0001	0.00018	6e-05	-0.00027	8e-05	4e-05	-0.00031	-4e-05
	836.126	9e-05	0	-0.00025	-7e-05	-0.0001	-0.0002	-3e-05	0.0002	-5e-05	-7e-05	0.00027	0.00022	0.00026	8e-05	0.0001	0.00022	0.00018	-4e-05	3e-05	5e-05	-4e-05	4e-05	0.0001	-0.00031	-0.00012	-0.00026	-0.00023	-0.0001	0.00015	0.00018	0.00013	-8e-05	-1e-05	-0.00063	0.00011	-0.00015	-0.00042	7e-05	-4e-05	-0.00023	3e-05	-0.00026	0.00024	0.00011	0.00017	4e-05	4e-05	-7e-05
	839.548	0.00029	-0.00014	0.00011	-0.00032	6e-05	-0.0004	8e-05	4e-05	-0.00015	-0.00019	0.00035	6e-05	-1e-05	1e-05	-0.00043	-0.00018	4e-05	-6e-05	-0.0001	3e-05	-9e-05	0.00013	-7e-05	0.00018	0.00017	0.00015	-6e-05	-0.00021	3e-05	-0.00032	0.00012	-3e-05	-0.00016	-0.0004	0.00012	-0.00043	-3e-05	-0.00016	8e-05	0.00015	-0.00033	-6e-05	7e-05	-0.00028	0.00012	-0.00015	0.00012	-0.00019
	842.97	0.00012	6e-05	0.00026	-0.00011	2e-05	-0.0001	-0.0002	0.00014	-1e-05	-0.00024	0.0003	0.00012	0.00011	-0.0002	6e-05	-0.00013	-3e-05	0.00023	-9e-05	0.00014	-0.00013	-0.0004	0.0002	8e-05	-0.00017	0.00012	-1e-05	-0.00039	-8e-05	-0.00018	0.00026	-0.00025	-0.00029	-0.00033	-3e-05	-0.00053	-0.00012	-0.00051	8e-05	-0.0004	-0.00026	-2e-05	0.00017	0.0003	-0.0004	-1e-05	7e-05	3e-05
	846.392	-7e-05	-0.00016	0.0002	0	4e-05	8e-05	-0.0002	3e-05	0.0003	0.00017	0.00019	0.00021	-0.00012	0.00035	-0.00024	-0.00022	-8e-05	0.00011	-0.00012	0.00029	0.00013	-0.00013	-0.00016	0.00027	-0.00025	-0.00016	0.00038	-0.00014	-2e-05	-0.00026	4e-05	-0.0003	-0.00064	-0.00027	1e-05	-0.00031	-9e-05	-0.00039	3e-05	-0.00027	-0.00029	0.00012	0.00013	-3e-05	-7e-05	0.00026	-0.00012	-0.00024
	849.816	-0.00023	2e-05	7e-05	-0.0001	-1e-05	0.00016	0.0001	-0.00019	-0.00011	-1e-05	7e-05	-0.00018	3e-05	-6e-05	0.00015	0.00029	-6e-05	-1e-05	-9e-05	-0.00016	1e-05	-0.00016	-5e-05	2e-05	-8e-05	-1e-05	2e-05	-3e-05	1e-05	2e-05	2e-05	-6e-05	-0.00012	-0.00019	-0.00012	-0.00038	-0.0003	-0.0003	-0.00021	-0.00011	-0.00011	-0.00056	-0.00042	-0.00033	-0.00032	-0.00019	-0.00026	-6e-05
	853.24	2e-05	0.00021	0	9e-05	-0.00017	-1e-05	-2e-05	-0.00013	-0.00026	9e-05	7e-05	-4e-05	-0.00025	4e-05	0.00015	0.00018	5e-05	-0.0002	-3e-05	-0.00013	0.00015	0.00027	0.00016	-0.00015	6e-05	-0.00023	-5e-05	1e-05	-0.00039	2e-05	7e-05	6e-05	0.00028	-8e-05	-0.0001	6e-05	-0.00047	-0.00029	-0.00032	-0.00036	-0.00018	-0.00043	-0.00011	-0.00024	-0.00029	-0.0002	-0.00044	6e-05
	856.664	-0.00014	0.00027	-8e-05	7e-05	-0.0002	-0.00031	9e-05	-0.00022	-5e-05	-7e-05	0.00012	-6e-05	-7e-05	5e-05	-3e-05	0.00034	2e-05	-6e-05	0	-0.00011	7e-05	0.00031	8e-05	-6e-05	0.00031	3e-05	-7e-05	0.00021	-0.00025	-1e-05	-0.00038	-0.00014	-2e-05	-0.00011	-0.00025	-0.00019	-0.00015	-0.00034	-0.00033	-0.00042	-0.00023	-0.00029	-0.00063	-0.00035	-9e-05	-0.00036	-0.00024	-0.00023
	860.089	-5e-05	0.00012	-0.0002	0.0001	-5e-05	-4e-05	-0.00017	-7e-05	1e-05	-4e-05	0.00019	-8e-05	0.00011	0.00015	0.00017	2e-05	1e-05	-4e-05	-0.00018	-3e-05	-1e-05	3e-05	-8e-05	-4e-05	-0.00016	-0.00022	9e-05	-0.00021	-0.00023	-5e-05	-4e-05	-0.00011	-1e-05	0.00016	-0.00026	-8e-05	-0.00057	-9e-05	-0.00046	-0.00041	-5e-05	-0.00032	-0.00041	-5e-05	-0.00012	-0.0003	-0.00016	-0.00033
	863.515	-2e-05	2e-05	-4e-05	4e-05	0.00011	1e-05	4e-05	-0.00021	-0.00016	-0.00011	-8e-05	0.00015	2e-05	0.00012	0.00019	-8e-05	3e-05	-2e-05	-0.00022	0.0002	1e-05	-0.00014	1e-05	-3e-05	-2e-05	-8e-05	7e-05	-4e-05	8e-05	-0.00013	-0.00015	-0.0001	-0.00037	-0.0001	-0.00029	-1e-05	-0.00044	-0.0001	-0.00018	-0.00057	-0.00024	-0.00035	-0.0003	9e-05	-0.00027	-0.00013	-0.00025	-0.00039
	866.942	6e-05	-5e-05	0.00012	0.00014	-1e-05	-4e-05	-0.00026	1e-05	7e-05	-8e-05	4e-05	0	-1e-05	0.00017	-0.00032	3e-05	0.00011	0.00025	0.00015	7e-05	-0.0002	0.00022	1e-05	-4e-05	-0.00012	-0.00021	0	-2e-05	-5e-05	-0.00016	5e-05	-0.0004	-0.00025	-0.00021	-0.00027	-8e-05	-0.00033	-0.00029	-0.00023	-0.00062	-0.00043	-0.00022	-0.0004	-0.00027	-0.00024	-0.00023	-0.00036	-0.00011
	870.368	-2e-05	-7e-05	-1e-05	9e-05	3e-05	-8e-05	8e-05	-4e-05	-1e-05	-0.00012	0.00021	0.00021	-8e-05	0.00012	-0.00029	0	6e-05	4e-05	-0.00014	-0.00011	-0.0001	-0.0003	6e-05	3e-05	-0.00016	0	0	-0.00013	-4e-05	-0.00018	1e-05	-0.00024	-0.00041	-0.00038	-0.00021	-0.00043	-0.00026	-0.0004	-0.00042	-0.00039	-0.00047	-0.00038	-0.0006	-0.00038	-0.00052	-0.00036	-0.00023	-0.00047
	873.796	0.00016	0.00016	-4e-05	-5e-05	-9e-05	-0.00018	-7e-05	7e-05	2e-05	-0.00017	1e-05	7e-05	-0.00017	0.0002	-0.0001	-0.0001	0.00012	-0.00015	0.00018	5e-05	-0.00013	-5e-05	0.00013	-8e-05	-0.00017	-6e-05	-4e-05	-4e-05	-3e-05	-0.00033	-0.00023	-0.00028	-0.00035	-0.00031	-0.00038	-0.0005	-0.00049	-0.00022	-0.00036	-0.00036	-0.00052	-0.00059	-0.00052	-0.00027	-0.00045	-0.00023	-0.0005	-0.00034
	877.224	-5e-05	-8e-05	-0.00019	7e-05	4e-05	3e-05	5e-05	0	-4e-05	-2e-05	-0.00011	1e-05	-0.00019	-2e-05	3e-05	-0.00021	-5e-05	-0.00016	-0.00016	4e-05	8e-05	-2e-05	4e-05	-4e-05	2e-05	5e-05	3e-05	-0.00029	6e-05	-0.00014	-0.00037	-0.0002	-0.00017	-0.00038	-0.00052	-0.00034	-0.00052	-0.00032	-0.0006	-0.00061	-0.00049	-0.00057	-0.00069	-0.00062	-0.00034	-0.00054	-0.00053	-0.00051
	880.653	9e-05	4e-05	-0.0001	0.00019	-8e-05	-0.0001	-0.00014	0.00011	-0.00026	-2e-05	0.00026	0.0001	-7e-05	0.0002	0	-1e-05	9e-05	-0.00015	-0.0002	-9e-05	0	-0.00011	0.00023	0.00016	-3e-05	-2e-05	-0.00032	-0.00029	-0.00022	-0.00024	-0.00026	-0.00025	-0.00022	-0.00044	-0.00051	-0.00047	-0.00071	-0.00059	-0.00049	-0.0007	-0.00046	-0.00052	-0.00087	-0.00062	-0.00056	-0.00055	-0.00066	-0.00059
	884.082	7e-05	3e-05	-0.00011	9e-05	0.00013	4e-05	-1e-05	-2e-05	-2e-05	3e-05	2e-05	-6e-05	-8e-05	-0.0001	8e-05	-4e-05	0.00012	-5e-05	-0.00018	-2e-05	-0.00012	-1e-05	7e-05	-4e-05	-0.00014	-8e-05	-0.00023	-9e-05	-0.0003	-0.00016	-0.0002	-0.00023	-0.00026	-0.00037	-0.00037	-0.00039	-0.00072	-0.00068	-0.00066	-0.00076	-0.00066	-0.00061	-0.00078	-0.00051	-0.00062	-0.00058	-0.00065	-0.00074
	887.512	-0.00017	2e-05	-3e-05	-8e-05	1e-05	0	0	0.00013	-0.00019	2e-05	0.00023	-0.00017	-0.00032	1e-05	-8e-05	-0.00015	1e-05	-3e-05	-4e-05	0.00016	7e-05	-1e-05	0	-6e-05	-8e-05	-0.00018	0	-0.00017	-9e-05	-0.00031	-0.00029	-0.00027	-0.00032	-0.00041	-0.00049	-0.00045	-0.0007	-0.00069	-0.00059	-0.00088	-0.0007	-0.00076	-0.00071	-0.00077	-0.00076	-0.00083	-0.00083	-0.00061
	890.942	5e-05	-7e-05	-5e-05	-0.00012	8e-05	-3e-05	-4e-05	1e-05	0.00014	0	-3e-05	-6e-05	0.00013	0.00011	9e-05	5e-05	3e-05	-5e-05	8e-05	-0.00015	-0.00013	-6e-05	0.00012	9e-05	-0.00025	-0.00023	-0.00026	-0.00022	-0.00012	-0.00044	-0.00032	-0.00042	-0.00049	-0.00033	-0.00047	-0.00056	-0.00074	-0.00059	-0.00074	-0.00058	-0.00082	-0.00077	-0.00072	-0.00087	-0.00072	-0.00087	-0.00098	-0.00084
	894.373	-7e-05	-6e-05	1e-05	4e-05	2e-05	-4e-05	-8e-05	0.00016	4e-05	4e-05	5e-05	0.00015	-0.00017	0.0001	9e-05	-5e-05	0.00012	-0.00013	-1e-05	7e-05	-4e-05	-7e-05	-8e-05	0.00011	-0.0002	-7e-05	-0.00012	-0.00044	-0.00039	-0.00025	-0.00031	-0.00034	-0.00044	-0.00043	-0.00053	-0.00052	-0.00053	-0.00069	-0.00071	-0.0007	-0.00091	-0.00071	-0.00085	-0.00066	-0.0008	-0.00069	-0.00076	-0.00074
	897.805	-2e-05	-7e-05	0.00013	0.0001	0.00012	-7e-05	-1e-05	4e-05	-3e-05	2e-05	3e-05	4e-05	0	-3e-05	-9e-05	-6e-05	-5e-05	0.00013	-0.0001	3e-05	-0.00016	-7e-05	0.00011	8e-05	-0.00025	-0.00017	-0.00011	-0.00015	-0.00039	-0.00033	-0.00027	-0.00039	-0.00033	-0.0005	-0.00042	-0.00064	-0.0007	-0.00077	-0.00067	-0.00077	-0.00099	-0.00091	-0.00094	-0.00099	-0.00091	-0.00099	-0.00098	-0.0008
	901.237	-1e-05	3e-05	2e-05	-7e-05	-0.0001	-4e-05	0	6e-05	-0.00011	-1e-05	8e-05	-2e-05	2e-05	4e-05	0.00017	-5e-05	4e-05	2e-05	2e-05	-8e-05	3e-05	-8e-05	6e-05	-6e-05	-0.00018	-0.0001	-0.00012	-0.00026	-0.00036	-0.0003	-0.00029	-0.00058	-0.00048	-0.00048	-0.00057	-0.00049	-0.00075	-0.00067	-0.00077	-0.00076	-0.00083	-0.00086	-0.00095	-0.00087	-0.00083	-0.00102	-0.00097	-0.00105
	904.67	6e-05	0	-1e-05	8e-05	1e-05	-5e-05	-1e-05	-2e-05	4e-05	-1e-05	-6e-05	-8e-05	-5e-05	4e-05	9e-05	-0.00013	0.00011	-0.00012	-4e-05	1e-05	-2e-05	1e-05	-7e-05	0	-4e-05	-0.00028	-0.00016	-0.00022	-0.00034	-0.00042	-0.0004	-0.00037	-0.00066	-0.00056	-0.00058	-0.00061	-0.00082	-0.00078	-0.00097	-0.0008	-0.00102	-0.00091	-0.00095	-0.00092	-0.00102	-0.00108	-0.00107	-0.001
	908.103	-3e-05	2e-05	0.00015	-0.00012	-7e-05	0.00011	3e-05	-5e-05	0.00012	-7e-05	0	5e-05	-7e-05	0.00013	-6e-05	-9e-05	0.0001	-6e-05	6e-05	-7e-05	-1e-05	6e-05	-0.00011	-1e-05	-0.00019	-0.00015	-0.00028	-0.00044	-0.00035	-0.00057	-0.00053	-0.00055	-0.00057	-0.00074	-0.0006	-0.00083	-0.00094	-0.00093	-0.00098	-0.00105	-0.00109	-0.00102	-0.00111	-0.00113	-0.00119	-0.0011	-0.0012	-0.00114
	911.537	-9e-05	0.00014	-1e-05	2e-05	3e-05	-2e-05	6e-05	6e-05	-0.00015	-3e-05	0.0001	6e-05	0.00015	4e-05	6e-05	-3e-05	5e-05	-5e-05	-1e-05	8e-05	-0.00013	2e-05	8e-05	6e-05	-0.0002	-0.00015	-0.00036	-0.00048	-0.00057	-0.00051	-0.0006	-0.00055	-0.00072	-0.00072	-0.00077	-0.0008	-0.00094	-0.00081	-0.00102	-0.00116	-0.00108	-0.00113	-0.00117	-0.00123	-0.00116	-0.00113	-0.00117	-0.00121
	914.971	-5e-05	-2e-05	4e-05	-0.00013	1e-05	-2e-05	1e-05	-4e-05	0	0	4e-05	7e-05	7e-05	0.0001	-3e-05	0.00014	1e-05	-0.0001	8e-05	-1e-05	-5e-05	-0.00019	6e-05	-3e-05	-0.0002	-0.00012	-0.0003	-0.00044	-0.00043	-0.00054	-0.00043	-0.00078	-0.00067	-0.00076	-0.00093	-0.00086	-0.00089	-0.00099	-0.00103	-0.0011	-0.00124	-0.00114	-0.0012	-0.00125	-0.00122	-0.0012	-0.00125	-0.00131
	918.406	-3e-05	5e-05	3e-05	3e-05	9e-05	1e-05	8e-05	3e-05	0.00011	-6e-05	0.00012	8e-05	2e-05	8e-05	6e-05	6e-05	6e-05	-4e-05	-5e-05	-1e-05	-9e-05	-0.0001	2e-05	-0.00018	-0.00016	-0.00022	-0.00039	-0.00048	-0.00042	-0.00056	-0.00065	-0.00077	-0.00065	-0.00089	-0.00082	-0.00104	-0.00105	-0.00098	-0.00096	-0.00113	-0.00118	-0.00119	-0.0013	-0.00129	-0.00135	-0.00136	-0.00146	-0.00147
	921.842	5e-05	6e-05	-4e-05	-0.00015	8e-05	-4e-05	8e-05	-8e-05	-5e-05	-2e-05	4e-05	-3e-05	-4e-05	0.0001	7e-05	-7e-05	-6e-05	0.00013	4e-05	-5e-05	-0.00016	-0.00015	-7e-05	-8e-05	-0.00022	-0.00025	-0.00031	-0.0004	-0.00051	-0.00057	-0.00058	-0.0007	-0.0007	-0.0009	-0.0008	-0.00085	-0.00097	-0.00118	-0.00097	-0.00117	-0.0012	-0.00124	-0.0014	-0.00135	-0.00138	-0.00143	-0.00156	-0.00148
	925.278	-5e-05	-2e-05	-3e-05	2e-05	1e-05	4e-05	-5e-05	-7e-05	2e-05	-0.00012	8e-05	0.0001	-2e-05	0.0001	5e-05	4e-05	2e-05	1e-05	4e-05	6e-05	-4e-05	-2e-05	-0.0001	-0.00012	-0.00025	-0.00028	-0.00029	-0.00046	-0.00046	-0.00061	-0.00056	-0.00071	-0.00066	-0.00077	-0.0008	-0.00089	-0.00092	-0.00098	-0.00096	-0.0011	-0.00115	-0.00114	-0.00124	-0.00127	-0.00129	-0.0014	-0.0014	-0.00155
	928.715	-4e-05	2e-05	0	-4e-05	-2e-05	-4e-05	0	2e-05	2e-05	-3e-05	9e-05	3e-05	-8e-05	0.00012	2e-05	-3e-05	-1e-05	-4e-05	4e-05	6e-05	-0.00015	-9e-05	-0.0001	-7e-05	-0.00016	-0.00021	-0.00031	-0.00048	-0.00043	-0.00063	-0.00051	-0.0006	-0.00068	-0.00072	-0.0007	-0.00082	-0.00086	-0.00087	-0.00103	-0.00107	-0.0012	-0.00115	-0.0012	-0.00119	-0.00131	-0.00134	-0.00142	-0.00152
	932.153	5e-05	-2e-05	2e-05	0	0.00011	0	6e-05	2e-05	7e-05	4e-05	6e-05	0	0.0001	4e-05	2e-05	1e-05	0	3e-05	-4e-05	5e-05	-5e-05	-0.00012	-6e-05	-0.0001	-0.00014	-0.00016	-0.00028	-0.0004	-0.00039	-0.00053	-0.00043	-0.0005	-0.0005	-0.00066	-0.00063	-0.00076	-0.00075	-0.00089	-0.00085	-0.00093	-0.001	-0.001	-0.00117	-0.00121	-0.00128	-0.00124	-0.0013	-0.00128
	935.591	-4e-05	-5e-05	6e-05	-4e-05	-1e-05	-2e-05	2e-05	2e-05	-2e-05	0	5e-05	4e-05	6e-05	0.00012	4e-05	0	-3e-05	-5e-05	0	1e-05	-5e-05	-5e-05	-2e-05	-4e-05	-0.00017	-0.00011	-0.0002	-0.00028	-0.00043	-0.00044	-0.00038	-0.0005	-0.00059	-0.00052	-0.00058	-0.00062	-0.0007	-0.00075	-0.00076	-0.00081	-0.00096	-0.00098	-0.00105	-0.00107	-0.00119	-0.00117	-0.00126	-0.00133
	939.029	-2e-05	-1e-05	7e-05	-4e-05	-3e-05	7e-05	-8e-05	-3e-05	-1e-05	3e-05	3e-05	-1e-05	-4e-05	2e-05	2e-05	2e-05	-1e-05	1e-05	-3e-05	9e-05	-4e-05	-5e-05	-4e-05	-3e-05	-0.00013	-6e-05	-0.00012	-0.00024	-0.00027	-0.00036	-0.00031	-0.00041	-0.00044	-0.0004	-0.0005	-0.00044	-0.00056	-0.00063	-0.00063	-0.00068	-0.00086	-0.00084	-0.00095	-0.00098	-0.00104	-0.00106	-0.00116	-0.0012
	942.469	0	5e-05	3e-05	2e-05	0	-5e-05	3e-05	2e-05	4e-05	-1e-05	3e-05	-2e-05	1e-05	7e-05	1e-05	1e-05	0	5e-05	-5e-05	2e-05	-2e-05	-5e-05	1e-05	3e-05	-7e-05	-6e-05	-9e-05	-0.00022	-0.00023	-0.00025	-0.0002	-0.00028	-0.00027	-0.00027	-0.00031	-0.0004	-0.00046	-0.00047	-0.00056	-0.00067	-0.00068	-0.00069	-0.00085	-0.00086	-0.00095	-0.00102	-0.00111	-0.00119
	945.908	3e-05	0	4e-05	-1e-05	4e-05	2e-05	2e-05	1e-05	3e-05	2e-05	1e-05	5e-05	-4e-05	4e-05	3e-05	4e-05	4e-05	-2e-05	5e-05	4e-05	-1e-05	-1e-05	3e-05	2e-05	-5e-05	-4e-05	-3e-05	-9e-05	-0.00014	-0.00012	-0.00011	-0.00011	-0.00014	-0.00014	-0.00023	-0.00021	-0.00028	-0.00036	-0.00042	-0.00049	-0.00049	-0.00068	-0.00068	-0.00075	-0.00081	-0.00081	-0.00094	-0.001
	949.349	-3e-05	0	8e-05	2e-05	-2e-05	-3e-05	7e-05	-6e-05	-6e-05	1e-05	2e-05	8e-05	2e-05	1e-05	1e-05	2e-05	-1e-05	-3e-05	3e-05	5e-05	-9e-05	-1e-05	1e-05	1e-05	-2e-05	-3e-05	-1e-05	-0.00011	-1e-05	-6e-05	6e-05	-2e-05	0	-6e-05	-0.0001	-0.00014	-8e-05	-0.00021	-0.00022	-0.00032	-0.0004	-0.00037	-0.00053	-0.00057	-0.00072	-0.0007	-0.00082	-0.00087
	952.79	-7e-05	-4e-05	1e-05	-3e-05	2e-05	4e-05	4e-05	1e-05	2e-05	-5e-05	2e-05	1e-05	-3e-05	8e-05	1e-05	3e-05	5e-05	0	2e-05	3e-05	-2e-05	-2e-05	5e-05	1e-05	-1e-05	3e-05	1e-05	3e-05	7e-05	4e-05	0.00016	0.0001	0.0001	9e-05	8e-05	6e-05	-1e-05	-5e-05	-0.00016	-0.0001	-0.00024	-0.00032	-0.00043	-0.00042	-0.00055	-0.00054	-0.0007	-0.00076
	956.231	-3e-05	-3e-05	1e-05	7e-05	2e-05	6e-05	2e-05	4e-05	-2e-05	4e-05	4e-05	1e-05	-4e-05	2e-05	-4e-05	3e-05	-2e-05	2e-05	-2e-05	3e-05	-1e-05	-5e-05	0	5e-05	0	6e-05	2e-05	0.0001	0.00017	0.00016	0.00026	0.00022	0.00019	0.00023	0.00022	9e-05	0.0001	0.00014	3e-05	-2e-05	-0.00012	-0.00024	-0.00024	-0.00029	-0.00043	-0.0005	-0.00056	-0.00065
	959.674	0	-2e-05	6e-05	2e-05	-2e-05	5e-05	4e-05	2e-05	0	-3e-05	0.00011	2e-05	-5e-05	6e-05	-1e-05	-2e-05	-3e-05	-3e-05	1e-05	8e-05	2e-05	1e-05	2e-05	7e-05	1e-05	8e-05	0.00012	0.00012	0.00016	0.00013	0.00031	0.00029	0.00033	0.00031	0.00028	0.00025	0.00019	0.0002	0.00016	0.0001	0	-3e-05	-0.0001	-0.00021	-0.0003	-0.00034	-0.00044	-0.00053
	963.116	1e-05	-3e-05	7e-05	0	1e-05	3e-05	1e-05	0	-3e-05	0	1e-05	5e-05	-3e-05	6e-05	0	1e-05	0	-4e-05	0	1e-05	-1e-05	0	3e-05	6e-05	5e-05	0.0001	0.00016	0.00018	0.00021	0.00023	0.00037	0.00033	0.0004	0.00038	0.00031	0.00035	0.00032	0.00023	0.00026	0.0002	0.00012	9e-05	-6e-05	-0.00013	-0.00015	-0.00027	-0.00036	-0.00046
	966.56	-3e-05	-2e-05	1e-05	-1e-05	4e-05	5e-05	-1e-05	-2e-05	0	2e-05	9e-05	0	4e-05	6e-05	0	1e-05	2e-05	0	1e-05	4e-05	0	7e-05	3e-05	9e-05	6e-05	0.00015	0.00016	0.00018	0.0003	0.0003	0.00043	0.00045	0.00045	0.00044	0.00046	0.00043	0.00045	0.00034	0.00035	0.00028	0.0002	0.0002	0.0001	-3e-05	-8e-05	-0.00014	-0.00024	-0.00028
	970.004	-5e-05	-3e-05	-1e-05	4e-05	0	2e-05	-2e-05	-1e-05	2e-05	1e-05	3e-05	4e-05	-1e-05	3e-05	3e-05	1e-05	2e-05	-1e-05	4e-05	0	-2e-05	0	2e-05	6e-05	5e-05	0.00011	0.00018	0.0002	0.00031	0.00033	0.00048	0.00049	0.00051	0.00052	0.00051	0.00054	0.00042	0.00042	0.00039	0.00034	0.00027	0.00017	0.00012	7e-05	0	-0.0001	-0.00024	-0.00025
	973.448	0	6e-05	4e-05	-3e-05	0	-1e-05	4e-05	4e-05	1e-05	6e-05	-1e-05	2e-05	-5e-05	8e-05	2e-05	4e-05	6e-05	-2e-05	-1e-05	0	-2e-05	2e-05	4e-05	9e-05	3e-05	0.00014	0.00022	0.00025	0.0003	0.00039	0.00051	0.00053	0.00055	0.00054	0.00051	0.00056	0.00049	0.0005	0.00048	0.00038	0.00032	0.00022	0.00015	0.00012	1e-05	-6e-05	-0.00014	-0.00013
	976.893	1e-05	-1e-05	2e-05	0	6e-05	3e-05	-2e-05	0	2e-05	3e-05	3e-05	1e-05	-2e-05	3e-05	4e-05	1e-05	1e-05	-6e-05	-1e-05	5e-05	-1e-05	3e-05	-3e-05	3e-05	5e-05	0.00013	0.00016	0.00021	0.00031	0.00039	0.0005	0.00051	0.00052	0.00057	0.00055	0.00056	0.00051	0.00051	0.00047	0.00038	0.00031	0.00031	0.00019	0.00012	0.0001	3e-05	-6e-05	-0.00011
	980.339	-4e-05	2e-05	4e-05	-3e-05	-1e-05	4e-05	3e-05	1e-05	-2e-05	-1e-05	4e-05	1e-05	2e-05	2e-05	-1e-05	0	3e-05	-2e-05	4e-05	4e-05	-1e-05	2e-05	-1e-05	7e-05	0	0.0001	0.00015	0.00018	0.00029	0.00032	0.00053	0.00048	0.00054	0.00054	0.00055	0.0005	0.00057	0.00052	0.00047	0.0004	0.00033	0.00031	0.0002	0.00022	0.0001	9e-05	0	-7e-05
	983.785	-1e-05	-5e-05	4e-05	-1e-05	-1e-05	-3e-05	-2e-05	0	-4e-05	-1e-05	6e-05	0	-2e-05	4e-05	-5e-05	-1e-05	2e-05	-3e-05	-2e-05	0	-1e-05	-2e-05	2e-05	3e-05	4e-05	9e-05	0.00013	0.00015	0.00029	0.00033	0.00047	0.00047	0.00051	0.00055	0.00054	0.0005	0.00052	0.00051	0.00046	0.0004	0.00031	0.00032	0.0002	0.00022	0.00013	0.00012	-5e-05	-7e-05
	987.232	1e-05	-1e-05	2e-05	0	1e-05	2e-05	-2e-05	4e-05	-1e-05	-1e-05	-3e-05	4e-05	-3e-05	6e-05	-1e-05	-1e-05	3e-05	-3e-05	-2e-05	6e-05	-6e-05	5e-05	-1e-05	6e-05	2e-05	0.0001	0.00019	0.00015	0.0003	0.00028	0.00047	0.00049	0.00052	0.00054	0.00052	0.00053	0.00055	0.00048	0.00045	0.00038	0.00034	0.0003	0.00022	0.00016	0.00016	9e-05	1e-05	-5e-05
	990.679	-2e-05	3e-05	5e-05	4e-05	-3e-05	-1e-05	1e-05	-3e-05	-4e-05	-2e-05	2e-05	4e-05	0	3e-05	0	1e-05	7e-05	1e-05	-3e-05	0	1e-05	-2e-05	1e-05	4e-05	5e-05	5e-05	0.00012	0.00017	0.00025	0.0003	0.00042	0.00047	0.00048	0.0005	0.00051	0.00048	0.00047	0.00042	0.00044	0.00035	0.00035	0.0003	0.00021	0.0002	0.00011	0.0001	-1e-05	-5e-05
	994.127	-1e-05	-2e-05	1e-05	2e-05	1e-05	3e-05	0	2e-05	2e-05	3e-05	3e-05	-1e-05	-2e-05	5e-05	3e-05	-1e-05	5e-05	2e-05	-1e-05	2e-05	1e-05	1e-05	3e-05	0	-1e-05	5e-05	0.00013	0.00021	0.00023	0.00027	0.0004	0.00044	0.00048	0.00048	0.00046	0.00052	0.00048	0.00041	0.00041	0.00035	0.00032	0.0003	0.00025	0.00021	0.00019	0.00011	0	-1e-05
	997.576	-4e-05	-1e-05	2e-05	3e-05	-1e-05	1e-05	-2e-05	-4e-05	4e-05	2e-05	1e-05	1e-05	-2e-05	2e-05	2e-05	0	1e-05	0	2e-05	5e-05	-1e-05	0	3e-05	0	0	4e-05	8e-05	0.00012	0.00022	0.00024	0.00038	0.00037	0.00046	0.00042	0.00044	0.00045	0.00043	0.00044	0.00039	0.00031	0.00026	0.0003	0.00019	0.00017	0.00011	9e-05	6e-05	-3e-05
	1001.03	-3e-05	0	3e-05	1e-05	3e-05	4e-05	0	2e-05	-1e-05	-1e-05	3e-05	0	-1e-05	2e-05	0	1e-05	6e-05	0	1e-05	2e-05	-1e-05	0	-1e-05	4e-05	-3e-05	3e-05	0.00014	0.00013	0.00019	0.00025	0.00033	0.00039	0.00042	0.00044	0.0004	0.00043	0.00039	0.00038	0.00035	0.00033	0.00028	0.00024	0.00017	0.00021	0.00013	9e-05	-1e-05	-3e-05
	1004.47	-5e-05	0	0	-2e-05	2e-05	4e-05	1e-05	0	-1e-05	2e-05	1e-05	1e-05	-1e-05	1e-05	2e-05	0	-1e-05	1e-05	0	1e-05	-4e-05	-3e-05	2e-05	4e-05	0	2e-05	0.0001	7e-05	0.00018	0.0002	0.00033	0.00035	0.00036	0.00039	0.00041	0.00041	0.00041	0.00032	0.00035	0.00032	0.00025	0.00022	0.00017	0.00015	0.00012	9e-05	0	-9e-05
	1007.93	0	1e-05	3e-05	-2e-05	2e-05	2e-05	3e-05	2e-05	0	0	3e-05	3e-05	0	1e-05	-1e-05	0	4e-05	-2e-05	2e-05	3e-05	-2e-05	2e-05	-1e-05	6e-05	1e-05	4e-05	7e-05	8e-05	0.00014	0.0002	0.0003	0.00035	0.00033	0.00034	0.00038	0.00037	0.00038	0.00033	0.00032	0.0003	0.00023	0.00022	0.00018	0.00013	0.00013	8e-05	0	-4e-05
	1011.38	-1e-05	-1e-05	0	-1e-05	3e-05	2e-05	1e-05	-4e-05	2e-05	1e-05	-3e-05	0	-5e-05	-1e-05	-1e-05	0	2e-05	1e-05	-2e-05	2e-05	-3e-05	-2e-05	1e-05	-1e-05	-4e-05	3e-05	6e-05	7e-05	0.00018	0.00015	0.00028	0.00027	0.0003	0.0003	0.00032	0.00034	0.0003	0.00033	0.00029	0.00024	0.00019	0.0002	0.00013	0.00017	0.00011	6e-05	4e-05	-3e-05
	1014.83	1e-05	6e-05	0	1e-05	3e-05	4e-05	0	0	2e-05	0	2e-05	5e-05	-3e-05	4e-05	0	0	-3e-05	0	2e-05	1e-05	3e-05	-1e-05	-1e-05	3e-05	0	6e-05	5e-05	8e-05	0.00014	0.00017	0.00027	0.00031	0.0003	0.00033	0.00033	0.00033	0.00031	0.0003	0.00025	0.00023	0.00021	0.00017	0.00012	0.00013	0.0001	4e-05	1e-05	-1e-05
	1018.28	-1e-05	-1e-05	3e-05	0	-1e-05	0	0	-2e-05	3e-05	1e-05	2e-05	0	-5e-05	1e-05	1e-05	1e-05	0	-1e-05	-5e-05	2e-05	0	-1e-05	2e-05	2e-05	1e-05	5e-05	8e-05	9e-05	0.00013	0.00019	0.00024	0.00027	0.00031	0.00031	0.0003	0.00029	0.0003	0.00026	0.00025	0.00019	0.00018	0.00015	0.00014	0.00012	6e-05	5e-05	1e-05	-5e-05
	1021.73	1e-05	4e-05	3e-05	1e-05	1e-05	5e-05	-1e-05	3e-05	1e-05	2e-05	2e-05	3e-05	1e-05	4e-05	0	0	-2e-05	-5e-05	0	-3e-05	-2e-05	4e-05	-3e-05	4e-05	1e-05	2e-05	4e-05	7e-05	6e-05	0.00017	0.00016	0.00023	0.00027	0.00028	0.00028	0.00028	0.00024	0.00023	0.00023	0.00019	0.00016	0.00017	0.00014	9e-05	8e-05	2e-05	1e-05	-4e-05
	1025.19	-3e-05	1e-05	0	-3e-05	1e-05	2e-05	-1e-05	2e-05	-3e-05	3e-05	1e-05	1e-05	2e-05	4e-05	1e-05	0	3e-05	-3e-05	2e-05	4e-05	-3e-05	0	3e-05	3e-05	-1e-05	0	4e-05	4e-05	0.00012	0.00011	0.00023	0.00021	0.00025	0.00024	0.00025	0.00026	0.00021	0.00023	0.00024	0.00017	0.00015	0.00016	8e-05	0.00014	7e-05	7e-05	-2e-05	-3e-05
	1028.64	0	-3e-05	1e-05	1e-05	0	-3e-05	-1e-05	0	-2e-05	-2e-05	4e-05	-1e-05	-2e-05	3e-05	-2e-05	0	3e-05	-1e-05	0	3e-05	-1e-05	2e-05	0	1e-05	-2e-05	5e-05	6e-05	4e-05	7e-05	0.00012	0.00023	0.0002	0.00024	0.00022	0.00023	0.00023	0.00023	0.00021	0.00019	0.00016	0.00012	0.0001	8e-05	0.00012	5e-05	3e-05	-2e-05	-4e-05
	1032.09	3e-05	0	1e-05	1e-05	-2e-05	3e-05	0	0	0	1e-05	3e-05	3e-05	1e-05	3e-05	2e-05	0	-1e-05	-2e-05	-1e-05	-2e-05	0	2e-05	1e-05	1e-05	-1e-05	0	2e-05	4e-05	9e-05	8e-05	0.00019	0.00023	0.00019	0.00022	0.00022	0.00024	0.00019	0.00018	0.00019	0.00016	0.00011	0.00011	8e-05	6e-05	3e-05	2e-05	-2e-05	-5e-05
	1035.55	-2e-05	-1e-05	0	1e-05	1e-05	0	1e-05	0	3e-05	3e-05	0	2e-05	0	1e-05	0	1e-05	1e-05	-1e-05	0	1e-05	1e-05	1e-05	-2e-05	4e-05	-2e-05	2e-05	1e-05	3e-05	7e-05	0.00011	0.00017	0.00017	0.00019	0.0002	0.0002	0.00019	0.00017	0.00017	0.00017	0.00013	8e-05	0.00012	5e-05	8e-05	4e-05	3e-05	-3e-05	-4e-05
	1039	0	-2e-05	1e-05	0	-2e-05	1e-05	0	1e-05	2e-05	-2e-05	2e-05	3e-05	0	3e-05	0	-2e-05	3e-05	0	5e-05	-1e-05	-3e-05	-1e-05	4e-05	1e-05	1e-05	3e-05	3e-05	3e-05	6e-05	0.00013	0.00016	0.00014	0.0002	0.00021	0.00021	0.00021	0.00017	0.00013	0.00014	0.00014	0.0001	0.00012	6e-05	0.00011	5e-05	1e-05	-4e-05	-4e-05
	1042.46	-1e-05	1e-05	1e-05	-2e-05	2e-05	2e-05	-2e-05	0	0	1e-05	2e-05	2e-05	-2e-05	4e-05	0	-1e-05	1e-05	-1e-05	-3e-05	1e-05	-2e-05	1e-05	0	3e-05	-2e-05	3e-05	5e-05	2e-05	5e-05	7e-05	0.00015	0.00013	0.00014	0.00017	0.00019	0.00017	0.00016	0.00017	0.00015	0.00013	8e-05	0.0001	3e-05	8e-05	3e-05	2e-05	1e-05	-2e-05
	1045.92	-3e-05	1e-05	-2e-05	0	0	3e-05	-1e-05	-1e-05	-4e-05	0	1e-05	6e-05	-2e-05	4e-05	3e-05	-1e-05	1e-05	-3e-05	0	0	-1e-05	-4e-05	1e-05	2e-05	2e-05	0	2e-05	0	5e-05	8e-05	0.00015	9e-05	0.00015	0.00017	0.00016	0.00017	0.00017	0.00016	0.00016	0.0001	0.0001	0.00012	1e-05	4e-05	2e-05	3e-05	0	-7e-05
	1049.38	-1e-05	1e-05	2e-05	1e-05	-1e-05	3e-05	0	2e-05	3e-05	-1e-05	2e-05	0	0	3e-05	0	-3e-05	3e-05	0	2e-05	3e-05	-1e-05	2e-05	1e-05	1e-05	2e-05	3e-05	2e-05	5e-05	3e-05	7e-05	0.00011	0.00012	0.00019	0.00015	0.00017	0.00016	0.00018	0.00012	0.00012	9e-05	9e-05	0.00011	5e-05	5e-05	5e-05	4e-05	-2e-05	-1e-05
	1052.83	0	4e-05	2e-05	6e-05	-1e-05	1e-05	3e-05	0	1e-05	3e-05	0	3e-05	0	4e-05	3e-05	-1e-05	3e-05	1e-05	4e-05	2e-05	-3e-05	1e-05	3e-05	1e-05	-3e-05	1e-05	3e-05	2e-05	5e-05	8e-05	0.0001	0.00013	0.00016	0.00018	0.00017	0.00021	0.00016	0.00012	0.00017	0.00012	7e-05	9e-05	8e-05	5e-05	4e-05	6e-05	0	-1e-05
	1056.29	-1e-05	3e-05	3e-05	4e-05	1e-05	2e-05	-1e-05	3e-05	2e-05	2e-05	0	3e-05	1e-05	3e-05	1e-05	2e-05	0	-2e-05	0	1e-05	0	-1e-05	2e-05	3e-05	2e-05	3e-05	3e-05	2e-05	1e-05	7e-05	9e-05	0.00016	0.00015	0.00013	0.00011	0.00016	0.00012	0.00014	0.00012	0.0001	0.0001	6e-05	6e-05	6e-05	7e-05	0	-3e-05	0
	1059.75	-3e-05	-4e-05	0	0	1e-05	-2e-05	0	0	-1e-05	-2e-05	1e-05	1e-05	-3e-05	2e-05	0	-1e-05	-3e-05	-4e-05	1e-05	-1e-05	-1e-05	-1e-05	-1e-05	0	-2e-05	2e-05	2e-05	-1e-05	0	1e-05	9e-05	0.00012	0.00015	0.00012	0.00014	0.00015	0.00014	8e-05	0.0001	9e-05	6e-05	3e-05	6e-05	3e-05	2e-05	-2e-05	-3e-05	-3e-05
	1063.21	2e-05	-2e-05	3e-05	4e-05	1e-05	-1e-05	2e-05	0	-2e-05	1e-05	1e-05	1e-05	-2e-05	2e-05	-2e-05	0	1e-05	-1e-05	3e-05	0	-3e-05	1e-05	0	1e-05	2e-05	0	0	2e-05	2e-05	5e-05	0.0001	0.0001	0.00015	0.00014	0.00014	0.00012	0.00013	0.00012	0.00011	8e-05	8e-05	7e-05	5e-05	3e-05	2e-05	-2e-05	-2e-05	-2e-05
	1066.67	0	0	4e-05	0	0	0	2e-05	2e-05	2e-05	1e-05	1e-05	1e-05	1e-05	2e-05	-2e-05	2e-05	0	1e-05	1e-05	2e-05	-2e-05	-1e-05	0	3e-05	-2e-05	0	1e-05	-2e-05	3e-05	3e-05	0.0001	8e-05	0.00012	0.00015	0.00014	0.00012	0.00013	0.00013	9e-05	7e-05	3e-05	6e-05	4e-05	5e-05	2e-05	0	-2e-05	-1e-05
	1070.13	1e-05	1e-05	1e-05	3e-05	-1e-05	5e-05	2e-05	0	3e-05	1e-05	3e-05	3e-05	-3e-05	1e-05	2e-05	1e-05	3e-05	3e-05	3e-05	1e-05	5e-05	2e-05	3e-05	4e-05	4e-05	-3e-05	6e-05	2e-05	5e-05	6e-05	8e-05	0.00012	0.00015	0.00012	0.00011	0.00018	0.0001	0.00012	0.00013	0.00011	6e-05	4e-05	2e-05	3e-05	8e-05	0	-3e-05	0
	1073.59	-1e-05	0	-3e-05	1e-05	2e-05	4e-05	-2e-05	2e-05	1e-05	1e-05	1e-05	-3e-05	-4e-05	0	-4e-05	-1e-05	1e-05	-1e-05	0	0	0	1e-05	-3e-05	0	1e-05	-3e-05	2e-05	3e-05	4e-05	2e-05	8e-05	8e-05	0.0001	0.00011	0.00011	0.00012	8e-05	0.0001	9e-05	7e-05	6e-05	2e-05	1e-05	3e-05	4e-05	-1e-05	-2e-05	0
	1077.06	2e-05	-1e-05	1e-05	0	-2e-05	1e-05	0	-3e-05	0	1e-05	3e-05	1e-05	2e-05	1e-05	1e-05	0	0	-5e-05	1e-05	0	-2e-05	1e-05	2e-05	2e-05	0	-2e-05	1e-05	1e-05	5e-05	7e-05	9e-05	0.0001	0.00014	0.0001	0.0001	0.00014	0.00011	0.0001	0.0001	6e-05	4e-05	5e-05	5e-05	2e-05	4e-05	0	-1e-05	1e-05
	1080.52	0	0	0	3e-05	1e-05	-1e-05	2e-05	1e-05	1e-05	-3e-05	2e-05	2e-05	1e-05	2e-05	-1e-05	2e-05	0	-1e-05	-4e-05	4e-05	-2e-05	-4e-05	-1e-05	0	-1e-05	1e-05	0	-1e-05	2e-05	2e-05	7e-05	6e-05	7e-05	0.00012	0.0001	0.0001	0.00013	9e-05	8e-05	6e-05	5e-05	2e-05	3e-05	3e-05	0	-3e-05	-1e-05	-1e-05
	1083.98	1e-05	-2e-05	2e-05	2e-05	3e-05	0	3e-05	-3e-05	-1e-05	0	3e-05	4e-05	0	0	3e-05	1e-05	1e-05	-1e-05	0	0	-3e-05	-1e-05	0	3e-05	-3e-05	0	2e-05	3e-05	4e-05	4e-05	8e-05	8e-05	0.0001	0.0001	0.00012	8e-05	8e-05	0.0001	9e-05	7e-05	6e-05	4e-05	3e-05	5e-05	2e-05	-1e-05	-4e-05	-2e-05
	1087.45	2e-05	-1e-05	1e-05	3e-05	-2e-05	1e-05	2e-05	2e-05	-2e-05	1e-05	3e-05	0	0	2e-05	0	0	1e-05	-2e-05	1e-05	0	0	-1e-05	3e-05	2e-05	1e-05	2e-05	0	1e-05	2e-05	4e-05	0.0001	7e-05	0.00011	8e-05	8e-05	9e-05	0.00011	9e-05	9e-05	6e-05	8e-05	6e-05	3e-05	5e-05	4e-05	1e-05	-1e-05	2e-05
	1090.91	-1e-05	-1e-05	0	0	-2e-05	2e-05	2e-05	1e-05	1e-05	-2e-05	2e-05	0	0	1e-05	-1e-05	-2e-05	3e-05	-2e-05	1e-05	3e-05	0	-1e-05	-1e-05	-1e-05	-1e-05	1e-05	0	2e-05	4e-05	1e-05	5e-05	9e-05	7e-05	0.0001	8e-05	9e-05	0.00011	7e-05	6e-05	7e-05	5e-05	7e-05	2e-05	5e-05	4e-05	2e-05	0	-1e-05
	1094.38	0	-2e-05	3e-05	0	0	2e-05	-2e-05	1e-05	0	0	0	0	-3e-05	3e-05	-2e-05	0	2e-05	-1e-05	-1e-05	1e-05	-3e-05	1e-05	0	1e-05	-3e-05	-1e-05	3e-05	1e-05	5e-05	4e-05	7e-05	6e-05	7e-05	0.0001	9e-05	0.00011	0.0001	8e-05	8e-05	6e-05	2e-05	5e-05	5e-05	5e-05	4e-05	2e-05	0	-2e-05
	1097.84	-1e-05	0	2e-05	1e-05	2e-05	1e-05	0	1e-05	2e-05	-1e-05	-1e-05	1e-05	-1e-05	0	-4e-05	-2e-05	1e-05	-2e-05	-1e-05	-1e-05	-1e-05	-1e-05	-1e-05	2e-05	0	-3e-05	2e-05	1e-05	1e-05	4e-05	0.0001	6e-05	7e-05	8e-05	9e-05	0.00013	0.0001	4e-05	8e-05	5e-05	5e-05	6e-05	1e-05	4e-05	2e-05	3e-05	-1e-05	-2e-05
	1101.31	1e-05	1e-05	0	0	-1e-05	-1e-05	3e-05	-2e-05	-2e-05	-4e-05	-3e-05	-2e-05	0	2e-05	-3e-05	-2e-05	-1e-05	-2e-05	1e-05	1e-05	1e-05	-1e-05	1e-05	1e-05	-1e-05	-1e-05	-1e-05	0	1e-05	2e-05	6e-05	7e-05	0.0001	0.0001	9e-05	9e-05	6e-05	7e-05	7e-05	6e-05	4e-05	7e-05	5e-05	5e-05	1e-05	1e-05	0	-1e-05
	1104.77	0	-1e-05	1e-05	0	3e-05	4e-05	-1e-05	-1e-05	-2e-05	0	-1e-05	0	-1e-05	3e-05	0	0	2e-05	0	1e-05	1e-05	1e-05	1e-05	0	1e-05	-2e-05	1e-05	0	-1e-05	-1e-05	4e-05	7e-05	4e-05	0.00013	9e-05	9e-05	8e-05	0.00012	8e-05	7e-05	8e-05	5e-05	7e-05	5e-05	2e-05	5e-05	3e-05	-2e-05	2e-05
	1108.24	-2e-05	2e-05	3e-05	2e-05	4e-05	3e-05	2e-05	1e-05	1e-05	1e-05	3e-05	2e-05	-3e-05	2e-05	2e-05	1e-05	5e-05	3e-05	0	4e-05	1e-05	2e-05	1e-05	4e-05	0	3e-05	4e-05	3e-05	4e-05	5e-05	8e-05	9e-05	0.00011	7e-05	0.00011	0.00015	9e-05	6e-05	9e-05	8e-05	4e-05	5e-05	6e-05	5e-05	6e-05	3e-05	-2e-05	3e-05
	1111.71	-1e-05	1e-05	3e-05	2e-05	0	1e-05	-1e-05	-1e-05	1e-05	1e-05	3e-05	1e-05	-1e-05	2e-05	-1e-05	1e-05	2e-05	0	0	0	1e-05	0	0	3e-05	-2e-05	1e-05	1e-05	0	1e-05	3e-05	5e-05	8e-05	0.0001	7e-05	5e-05	0.0001	8e-05	8e-05	6e-05	5e-05	4e-05	8e-05	2e-05	5e-05	1e-05	0	-1e-05	1e-05
	1115.18	-4e-05	-1e-05	0	3e-05	3e-05	-1e-05	-1e-05	0	-1e-05	-3e-05	1e-05	3e-05	2e-05	1e-05	-2e-05	-1e-05	0	-1e-05	-1e-05	4e-05	-2e-05	0	-3e-05	2e-05	-2e-05	2e-05	2e-05	-3e-05	0	2e-05	5e-05	7e-05	5e-05	8e-05	6e-05	0.0001	5e-05	6e-05	6e-05	7e-05	4e-05	8e-05	3e-05	3e-05	1e-05	1e-05	1e-05	-2e-05
	1118.65	-2e-05	3e-05	0	0	2e-05	0	2e-05	1e-05	3e-05	-1e-05	1e-05	0	-1e-05	3e-05	-1e-05	-2e-05	-2e-05	1e-05	-1e-05	3e-05	-4e-05	0	1e-05	0	0	-1e-05	3e-05	-1e-05	2e-05	0	5e-05	5e-05	5e-05	8e-05	7e-05	0.00011	6e-05	8e-05	6e-05	6e-05	3e-05	5e-05	0	5e-05	3e-05	4e-05	0	-2e-05
	1122.12	1e-05	1e-05	1e-05	0	0	0	0	0	0	-1e-05	3e-05	2e-05	1e-05	0	2e-05	0	-1e-05	1e-05	2e-05	2e-05	-1e-05	1e-05	1e-05	2e-05	-1e-05	-1e-05	0	1e-05	2e-05	1e-05	4e-05	4e-05	8e-05	0.0001	0.0001	9e-05	8e-05	6e-05	8e-05	6e-05	5e-05	5e-05	1e-05	4e-05	6e-05	4e-05	0	2e-05
	1125.59	-1e-05	0	2e-05	0	0	1e-05	1e-05	-1e-05	-4e-05	1e-05	1e-05	2e-05	-3e-05	2e-05	-1e-05	1e-05	-1e-05	0	-1e-05	2e-05	-3e-05	2e-05	1e-05	3e-05	0	0	4e-05	-1e-05	0	2e-05	3e-05	4e-05	8e-05	8e-05	9e-05	9e-05	0.00011	7e-05	8e-05	7e-05	7e-05	5e-05	4e-05	6e-05	3e-05	2e-05	-1e-05	3e-05
	1129.06	0	0	0	1e-05	2e-05	1e-05	2e-05	-1e-05	-3e-05	-4e-05	3e-05	-1e-05	0	3e-05	0	0	0	-2e-05	0	2e-05	0	0	1e-05	-2e-05	3e-05	0	2e-05	1e-05	3e-05	0	7e-05	5e-05	8e-05	9e-05	8e-05	8e-05	6e-05	7e-05	9e-05	6e-05	5e-05	6e-05	3e-05	2e-05	3e-05	3e-05	2e-05	3e-05
	1132.53	-4e-05	-3e-05	2e-05	1e-05	0	0	5e-05	-1e-05	0	-1e-05	1e-05	1e-05	-1e-05	0	-1e-05	-3e-05	-1e-05	-2e-05	-2e-05	0	-5e-05	-1e-05	0	0	-1e-05	-1e-05	2e-05	1e-05	2e-05	4e-05	5e-05	4e-05	6e-05	0.00012	0.0001	8e-05	9e-05	7e-05	7e-05	6e-05	4e-05	7e-05	4e-05	1e-05	2e-05	2e-05	1e-05	2e-05
	1136	0	0	-2e-05	1e-05	1e-05	2e-05	-1e-05	0	1e-05	-2e-05	0	2e-05	0	2e-05	2e-05	1e-05	3e-05	1e-05	1e-05	2e-05	-3e-05	4e-05	0	2e-05	0	2e-05	1e-05	-2e-05	2e-05	5e-05	8e-05	7e-05	8e-05	0.0001	0.0001	9e-05	8e-05	0.00011	8e-05	4e-05	7e-05	4e-05	4e-05	2e-05	5e-05	2e-05	1e-05	1e-05
	1139.47	-2e-05	3e-05	3e-05	1e-05	0	2e-05	2e-05	2e-05	0	2e-05	0	1e-05	-1e-05	1e-05	2e-05	0	-1e-05	-3e-05	2e-05	-1e-05	0	2e-05	2e-05	1e-05	-3e-05	2e-05	-1e-05	-1e-05	1e-05	1e-05	2e-05	6e-05	6e-05	6e-05	0.0001	9e-05	8e-05	8e-05	9e-05	8e-05	6e-05	6e-05	3e-05	-1e-05	5e-05	1e-05	1e-05	2e-05
	1142.95	-3e-05	1e-05	3e-05	-3e-05	0	-2e-05	2e-05	0	-2e-05	-1e-05	2e-05	2e-05	-4e-05	1e-05	-1e-05	-1e-05	-2e-05	-1e-05	-1e-05	2e-05	1e-05	-2e-05	-3e-05	-2e-05	-3e-05	-1e-05	0	-1e-05	3e-05	0	5e-05	4e-05	5e-05	0.00011	7e-05	6e-05	9e-05	9e-05	8e-05	4e-05	3e-05	6e-05	3e-05	5e-05	2e-05	4e-05	1e-05	-2e-05
	1146.42	-1e-05	-1e-05	3e-05	-1e-05	0	3e-05	-1e-05	-1e-05	-1e-05	1e-05	-2e-05	-1e-05	0	1e-05	-1e-05	-1e-05	2e-05	0	-1e-05	1e-05	-2e-05	0	2e-05	-1e-05	0	1e-05	0	1e-05	3e-05	1e-05	4e-05	7e-05	8e-05	6e-05	8e-05	0.00012	6e-05	7e-05	5e-05	5e-05	5e-05	6e-05	2e-05	3e-05	8e-05	1e-05	-1e-05	1e-05
	1149.9	-3e-05	-1e-05	-1e-05	0	1e-05	5e-05	1e-05	2e-05	-1e-05	1e-05	2e-05	2e-05	0	2e-05	2e-05	-2e-05	-2e-05	-2e-05	0	-2e-05	0	1e-05	1e-05	1e-05	0	-2e-05	1e-05	-1e-05	1e-05	1e-05	3e-05	4e-05	5e-05	0.00011	9e-05	8e-05	9e-05	8e-05	0.00013	6e-05	2e-05	5e-05	1e-05	5e-05	2e-05	3e-05	3e-05	1e-05
	1153.37	-1e-05	0	1e-05	1e-05	0	3e-05	2e-05	-1e-05	-1e-05	2e-05	3e-05	3e-05	-1e-05	2e-05	1e-05	3e-05	-1e-05	0	-1e-05	1e-05	-1e-05	0	1e-05	3e-05	0	-1e-05	-1e-05	1e-05	2e-05	1e-05	4e-05	5e-05	2e-05	8e-05	5e-05	6e-05	8e-05	7e-05	8e-05	5e-05	5e-05	3e-05	5e-05	6e-05	4e-05	1e-05	1e-05	1e-05
	1156.85	-1e-05	0	0	2e-05	0	1e-05	0	-1e-05	2e-05	-1e-05	1e-05	1e-05	0	0	2e-05	2e-05	-1e-05	0	1e-05	2e-05	0	-1e-05	1e-05	0	-1e-05	2e-05	-1e-05	6e-05	4e-05	4e-05	4e-05	6e-05	8e-05	9e-05	0.0001	0.00013	8e-05	8e-05	7e-05	7e-05	7e-05	4e-05	5e-05	7e-05	7e-05	4e-05	2e-05	4e-05
	1160.32	3e-05	0	-1e-05	3e-05	0	0	0	0	0	-1e-05	0	3e-05	-1e-05	2e-05	2e-05	-4e-05	-2e-05	0	0	0	0	1e-05	1e-05	0	2e-05	-3e-05	1e-05	4e-05	1e-05	3e-05	6e-05	5e-05	9e-05	7e-05	9e-05	8e-05	7e-05	3e-05	8e-05	4e-05	5e-05	7e-05	2e-05	5e-05	5e-05	1e-05	3e-05	2e-05
	1163.8	3e-05	2e-05	-1e-05	-2e-05	1e-05	2e-05	-1e-05	0	-2e-05	0	-1e-05	3e-05	-1e-05	0	-1e-05	0	-2e-05	0	0	2e-05	2e-05	2e-05	0	-1e-05	0	-4e-05	0	-2e-05	3e-05	1e-05	8e-05	6e-05	8e-05	0.0001	9e-05	0.00012	0.0001	9e-05	5e-05	7e-05	4e-05	4e-05	2e-05	3e-05	4e-05	3e-05	1e-05	0
	1167.28	-1e-05	0	-1e-05	0	-2e-05	8e-05	-1e-05	2e-05	1e-05	2e-05	1e-05	3e-05	-3e-05	0	4e-05	2e-05	2e-05	3e-05	2e-05	-2e-05	-1e-05	1e-05	1e-05	5e-05	1e-05	-4e-05	5e-05	0	4e-05	1e-05	5e-05	7e-05	9e-05	0.00011	8e-05	0.00014	0.0001	0.0001	5e-05	6e-05	3e-05	7e-05	3e-05	5e-05	6e-05	2e-05	2e-05	0
	1170.75	-3e-05	-1e-05	0	1e-05	-1e-05	2e-05	3e-05	-3e-05	-2e-05	-1e-05	-1e-05	2e-05	0	3e-05	1e-05	2e-05	-4e-05	-1e-05	0	1e-05	-2e-05	0	-1e-05	-2e-05	0	-4e-05	1e-05	2e-05	-1e-05	2e-05	7e-05	3e-05	4e-05	8e-05	0.0001	8e-05	5e-05	6e-05	7e-05	7e-05	6e-05	6e-05	5e-05	1e-05	1e-05	2e-05	4e-05	1e-05
	1174.23	0	-2e-05	2e-05	0	-1e-05	-2e-05	0	1e-05	0	0	4e-05	3e-05	0	2e-05	3e-05	-1e-05	0	-2e-05	-1e-05	1e-05	-4e-05	1e-05	-2e-05	-1e-05	-1e-05	1e-05	1e-05	-2e-05	1e-05	0	7e-05	5e-05	7e-05	8e-05	7e-05	9e-05	9e-05	8e-05	7e-05	7e-05	5e-05	7e-05	5e-05	6e-05	5e-05	3e-05	2e-05	4e-05
	1177.71	-1e-05	-2e-05	0	0	0	4e-05	-1e-05	-1e-05	-1e-05	1e-05	2e-05	-3e-05	-1e-05	2e-05	1e-05	-1e-05	2e-05	0	1e-05	1e-05	-4e-05	1e-05	1e-05	3e-05	-1e-05	1e-05	-1e-05	1e-05	-1e-05	2e-05	5e-05	4e-05	0.00011	6e-05	6e-05	9e-05	6e-05	9e-05	0.0001	6e-05	4e-05	4e-05	8e-05	7e-05	5e-05	2e-05	3e-05	3e-05
	1181.19	-3e-05	2e-05	-1e-05	-2e-05	1e-05	1e-05	1e-05	1e-05	0	1e-05	2e-05	2e-05	2e-05	2e-05	0	-4e-05	-2e-05	3e-05	-1e-05	-1e-05	-2e-05	-1e-05	-3e-05	0	-2e-05	1e-05	-2e-05	2e-05	0	4e-05	4e-05	3e-05	9e-05	0.00011	8e-05	0.0001	0.0001	3e-05	7e-05	7e-05	5e-05	4e-05	4e-05	2e-05	3e-05	4e-05	3e-05	3e-05
	1184.67	4e-05	0	3e-05	3e-05	-4e-05	-2e-05	-3e-05	-1e-05	2e-05	2e-05	2e-05	1e-05	1e-05	1e-05	0	1e-05	-2e-05	2e-05	-1e-05	-3e-05	3e-05	2e-05	1e-05	-1e-05	2e-05	1e-05	0	3e-05	1e-05	4e-05	5e-05	6e-05	0.00012	8e-05	7e-05	9e-05	0.0001	9e-05	6e-05	8e-05	6e-05	4e-05	4e-05	2e-05	6e-05	3e-05	2e-05	4e-05
	1188.15	-3e-05	2e-05	2e-05	6e-05	0	0	-4e-05	1e-05	0	-1e-05	0	1e-05	-3e-05	2e-05	0	0	1e-05	-2e-05	1e-05	1e-05	-2e-05	3e-05	0	1e-05	0	0	4e-05	3e-05	2e-05	3e-05	4e-05	2e-05	6e-05	9e-05	5e-05	6e-05	0.00011	9e-05	4e-05	6e-05	4e-05	6e-05	1e-05	0	5e-05	1e-05	2e-05	-1e-05
	1191.63	-3e-05	1e-05	-1e-05	2e-05	0	-2e-05	1e-05	-2e-05	0	0	0	-3e-05	-2e-05	-2e-05	2e-05	2e-05	1e-05	-1e-05	0	0	0	3e-05	-3e-05	1e-05	1e-05	-4e-05	1e-05	3e-05	-3e-05	3e-05	3e-05	8e-05	6e-05	7e-05	7e-05	0.0001	7e-05	9e-05	9e-05	5e-05	4e-05	3e-05	5e-05	5e-05	5e-05	2e-05	1e-05	2e-05
	1195.12	0	3e-05	1e-05	-1e-05	-2e-05	6e-05	1e-05	0	3e-05	2e-05	-3e-05	1e-05	-2e-05	0	3e-05	2e-05	1e-05	3e-05	-3e-05	0	-4e-05	1e-05	-3e-05	3e-05	-2e-05	-1e-05	5e-05	1e-05	3e-05	2e-05	2e-05	8e-05	9e-05	0.0001	0.00011	0.00013	6e-05	3e-05	8e-05	0.0001	7e-05	6e-05	4e-05	5e-05	7e-05	4e-05	3e-05	2e-05
	1198.6	-1e-05	-1e-05	-2e-05	2e-05	1e-05	2e-05	-3e-05	1e-05	0	-2e-05	-1e-05	1e-05	-3e-05	1e-05	-2e-05	-2e-05	-1e-05	0	1e-05	2e-05	4e-05	2e-05	0	-2e-05	2e-05	-3e-05	0	-4e-05	4e-05	-2e-05	5e-05	3e-05	8e-05	0.00011	6e-05	9e-05	6e-05	7e-05	4e-05	9e-05	5e-05	3e-05	3e-05	3e-05	4e-05	5e-05	5e-05	1e-05
	1202.08	-1e-05	1e-05	-2e-05	0	1e-05	1e-05	1e-05	0	-4e-05	-3e-05	0	1e-05	-1e-05	2e-05	-5e-05	0	-1e-05	-1e-05	-1e-05	3e-05	-2e-05	3e-05	-2e-05	2e-05	0	1e-05	3e-05	1e-05	1e-05	-1e-05	4e-05	3e-05	5e-05	0.0001	4e-05	8e-05	7e-05	0.0001	5e-05	7e-05	6e-05	8e-05	3e-05	0	2e-05	1e-05	2e-05	1e-05
	1205.57	1e-05	3e-05	-2e-05	-2e-05	0	-2e-05	0	0	-1e-05	0	2e-05	1e-05	0	2e-05	-2e-05	0	-1e-05	2e-05	-1e-05	3e-05	5e-05	0	1e-05	-1e-05	0	-2e-05	2e-05	3e-05	4e-05	2e-05	4e-05	7e-05	7e-05	6e-05	7e-05	7e-05	9e-05	0.0001	7e-05	0.00011	0.00011	6e-05	6e-05	-2e-05	4e-05	1e-05	5e-05	4e-05
	1209.05	3e-05	4e-05	0	3e-05	2e-05	3e-05	-1e-05	1e-05	-2e-05	3e-05	1e-05	1e-05	0	1e-05	4e-05	-2e-05	-3e-05	2e-05	2e-05	2e-05	-2e-05	3e-05	3e-05	4e-05	-1e-05	-2e-05	5e-05	3e-05	1e-05	4e-05	2e-05	8e-05	9e-05	0.0001	0.0001	0.0001	9e-05	0.00011	6e-05	6e-05	9e-05	4e-05	-2e-05	1e-05	5e-05	6e-05	2e-05	3e-05
	1212.54	4e-05	0	-2e-05	-1e-05	-1e-05	2e-05	2e-05	-2e-05	-2e-05	0	0	-1e-05	0	7e-05	0	-5e-05	-1e-05	4e-05	0	-1e-05	-1e-05	-2e-05	-4e-05	1e-05	0	1e-05	3e-05	-3e-05	-3e-05	3e-05	6e-05	2e-05	3e-05	7e-05	6e-05	8e-05	7e-05	7e-05	0.0001	7e-05	6e-05	3e-05	8e-05	5e-05	3e-05	3e-05	3e-05	5e-05
	1216.02	2e-05	1e-05	0	2e-05	1e-05	3e-05	-3e-05	-1e-05	-4e-05	4e-05	2e-05	0	-3e-05	1e-05	0	1e-05	0	-2e-05	-3e-05	0	2e-05	-1e-05	-1e-05	5e-05	-2e-05	-3e-05	2e-05	1e-05	5e-05	2e-05	3e-05	6e-05	4e-05	9e-05	6e-05	0.00012	8e-05	0.00013	0.0001	0.00013	5e-05	9e-05	4e-05	6e-05	3e-05	1e-05	1e-05	2e-05
	1219.51	1e-05	1e-05	1e-05	-1e-05	2e-05	1e-05	0	1e-05	-3e-05	4e-05	-3e-05	2e-05	-3e-05	2e-05	4e-05	2e-05	-3e-05	1e-05	-3e-05	-2e-05	1e-05	4e-05	-3e-05	0	-1e-05	-2e-05	4e-05	1e-05	0	2e-05	5e-05	0.0001	5e-05	7e-05	3e-05	0.00011	9e-05	0.0001	9e-05	8e-05	8e-05	4e-05	9e-05	3e-05	8e-05	1e-05	2e-05	1e-05
	1222.99	-3e-05	2e-05	0	0	-5e-05	4e-05	4e-05	-2e-05	-5e-05	-1e-05	3e-05	-1e-05	-2e-05	0	5e-05	2e-05	-2e-05	0	-1e-05	1e-05	-6e-05	1e-05	-2e-05	5e-05	3e-05	2e-05	2e-05	2e-05	2e-05	3e-05	5e-05	4e-05	3e-05	0.00012	5e-05	0.00016	7e-05	5e-05	6e-05	9e-05	8e-05	6e-05	5e-05	4e-05	0.00012	3e-05	4e-05	5e-05
	1226.48	0	3e-05	0	4e-05	-3e-05	-1e-05	-1e-05	-3e-05	0	0	1e-05	-3e-05	2e-05	-1e-05	-1e-05	1e-05	3e-05	-4e-05	-3e-05	3e-05	4e-05	8e-05	-2e-05	1e-05	-2e-05	-1e-05	-4e-05	0	-2e-05	6e-05	4e-05	6e-05	8e-05	8e-05	3e-05	0.00012	7e-05	0.00011	8e-05	5e-05	4e-05	7e-05	6e-05	1e-05	5e-05	4e-05	3e-05	3e-05
	1229.97	-3e-05	1e-05	-1e-05	3e-05	-4e-05	-3e-05	-1e-05	-2e-05	0	0	0	-3e-05	-1e-05	-3e-05	2e-05	3e-05	-2e-05	1e-05	3e-05	0	1e-05	8e-05	2e-05	2e-05	1e-05	0	4e-05	2e-05	3e-05	8e-05	3e-05	6e-05	0.0001	0.00013	8e-05	8e-05	0.00012	0.0001	5e-05	0.00012	9e-05	5e-05	9e-05	3e-05	6e-05	4e-05	-1e-05	3e-05
	1233.46	-4e-05	-4e-05	-2e-05	3e-05	0	1e-05	-4e-05	0	0	-2e-05	0	-3e-05	2e-05	5e-05	3e-05	-2e-05	-4e-05	1e-05	-7e-05	-5e-05	-4e-05	-4e-05	-4e-05	-1e-05	-2e-05	-1e-05	0	0	0	-2e-05	4e-05	4e-05	5e-05	9e-05	7e-05	7e-05	7e-05	9e-05	2e-05	6e-05	0.00011	4e-05	2e-05	2e-05	5e-05	0	6e-05	3e-05
	1236.95	5e-05	0.0001	-1e-05	4e-05	-1e-05	4e-05	-2e-05	-2e-05	4e-05	5e-05	1e-05	-7e-05	5e-05	-3e-05	6e-05	1e-05	0	-3e-05	3e-05	-2e-05	3e-05	4e-05	3e-05	4e-05	0	-1e-05	4e-05	3e-05	0	7e-05	0	7e-05	8e-05	9e-05	4e-05	0.00011	8e-05	0.0001	8e-05	9e-05	8e-05	0.0001	4e-05	1e-05	0.00012	9e-05	0	0
	1240.44	4e-05	7e-05	-1e-05	3e-05	4e-05	2e-05	-2e-05	4e-05	-3e-05	3e-05	-1e-05	-5e-05	-1e-05	3e-05	1e-05	2e-05	2e-05	-2e-05	-1e-05	-2e-05	-5e-05	2e-05	0	0	1e-05	-4e-05	-1e-05	2e-05	2e-05	2e-05	2e-05	8e-05	1e-05	8e-05	3e-05	0.00014	0.00011	0.0001	8e-05	0.00013	8e-05	9e-05	5e-05	-3e-05	7e-05	7e-05	3e-05	3e-05
	1243.93	2e-05	1e-05	1e-05	3e-05	0	0	5e-05	-3e-05	-3e-05	-2e-05	-4e-05	-1e-05	-3e-05	5e-05	4e-05	4e-05	-1e-05	-3e-05	4e-05	0	0	2e-05	3e-05	1e-05	3e-05	1e-05	1e-05	1e-05	4e-05	1e-05	1e-05	4e-05	9e-05	0.0001	4e-05	0.00014	1e-05	0.00012	6e-05	7e-05	0.00014	4e-05	7e-05	0	9e-05	1e-05	6e-05	2e-05
	1247.42	-1e-05	5e-05	-3e-05	-1e-05	4e-05	-4e-05	-5e-05	-4e-05	1e-05	-4e-05	2e-05	-6e-05	-2e-05	-1e-05	2e-05	7e-05	-2e-05	-4e-05	-1e-05	-1e-05	0	6e-05	-4e-05	4e-05	0	-6e-05	4e-05	1e-05	4e-05	2e-05	4e-05	2e-05	7e-05	6e-05	7e-05	0.00013	3e-05	0.00012	7e-05	9e-05	0.0001	6e-05	1e-05	3e-05	5e-05	9e-05	2e-05	-2e-05
	1250.91	6e-05	4e-05	-3e-05	6e-05	-3e-05	2e-05	5e-05	1e-05	0	3e-05	3e-05	0	4e-05	-3e-05	8e-05	-1e-05	2e-05	-1e-05	-3e-05	-1e-05	3e-05	4e-05	1e-05	4e-05	-1e-05	-3e-05	6e-05	2e-05	2e-05	1e-05	6e-05	0.0001	0.00013	0.00011	6e-05	0.00011	0.00012	5e-05	0.00013	9e-05	0.00012	4e-05	1e-05	4e-05	7e-05	2e-05	2e-05	3e-05
	1254.4	1e-05	4e-05	4e-05	5e-05	-4e-05	5e-05	3e-05	-5e-05	5e-05	4e-05	-2e-05	-1e-05	-1e-05	-1e-05	1e-05	3e-05	-6e-05	-2e-05	0	-6e-05	2e-05	5e-05	-9e-05	-2e-05	-2e-05	-2e-05	6e-05	-3e-05	-1e-05	3e-05	2e-05	6e-05	6e-05	7e-05	0.0001	0.00014	9e-05	9e-05	3e-05	7e-05	8e-05	4e-05	0.00012	-1e-05	0.00016	-4e-05	-1e-05	-1e-05
	1257.89	-1e-05	5e-05	-4e-05	4e-05	-1e-05	5e-05	0	-1e-05	-3e-05	2e-05	1e-05	-1e-05	-4e-05	2e-05	6e-05	2e-05	-4e-05	1e-05	1e-05	1e-05	-2e-05	-1e-05	-7e-05	6e-05	-2e-05	-6e-05	4e-05	1e-05	4e-05	8e-05	6e-05	4e-05	3e-05	3e-05	7e-05	0.00014	0.00014	7e-05	4e-05	5e-05	0.00017	2e-05	5e-05	-1e-05	8e-05	2e-05	4e-05	2e-05
	1261.39	4e-05	5e-05	-3e-05	-2e-05	5e-05	2e-05	-1e-05	-2e-05	1e-05	0	5e-05	4e-05	5e-05	3e-05	2e-05	2e-05	-3e-05	4e-05	-2e-05	1e-05	0	1e-05	0	4e-05	0	-5e-05	0.00011	2e-05	5e-05	2e-05	5e-05	6e-05	5e-05	5e-05	4e-05	0.00012	9e-05	0.00014	8e-05	0.00011	0.00015	4e-05	6e-05	-4e-05	7e-05	-4e-05	-1e-05	3e-05
	1264.88	-5e-05	0	4e-05	3e-05	-5e-05	6e-05	3e-05	-1e-05	2e-05	9e-05	7e-05	-2e-05	0	4e-05	-2e-05	1e-05	-7e-05	-4e-05	0	-7e-05	5e-05	-1e-05	-2e-05	1e-05	1e-05	1e-05	2e-05	0	-3e-05	0	2e-05	9e-05	4e-05	9e-05	4e-05	8e-05	0.00012	0.00014	8e-05	1e-05	0.00013	5e-05	7e-05	1e-05	8e-05	1e-05	6e-05	-2e-05
	1268.37	0	6e-05	-4e-05	1e-05	-5e-05	4e-05	4e-05	1e-05	0	2e-05	-4e-05	-1e-05	-3e-05	2e-05	0	4e-05	-5e-05	-6e-05	-2e-05	-1e-05	2e-05	9e-05	1e-05	5e-05	0	-3e-05	-1e-05	-2e-05	-4e-05	0.00011	8e-05	8e-05	5e-05	0.0001	0.00011	0.00019	9e-05	7e-05	2e-05	9e-05	9e-05	5e-05	4e-05	1e-05	9e-05	2e-05	4e-05	1e-05
	1271.87	2e-05	-1e-05	-5e-05	3e-05	-2e-05	-2e-05	2e-05	0	0	-2e-05	6e-05	-6e-05	-4e-05	-2e-05	5e-05	7e-05	0	-3e-05	0	-4e-05	-1e-05	3e-05	-5e-05	-2e-05	-2e-05	-7e-05	7e-05	6e-05	-1e-05	8e-05	-1e-05	0.0001	0.00011	0.00012	3e-05	0.00014	8e-05	5e-05	3e-05	0.0001	0.00013	-1e-05	1e-05	-5e-05	0.00012	3e-05	3e-05	5e-05
	1275.37	4e-05	-4e-05	-2e-05	2e-05	-2e-05	0	1e-05	0	3e-05	0	1e-05	2e-05	1e-05	-4e-05	1e-05	1e-05	-4e-05	-2e-05	1e-05	-1e-05	6e-05	5e-05	1e-05	2e-05	5e-05	4e-05	9e-05	-4e-05	5e-05	7e-05	6e-05	6e-05	5e-05	3e-05	3e-05	9e-05	6e-05	0.00011	0	0.00013	7e-05	7e-05	4e-05	-1e-05	7e-05	2e-05	4e-05	0.0001
	1278.86	4e-05	-3e-05	3e-05	-1e-05	3e-05	1e-05	0	-7e-05	0	4e-05	4e-05	-2e-05	1e-05	-1e-05	-3e-05	1e-05	-2e-05	-4e-05	-5e-05	-4e-05	-3e-05	-1e-05	2e-05	2e-05	5e-05	0	5e-05	-2e-05	2e-05	-2e-05	6e-05	7e-05	6e-05	0.00013	0.0001	8e-05	5e-05	0.0001	7e-05	0.00012	0.00011	2e-05	4e-05	1e-05	4e-05	9e-05	0.0001	1e-05
	1282.36	4e-05	-1e-05	5e-05	5e-05	-2e-05	5e-05	5e-05	2e-05	2e-05	-3e-05	0	0	0	-2e-05	-4e-05	4e-05	-1e-05	-6e-05	9e-05	1e-05	2e-05	4e-05	4e-05	-3e-05	9e-05	0	4e-05	-1e-05	0	3e-05	3e-05	7e-05	8e-05	0.00014	9e-05	0.0001	0.00011	0.00011	3e-05	0.00011	0.00018	9e-05	-2e-05	2e-05	0.0001	9e-05	4e-05	-2e-05
	1285.86	5e-05	4e-05	-7e-05	8e-05	2e-05	-1e-05	0	-2e-05	-3e-05	2e-05	4e-05	3e-05	-2e-05	3e-05	2e-05	-6e-05	5e-05	0	-5e-05	2e-05	2e-05	-4e-05	-6e-05	-1e-05	-2e-05	0	2e-05	0	1e-05	4e-05	9e-05	8e-05	5e-05	0.00016	8e-05	0.00011	3e-05	8e-05	3e-05	0	8e-05	8e-05	0.0001	6e-05	0.0001	-2e-05	8e-05	5e-05
	1289.35	2e-05	3e-05	-3e-05	3e-05	-1e-05	5e-05	-1e-05	-8e-05	0	-1e-05	-2e-05	-6e-05	1e-05	-5e-05	3e-05	0.0001	-8e-05	-2e-05	-6e-05	-4e-05	-2e-05	3e-05	-4e-05	-5e-05	-2e-05	-2e-05	8e-05	4e-05	-3e-05	6e-05	3e-05	9e-05	0	0.00013	-1e-05	0.00013	4e-05	6e-05	6e-05	6e-05	0.00018	-2e-05	5e-05	-0.00011	8e-05	0	0	0
	1292.85	6e-05	0	-0.00011	5e-05	-3e-05	-2e-05	9e-05	-8e-05	0.00013	1e-05	7e-05	-2e-05	4e-05	2e-05	4e-05	1e-05	-5e-05	1e-05	3e-05	-4e-05	-4e-05	0.00011	5e-05	4e-05	5e-05	1e-05	4e-05	1e-05	8e-05	8e-05	4e-05	0.0001	2e-05	5e-05	6e-05	0.00017	8e-05	5e-05	5e-05	8e-05	0.00018	2e-05	3e-05	1e-05	0.00014	-5e-05	1e-05	7e-05
	1296.35	1e-05	1e-05	1e-05	0	0	-4e-05	-5e-05	5e-05	1e-05	0	1e-05	2e-05	-3e-05	3e-05	-1e-05	-3e-05	-8e-05	-5e-05	1e-05	-1e-05	-4e-05	-1e-05	-6e-05	-4e-05	-3e-05	-4e-05	9e-05	-4e-05	0.0001	0.0001	0.00014	9e-05	1e-05	8e-05	8e-05	9e-05	7e-05	7e-05	1e-05	0.00011	6e-05	0.00013	6e-05	3e-05	2e-05	3e-05	3e-05	2e-05
	1299.85	9e-05	6e-05	-4e-05	1e-05	-4e-05	-2e-05	3e-05	1e-05	-7e-05	7e-05	-3e-05	1e-05	0	-2e-05	8e-05	1e-05	-1e-05	1e-05	1e-05	8e-05	-4e-05	-1e-05	-3e-05	-3e-05	6e-05	-0.00015	8e-05	2e-05	3e-05	7e-05	-2e-05	8e-05	0.00012	0.0001	2e-05	5e-05	0	7e-05	3e-05	8e-05	0.00016	0.00015	4e-05	2e-05	0.00012	-1e-05	3e-05	0
	1303.35	2e-05	2e-05	-8e-05	1e-05	-6e-05	6e-05	0	1e-05	3e-05	0	2e-05	0	-5e-05	-1e-05	6e-05	2e-05	-2e-05	-8e-05	8e-05	-4e-05	0.0001	0	-3e-05	-1e-05	0	-1e-05	5e-05	0	2e-05	4e-05	-2e-05	4e-05	0.00011	9e-05	3e-05	0.00013	6e-05	7e-05	0.00012	0.00012	3e-05	2e-05	-1e-05	-2e-05	0.00014	3e-05	9e-05	6e-05
	1306.85	-1e-05	2e-05	1e-05	2e-05	-0.0001	0	2e-05	-7e-05	0	7e-05	8e-05	-3e-05	-3e-05	-5e-05	6e-05	-5e-05	-2e-05	4e-05	-4e-05	4e-05	0	7e-05	-4e-05	0	6e-05	-0.00012	4e-05	4e-05	-7e-05	-2e-05	0	3e-05	4e-05	8e-05	5e-05	0.00012	0.0001	0	6e-05	0.0001	6e-05	3e-05	0.00014	-3e-05	0	6e-05	0	-1e-05
	1310.35	0	8e-05	3e-05	-3e-05	-4e-05	8e-05	3e-05	7e-05	-3e-05	6e-05	-1e-05	-0.0001	1e-05	-3e-05	0.0001	3e-05	6e-05	-6e-05	3e-05	-5e-05	-3e-05	6e-05	3e-05	6e-05	4e-05	-7e-05	-4e-05	0	9e-05	3e-05	4e-05	1e-05	0.00012	2e-05	0.0001	0.0002	7e-05	0.0001	0.0001	0.00015	0.00012	9e-05	3e-05	-6e-05	0.00017	8e-05	-3e-05	4e-05
	1313.86	-1e-05	0.0001	-1e-05	4e-05	-1e-05	7e-05	0	1e-05	-8e-05	4e-05	-2e-05	-1e-05	2e-05	2e-05	6e-05	6e-05	-4e-05	-3e-05	0	-6e-05	-6e-05	8e-05	-7e-05	1e-05	5e-05	-7e-05	2e-05	0	0	-1e-05	5e-05	0.00015	-4e-05	0.00014	0.0001	0.00016	0	5e-05	-1e-05	0.00011	0.00017	3e-05	5e-05	5e-05	7e-05	1e-05	5e-05	-3e-05
	1317.36	6e-05	0.00011	3e-05	-3e-05	-8e-05	-9e-05	2e-05	-2e-05	1e-05	0.00011	-1e-05	-4e-05	6e-05	4e-05	2e-05	6e-05	-8e-05	-6e-05	0	-8e-05	-1e-05	0.00012	-0.0001	4e-05	1e-05	-6e-05	0.00011	2e-05	7e-05	8e-05	1e-05	0.00012	4e-05	0.00011	2e-05	0.0001	6e-05	8e-05	0.0001	0.00012	0.00013	2e-05	2e-05	-5e-05	2e-05	-2e-05	-2e-05	4e-05
	1320.86	3e-05	7e-05	-8e-05	-5e-05	-7e-05	3e-05	-1e-05	-3e-05	5e-05	5e-05	0	-4e-05	8e-05	1e-05	6e-05	6e-05	-3e-05	1e-05	-0.00013	7e-05	-4e-05	4e-05	-2e-05	-2e-05	4e-05	-9e-05	8e-05	4e-05	-3e-05	6e-05	1e-05	4e-05	0.0001	5e-05	4e-05	9e-05	5e-05	0.0001	5e-05	0.0001	0.00012	0	0.00019	-2e-05	4e-05	3e-05	2e-05	0.0001
	1324.36	-2e-05	3e-05	-4e-05	3e-05	-7e-05	2e-05	0	-0.0001	-4e-05	1e-05	4e-05	-2e-05	-0.0001	-2e-05	0.00013	1e-05	-4e-05	-4e-05	-3e-05	-7e-05	2e-05	0.00011	-5e-05	-4e-05	1e-05	7e-05	7e-05	4e-05	9e-05	0	4e-05	-3e-05	0.00012	8e-05	2e-05	6e-05	7e-05	6e-05	0.0001	0.00013	0.00015	1e-05	1e-05	2e-05	0	-0.0001	-2e-05	2e-05
	1327.87	5e-05	0.00013	2e-05	-8e-05	-3e-05	0.00016	-4e-05	-5e-05	-5e-05	-2e-05	3e-05	2e-05	-6e-05	-4e-05	2e-05	0.00013	5e-05	-0.00013	1e-05	-0.00011	2e-05	0.00013	-6e-05	1e-05	-3e-05	3e-05	-4e-05	2e-05	6e-05	1e-05	-3e-05	4e-05	-7e-05	8e-05	6e-05	9e-05	-2e-05	9e-05	0.00014	0.00015	8e-05	3e-05	-2e-05	4e-05	0	-2e-05	-1e-05	7e-05
	1331.37	0.00011	0.00014	7e-05	-1e-05	-0.00016	1e-05	-3e-05	0	-1e-05	6e-05	0	-0.00018	-4e-05	-0.0001	5e-05	2e-05	0	9e-05	-4e-05	-4e-05	-5e-05	8e-05	5e-05	9e-05	1e-05	-7e-05	0.00016	-1e-05	2e-05	8e-05	4e-05	9e-05	7e-05	9e-05	5e-05	7e-05	0.00013	0.00014	2e-05	0.00011	0.00013	9e-05	8e-05	0.00013	0.00014	-5e-05	-2e-05	4e-05
	1334.88	-5e-05	6e-05	8e-05	5e-05	1e-05	6e-05	-8e-05	-6e-05	9e-05	-5e-05	0.00011	-0.00014	0.00012	-1e-05	0.0001	3e-05	-8e-05	-0.00013	0	6e-05	0.00012	0.00023	-8e-05	0.00011	2e-05	-2e-05	4e-05	5e-05	-8e-05	0.00016	5e-05	5e-05	7e-05	0.00015	-5e-05	7e-05	5e-05	0.00017	4e-05	0.00014	0.00019	0	2e-05	-7e-05	0.00016	5e-05	5e-05	5e-05
	1338.39	1e-05	9e-05	0	-1e-05	-7e-05	1e-05	0	-2e-05	-5e-05	-2e-05	2e-05	-2e-05	-2e-05	1e-05	0.0001	0.00012	-0.0001	-0.00011	-0.0001	-9e-05	-5e-05	7e-05	-3e-05	-6e-05	-4e-05	-0.0001	0.00014	-4e-05	0.0001	-2e-05	3e-05	9e-05	1e-05	0.00014	8e-05	9e-05	0.00011	3e-05	0.00015	0.00014	0.00018	4e-05	6e-05	6e-05	9e-05	1e-05	0.00013	0.00013
	1341.89	0.00015	7e-05	-0.00015	9e-05	4e-05	0.00011	-8e-05	-3e-05	0.00011	3e-05	3e-05	-0.00014	8e-05	7e-05	-2e-05	0.00011	-6e-05	0.00012	-2e-05	0	7e-05	1e-05	2e-05	0.00013	9e-05	-9e-05	0.00011	-3e-05	0.00011	0.00011	7e-05	7e-05	0.00013	0.00012	2e-05	0.00012	0.00011	2e-05	0	7e-05	0.00015	3e-05	1e-05	-4e-05	9e-05	0.00011	3e-05	0.00013
	1345.4	0.00014	-2e-05	-0.00015	0.00011	3e-05	-2e-05	0.0001	0	8e-05	0.00013	1e-05	-8e-05	4e-05	3e-05	0.00012	0.00017	-0.00012	-4e-05	-0.00011	-0.00015	0	0.00015	-9e-05	2e-05	4e-05	1e-05	1e-05	3e-05	-2e-05	0.00012	-5e-05	0.00025	3e-05	0.00016	0	0.00021	6e-05	0.0002	6e-05	0.00014	0.00028	-6e-05	8e-05	-0.00014	0.00026	8e-05	0.00015	0.00015
	1348.91	0.00012	8e-05	6e-05	6e-05	2e-05	4e-05	-0.00022	-6e-05	-5e-05	5e-05	-3e-05	-2e-05	0.00011	-2e-05	0.00012	5e-05	-4e-05	4e-05	-1e-05	5e-05	8e-05	9e-05	8e-05	1e-05	0.0001	-5e-05	4e-05	4e-05	0	3e-05	8e-05	0.00017	0.00011	0.00017	1e-05	2e-05	0	0.00012	0.00018	0.00018	0.00016	9e-05	1e-05	-8e-05	8e-05	-3e-05	0	0
	1352.42	2e-05	7e-05	-0.0001	6e-05	-0.00011	6e-05	-5e-05	6e-05	0	-3e-05	2e-05	-0.00011	5e-05	-1e-05	0.00014	0.00014	-1e-05	1e-05	-9e-05	-8e-05	-0.00018	3e-05	-2e-05	0.00015	-5e-05	-9e-05	-2e-05	-6e-05	6e-05	1e-05	6e-05	1e-05	0.0001	0.00012	5e-05	7e-05	8e-05	-2e-05	-4e-05	0.00014	0.00017	-2e-05	3e-05	3e-05	0.00011	-0.00016	-0.0001	8e-05
	1355.93	-2e-05	0.00014	-9e-05	0.00022	-3e-05	0.00017	1e-05	1e-05	-1e-05	0.00011	0.00012	1e-05	8e-05	-0.00011	6e-05	3e-05	2e-05	-3e-05	-0.0001	-0.00014	-3e-05	0	-5e-05	-0.00012	2e-05	-1e-05	0	-3e-05	3e-05	7e-05	1e-05	0.00014	1e-05	0.00014	-0.0001	0.00021	3e-05	9e-05	0.00016	9e-05	0.00025	-0.00011	6e-05	-0.00017	0.00012	-4e-05	5e-05	-0.00015
	1359.43	7e-05	4e-05	-3e-05	2e-05	-2e-05	0.00023	6e-05	-9e-05	-2e-05	0.00017	-1e-05	-0.00016	9e-05	1e-05	-3e-05	0.0001	2e-05	0	-0.00017	-1e-05	0.00023	0.00014	-9e-05	-5e-05	-1e-05	0.00011	8e-05	0.0001	0.00012	-2e-05	3e-05	0.00013	8e-05	0.00017	0.00018	0.00033	-4e-05	0.00016	9e-05	0.00017	0.00019	-0.00011	0.00014	2e-05	4e-05	1e-05	3e-05	0.00019
	1362.94	9e-05	3e-05	-4e-05	-3e-05	-4e-05	0.00019	0	-5e-05	5e-05	-1e-05	6e-05	0.00013	0.00015	4e-05	7e-05	0.00013	-2e-05	-3e-05	-3e-05	-1e-05	9e-05	0.00029	3e-05	7e-05	-0.00019	1e-05	9e-05	1e-05	2e-05	7e-05	0.0001	9e-05	0.00024	7e-05	-5e-05	0.0002	-0.00019	0.00012	4e-05	0.00036	0.00022	6e-05	-5e-05	-0.00013	3e-05	-2e-05	1e-05	-8e-05
	1366.46	0.00015	5e-05	0.0001	2e-05	-0.00026	0.00011	0.00019	9e-05	9e-05	4e-05	1e-05	1e-05	8e-05	3e-05	5e-05	0.00012	0.00011	-9e-05	-0.00014	-9e-05	-8e-05	-4e-05	-2e-05	-0.0001	7e-05	0	-3e-05	5e-05	0.00014	9e-05	1e-05	-1e-05	7e-05	0.00021	9e-05	3e-05	6e-05	7e-05	0.00021	0.00011	5e-05	-1e-05	6e-05	-0.00011	0.00014	2e-05	-6e-05	3e-05
	1369.97	0.00023	3e-05	4e-05	7e-05	-0.00015	0.00017	-1e-05	0.00013	0.00014	-7e-05	-0.00026	-4e-05	0.00023	1e-05	0.00021	7e-05	5e-05	6e-05	0.00012	-0.00033	5e-05	0.0001	-7e-05	0.00012	7e-05	-0.00018	-9e-05	8e-05	0	-5e-05	-0.00011	9e-05	-3e-05	-4e-05	0	0.00013	0.00029	0.00018	9e-05	6e-05	0.00022	6e-05	0.00019	-0.00018	-7e-05	0.00023	-0.00011	6e-05
	1373.48	9e-05	0.0001	-6e-05	2e-05	4e-05	-5e-05	-0.0001	1e-05	7e-05	-0.0001	-0.00013	-4e-05	0.00017	-0.00012	-5e-05	8e-05	-0.00035	-0.00022	-6e-05	-0.00013	0.00018	8e-05	0.00014	-5e-05	0.00022	-0.00012	7e-05	0.00013	5e-05	6e-05	-3e-05	0.00022	-2e-05	-5e-05	-5e-05	0.00018	0.00014	9e-05	1e-05	0.00011	0.00028	-7e-05	9e-05	-0.00026	0.00032	0.00014	-0.00014	0.00022
	1376.99	0.0003	0.00012	3e-05	2e-05	-0.00019	0.00011	3e-05	-0.0001	3e-05	-4e-05	4e-05	-0.00017	-0.00011	7e-05	-3e-05	-2e-05	-5e-05	-8e-05	-0.0001	7e-05	-3e-05	9e-05	-2e-05	-4e-05	8e-05	5e-05	0.00019	0.00021	0.00032	0.00028	0.00012	-0.00015	0.00011	-0.00012	3e-05	0.00015	-6e-05	8e-05	3e-05	0.00023	0.00034	1e-05	0.00012	-0.00011	0.00035	-2e-05	-7e-05	8e-05
	1380.5	0.00021	0.00024	7e-05	0.0001	3e-05	0.00014	4e-05	6e-05	-0.0001	-0.00014	-0.00014	0.00017	0.00012	-0.00016	-0.00014	-6e-05	-0.00011	-0.00012	-0.00027	-0.00011	-7e-05	0.00018	0.00018	6e-05	0.00014	-7e-05	0.00011	0.00022	0.00012	0.00026	-4e-05	-2e-05	5e-05	0.00012	-0.00022	-7e-05	2e-05	0.00021	4e-05	0.00033	0.00034	-1e-05	-0.00015	-0.00032	0.00027	0.00015	0.0002	0.00014
	1384.02	2e-05	0.00014	-8e-05	-9e-05	-0.0003	0.00036	-0.00013	-0.00027	-9e-05	-3e-05	-1e-05	-0.00013	-2e-05	1e-05	8e-05	-1e-05	-4e-05	-3e-05	-7e-05	-9e-05	-4e-05	-5e-05	-0.00011	0.00023	5e-05	-8e-05	4e-05	-4e-05	0.00018	0.00028	0.00019	0.00015	0.00013	0.0001	8e-05	3e-05	0.00016	4e-05	0.00013	0.00027	0.00018	-6e-05	-0.00018	-9e-05	4e-05	-5e-05	-0.00013	-0.00018
	1387.53	4e-05	0.00021	3e-05	0.00022	6e-05	-0.00021	4e-05	-6e-05	-0.00017	0.00025	3e-05	-1e-05	0.00016	-7e-05	0.00023	0.00026	-0.00011	-5e-05	6e-05	-0.00038	1e-05	0.00021	-0.00031	-8e-05	9e-05	5e-05	0.00017	6e-05	-0.00012	0.00016	0.00025	0.00032	0.0002	0.00017	-0.0001	8e-05	-1e-05	0.00018	0.00012	0.00028	-2e-05	-0.00011	-5e-05	-1e-05	0.00012	-0.00013	-0.00011	0.00015
	1391.05	-2e-05	0.00018	-7e-05	-6e-05	0.0001	0.00019	-0.0001	6e-05	-3e-05	7e-05	1e-05	-0.00023	0.0001	-0.00014	0.00015	0.00021	-8e-05	-2e-05	-8e-05	-0.00017	0.00014	0.00025	-0.0001	0.00021	4e-05	-0.0001	4e-05	-0.0001	4e-05	0	7e-05	0.0001	2e-05	0.00035	0.00031	-0.0002	4e-05	-2e-05	7e-05	0.00026	0.00031	0.0002	0.00022	-0.00014	0.00019	-0.00011	0.00024	0.00017
	1394.56	4e-05	0.00012	-0.00011	-0.0001	-0.00016	0.00025	7e-05	-0.00018	9e-05	-0.00015	1e-05	0.00012	0.00015	0.00022	2e-05	0.00012	0.0001	4e-05	-0.00031	-7e-05	6e-05	9e-05	-0.00019	2e-05	-7e-05	-5e-05	8e-05	3e-05	1e-05	4e-05	-0.00012	0.00012	0.00011	2e-05	0.00045	0.00018	-8e-05	0.00012	0	1e-05	0.00016	0.00019	-0.00016	-0.00013	0.00013	-0.0001	-0.00014	0.00013
	1398.08	0.00031	-8e-05	-0.00028	0.00012	-0.00025	-0.00014	8e-05	5e-05	-5e-05	-0.0001	-0.0001	2e-05	0.00012	7e-05	0	0.00012	5e-05	0.00024	9e-05	6e-05	-0.00015	0.00017	-0.00013	7e-05	4e-05	-0.00023	0.00029	-5e-05	0.00021	0.00025	0	-4e-05	0.00013	0.00026	6e-05	0.00011	8e-05	-1e-05	0.00033	-2e-05	0.00029	-1e-05	-0.0001	-0.00016	0.00019	1e-05	0.00022	0.00011
	1401.6	-7e-05	0	-3e-05	-0.00023	-8e-05	-9e-05	-0.00017	0.00012	0.00015	0.00023	0.00022	-0.00012	-5e-05	0.00012	0.00022	0	-1e-05	0.00029	1e-05	5e-05	0.0001	-3e-05	-9e-05	0.00036	-0.00018	-8e-05	-5e-05	0.00012	0.0002	0.00019	-5e-05	0.00035	3e-05	5e-05	0.00028	0.00017	-2e-05	-9e-05	-0.0002	0.00024	0.00025	-6e-05	0.00012	-7e-05	0.00021	3e-05	-0.00034	0
	1405.11	0.00017	-0.00035	8e-05	4e-05	-0.00019	4e-05	7e-05	0.00036	-8e-05	-3e-05	-0.00012	-6e-05	0.00015	-0.00018	-0.00016	0.00011	7e-05	8e-05	9e-05	-1e-05	-9e-05	0.00021	6e-05	-0.00013	1e-05	0.0001	9e-05	5e-05	0.00013	0.00028	0.00015	0.00017	-0.00011	0.00011	9e-05	0.00015	-5e-05	0.00027	0.0002	0.00015	0.00011	0	0	-0.00011	0.0001	-0.00012	-5e-05	0.00016
	1408.63	0.00027	6e-05	-3e-05	-5e-05	-7e-05	-7e-05	5e-05	-1e-05	-4e-05	0.00016	9e-05	0.0003	-3e-05	7e-05	3e-05	2e-05	-0.00018	-6e-05	0.00012	0	0.00038	-7e-05	-8e-05	-6e-05	0.00019	7e-05	4e-05	9e-05	2e-05	0.00024	3e-05	0.00031	-0.00018	0.00014	7e-05	0.0002	-0.00016	0.00025	6e-05	0.00031	0.00031	-0.00019	-0.00011	-0.00015	2e-05	0.00014	-0.00032	0.0003
	1412.15	6e-05	0.00028	1e-05	0.00011	-0.0002	0.0002	0.00016	0.0002	0.00024	0.00016	-6e-05	8e-05	0	0.0001	0.0002	0.00012	-0.00013	-0.00016	3e-05	1e-05	0.00021	0.0002	1e-05	5e-05	0.00029	4e-05	0.00021	-0.00023	-9e-05	0.00011	-7e-05	0.00014	0.0001	-6e-05	0.00011	9e-05	9e-05	-2e-05	-0.00011	0.00013	0.00012	3e-05	0.00031	-0.00029	0.00045	-0.00013	-0.00027	-0.00017
	1415.67	0.00014	0.00022	-0.00012	0.00029	-0.00031	-6e-05	6e-05	-0.00014	-0.00014	0.00022	-6e-05	-9e-05	-1e-05	1e-05	-2e-05	4e-05	-0.00017	-2e-05	6e-05	-5e-05	0.00026	0.00022	-4e-05	6e-05	3e-05	-0.00011	0.00022	9e-05	0.00025	-3e-05	8e-05	-0.00011	-0.00022	0.00054	0.00048	3e-05	2e-05	0.00023	8e-05	0.00014	0.0002	6e-05	0.00029	-7e-05	0.00013	-0.00038	0.00022	-0.00013
	1419.19	4e-05	0.00017	-6e-05	0	-0.00014	4e-05	4e-05	-9e-05	0.0002	4e-05	-0.00013	0.00012	-5e-05	-2e-05	0.00023	0.00019	-0.0002	0.00025	-1e-05	-0.00015	-0.00014	0.0001	-0.0002	0.00018	0.0002	-2e-05	8e-05	5e-05	0.00018	0.0002	-2e-05	0.00015	1e-05	0.00048	0.00027	4e-05	0.0002	0.00023	-1e-05	4e-05	8e-05	9e-05	1e-05	-0.00021	-4e-05	0.00011	0.0003	0.00011
	1422.71	0.00016	0.00019	0.00017	5e-05	7e-05	9e-05	1e-05	8e-05	4e-05	-1e-05	-6e-05	1e-05	0.00017	0	0.00019	0.00037	-3e-05	6e-05	-0.00037	1e-05	2e-05	0.00025	0.00013	-0.00029	0.00031	1e-05	-2e-05	-0.00022	0.00012	0.00036	0	8e-05	2e-05	0.00011	0.00013	0.00026	-0.0001	-1e-05	0.00012	0.00025	2e-05	-0.00026	8e-05	-1e-05	0.00025	0.00023	4e-05	5e-05
	1426.23	0.00013	8e-05	3e-05	4e-05	-0.00026	0.00025	0.00018	0.00016	-0.00019	0.00022	0.00033	-3e-05	0.00044	-0.00011	-4e-05	-8e-05	0.00031	0.00035	0.00018	9e-05	3e-05	0.00022	2e-05	6e-05	-0.00015	0.00012	-0.00027	0.00037	4e-05	-8e-05	0.00013	-0.00039	0.00016	8e-05	0.00027	0.00051	0.00017	-0.00024	7e-05	-6e-05	0.00039	-0.00013	0.00016	-0.00025	0.00031	-0.00025	-8e-05	-7e-05
	1429.75	0.00045	0.0002	0	-0.00021	0	3e-05	-0.00013	-6e-05	0	7e-05	-0.00015	6e-05	0.00017	-0.00014	6e-05	-0.00018	-8e-05	0.00014	4e-05	-0.00019	0.00018	-3e-05	9e-05	0.00012	0.0005	-7e-05	-0.00027	0.00019	0.0002	-0.00014	5e-05	0.00024	0.0001	-9e-05	-0.0002	0.00028	8e-05	-0.00012	7e-05	0.00034	0.00014	-0.00023	-0.0002	-0.00018	0.0001	-4e-05	-0.00015	3e-05
	1433.27	0.00041	0.00033	-0.00027	0.00068	-0.0001	-4e-05	-0.00032	-0.00013	-0.00012	0.00012	4e-05	2e-05	0.0001	-0.00036	-0.00013	3e-05	4e-05	-0.00026	-0.00011	-4e-05	-8e-05	-3e-05	0.00013	-0.00015	6e-05	3e-05	-4e-05	-0.00021	0	0.00033	0.00023	-0.00015	0.00032	0.00038	-0.00023	9e-05	0.00018	-0.00031	-0.00049	0	0.0004	-1e-05	7e-05	-4e-05	1e-05	-0.00018	0.00025	0.0001
	1436.8	0.00023	0.00055	-0.00018	-0.00014	1e-05	0.00025	-0.00024	0.00011	0.00037	0.0001	5e-05	-0.00042	0.00015	0.0003	0.0001	0.0002	-0.00019	-0.0004	0.0001	0.00013	-0.00014	0.00025	-0.00017	-2e-05	0.00012	9e-05	0.00029	0.00012	0.00018	0.00015	0.00015	6e-05	0.00028	0.00036	-0.00015	5e-05	-1e-05	7e-05	1e-05	-2e-05	0.00026	0.00012	6e-05	-0.00028	0.00057	0.00019	0	0.00015
	1440.32	-9e-05	0.00026	-0.00019	-9e-05	0	0.00021	3e-05	-0.00045	-0.00013	-6e-05	0.00032	-5e-05	-1e-05	0.00016	8e-05	0.00011	-0.00026	-6e-05	-0.00011	-4e-05	-9e-05	0	-0.00011	6e-05	0.00018	-6e-05	0.0002	-2e-05	-0.00022	0.00014	-0.00018	0.00021	9e-05	0.00026	9e-05	-0.00018	0.00034	-0.00018	-0.00026	-3e-05	0.00023	0.00021	0	-1e-05	0.00023	3e-05	-2e-05	0.00031
	1443.84	0.00015	0.00028	0.00031	-0.00012	0.00051	0.00036	-0.00032	0.00038	-0.00015	0.00042	-0.00018	3e-05	-3e-05	-9e-05	0.00035	5e-05	0.00024	-0.00028	-0.00025	0	-3e-05	0.00015	-0.00016	-0.0002	-0.00034	-0.0003	0.00043	-4e-05	0.00019	7e-05	2e-05	0.00021	0.00046	7e-05	-0.00041	-4e-05	-8e-05	-6e-05	0.00021	7e-05	0.0002	-0.00038	-0.00021	-4e-05	-0.00015	-0.00011	0.00015	-0.00011
	1447.37	0.00032	0.00025	-0.00013	5e-05	-3e-05	0.00013	0.00024	-0.00013	0.00016	-0.00017	-0.0002	-0.00056	-5e-05	-0.00025	0.00021	-3e-05	-4e-05	-5e-05	-5e-05	-0.00021	0	0.00017	0.00024	0.00057	0.00034	0.00022	0.00012	0.00016	0.00043	-7e-05	-4e-05	0.00024	0.00013	-0.00032	-4e-05	-6e-05	-0.0001	2e-05	-3e-05	0.00058	0.00046	0.0003	0.00039	4e-05	0.00031	7e-05	-3e-05	4e-05
	1450.89	-0.00024	0.00035	0.0001	-0.00013	0.00045	-0.00014	-0.00018	0.00013	-0.0001	-0.00027	-0.00042	-0.00024	-0.00065	-2e-05	-0.00015	0.00038	-0.00032	-2e-05	-0.00024	-0.00025	0.00016	7e-05	3e-05	-0.00024	-1e-05	-1e-05	0.00023	0	0.00041	0.00023	-9e-05	-6e-05	-2e-05	0.00015	6e-05	0.00014	0.00024	-0.00016	-8e-05	0.00023	0.00012	-0.00031	-0.00031	-0.0003	0.00017	8e-05	-0.0001	5e-05
	1454.42	0.00052	0.00021	-0.00039	6e-05	-0.00021	-0.00027	0.00011	-0.00035	0.00038	-1e-05	-3e-05	-0.00029	0.00013	3e-05	-0.00026	3e-05	0.00014	-0.00035	-0.00018	0.00015	0.00034	9e-05	-8e-05	0.00016	0.00032	-6e-05	1e-05	0.00035	-5e-05	0.00032	-0.00017	0	1e-05	7e-05	-3e-05	-8e-05	-4e-05	0.00017	-0.00014	0.0002	0.00024	0.00049	0.00011	-3e-05	0.00015	7e-05	-4e-05	0.00023
	1457.94	0.00022	0.00052	3e-05	-0.00012	-0.0002	0.0002	0.00021	-0.00042	-6e-05	-0.00012	6e-05	0.0001	-0.0001	-0.00027	-7e-05	0.00019	-0.00034	0.00021	1e-05	0.00013	0.00017	0.00042	0.00038	0.00011	8e-05	-0.00028	-0.00039	-0.00055	0.00012	0.00017	-0.00041	-6e-05	0.0003	-3e-05	0.00023	0	0	0.00012	0.00016	-0.00022	-0.00013	-0.0004	0.00025	-0.00018	0.00024	7e-05	-0.00012	0
	1461.47	8e-05	0.00018	-0.0001	0.00025	-0.00072	0.00029	-2e-05	-0.00023	-6e-05	0.0001	-6e-05	-8e-05	0.00021	-5e-05	0.00026	2e-05	-0.00017	-0.00017	4e-05	-7e-05	0.00019	0.00017	-0.00016	0.00027	0.00017	0.00012	0.00044	0.00043	-1e-05	-0.00032	-0.00021	0.00014	9e-05	3e-05	0.00014	0.00013	-6e-05	0.0003	-0.00027	-0.00021	0.00024	0.00014	-0.00025	0.00012	0.00025	0	-0.00033	-0.00011
	1465	0.00023	0.00025	-0.00025	-0.00038	0.00017	0.00067	2e-05	0.00021	0.00028	-8e-05	0.0002	0.00014	0.00032	-0.00022	0.0004	-3e-05	0.00018	-0.00014	-0.00027	-0.00016	0.00016	9e-05	-0.00014	-5e-05	9e-05	-0.00022	0.00049	-0.0003	0.00014	0.00019	0.0003	0.00027	0.00038	0.00058	-0.00035	-0.00012	0.00033	1e-05	6e-05	-6e-05	0.0001	-8e-05	0.00017	-0.00019	0.00012	2e-05	-0.00033	-0.00027
	1468.52	0.00021	-0.00038	0.00024	5e-05	9e-05	0.00057	6e-05	-0.00062	-8e-05	6e-05	0.00018	-0.00043	-5e-05	0.00028	9e-05	0.00018	0.00034	-0.00024	0.00036	-0.00035	-0.0004	-0.0001	-0.00035	0.00031	-0.00028	-0.00037	9e-05	0.00032	-0.00014	0.00066	-0.00026	0	0.00026	0.00039	-6e-05	0.00012	0.00023	-0.00037	6e-05	0.00087	0.0003	0.00018	8e-05	-0.00032	0.00019	-0.00026	-0.00048	0.00041
	1472.05	-3e-05	0.0001	0.00021	-3e-05	-0.00011	0.00038	0.0003	-0.00013	1e-05	0.00016	0.00016	-0.00012	7e-05	0.00025	9e-05	8e-05	-0.00019	2e-05	-0.00053	-0.00046	0.00012	-0.00012	-0.00024	0.0005	-0.00015	4e-05	-0.00011	0.00027	-0.00031	0.00046	-0.00024	0.00043	-3e-05	0	0.0001	9e-05	-0.00044	-0.00015	0.00011	0.00028	4e-05	-0.00023	0.00019	0.00029	0.00026	-0.00033	0	0.00066
	1475.58	0.00037	0.0005	-0.00013	0.00012	0.00026	0.00053	0	0.00014	-0.0002	0.00027	-7e-05	0.00014	4e-05	0.00014	-0.00058	-0.00012	-0.00027	9e-05	-0.00027	-0.00063	-6e-05	0.00045	-9e-05	-0.00034	0.00021	0.00034	0.0003	0.00026	5e-05	0.00051	0.00033	0.00021	0.00082	0.00014	0.00011	-1e-05	0.00032	0.0001	0.00012	0.00011	0.00035	-0.00033	0.00013	-0.0002	0.00034	-0.00031	-0.0002	0.00062
	1479.11	-0.00017	-0.00027	3e-05	-0.00025	-0.00025	-0.0001	-0.00044	0.00013	-0.00024	0.00055	0.00051	-0.00012	-0.0005	-2e-05	6e-05	0.00042	-0.00033	0.00018	2e-05	-0.00037	-0.00013	0.00061	3e-05	-0.00032	-2e-05	0.00012	-1e-05	0.0002	-0.00021	0.0001	-0.00071	0.00022	0.0002	0.00071	-0.00028	0.0002	3e-05	-9e-05	-0.00032	0.00029	0.00033	-0.00037	0.00022	-0.00035	0.00011	5e-05	4e-05	-0.00012
	1482.64	0.0001	0.00042	4e-05	0.00013	0.00027	0.00028	0.00032	-0.00045	0.00037	0.00027	0.0001	-0.00035	0.00039	0.00031	-0.00023	2e-05	0.0001	-3e-05	1e-05	0.00018	9e-05	0.00013	-2e-05	-1e-05	-0.00017	0.00027	9e-05	0.00029	0.00045	3e-05	-0.00013	-0.00027	-0.00035	0.00032	0.00058	5e-05	-0.00016	1e-05	0.00059	0.00038	0.00058	0.00022	0.00032	-0.00011	0.00045	-0.00014	-0.00018	0.00037
	1486.17	-7e-05	0.00012	-0.00015	0.00014	-0.00029	-1e-05	7e-05	0.00031	-1e-05	0.00039	0.00021	0.00038	0.00033	-0.0001	4e-05	-0.00051	-0.00036	-0.00018	-0.0006	-0.00054	-0.00024	-0.00022	-0.00017	0.00038	0.00065	-0.00025	-5e-05	0.00052	-0.00032	-0.00036	2e-05	0.00043	0.00071	0.00025	-1e-05	-0.00031	-0.00027	-0.00036	-9e-05	0.00049	0.00042	-0.00049	0.00019	-0.0007	0.00039	-0.0004	0.00015	-0.00038
	1489.7	-0.00029	0.00048	0.00069	0.00022	-0.00026	-0.00015	0.00024	0.00017	8e-05	0.00045	0.00031	-0.0002	-0.00012	5e-05	-0.00045	-8e-05	-0.00036	0.00023	-0.00019	-0.00011	-0.00078	0.00024	-0.0001	0.00085	-0.0003	-0.00019	-0.00035	-0.00017	7e-05	0.00021	-0.00048	-0.00034	0.00039	-7e-05	0.00053	0.00031	-0.00038	-0.00039	0.00055	5e-05	0.00048	-0.00025	-8e-05	-0.00017	-0.00035	5e-05	4e-05	-1e-05
	1493.24	-0.00032	-0.00063	-0.00051	2e-05	-0.00046	5e-05	0.00033	-0.0006	0.00064	0.0004	-0.00101	8e-05	0.00013	0.00057	0.00035	0.0004	-0.00014	-0.00027	-0.00026	0.00015	-1e-05	-3e-05	-0.00027	-9e-05	0.00035	-7e-05	0.00035	-0.00046	2e-05	-0.00039	0.00048	0.00059	0	0.0003	0.0004	-0.00051	-0.00022	0.00039	-0.00017	-4e-05	0.00017	0.0001	0	-0.00034	0.00017	-0.00041	5e-05	0.0003
	1496.77	0.00031	1e-05	0.00046	-0.00045	3e-05	0.00088	8e-05	9e-05	0.00018	-0.00011	0.00033	0	0.00028	0.00037	0.00047	0.0001	9e-05	1e-05	2e-05	5e-05	0.00015	-0.0004	0.00038	0.00045	0.00086	-0.00069	3e-05	0.00015	0.00053	0.00066	-0.00041	-0.00058	2e-05	-0.00061	-0.00019	-2e-05	0.00038	-7e-05	-0.00013	0.00042	0.00028	-0.00033	-0.00015	3e-05	0.00051	0.00034	-0.00022	0.00057
	1500.3	-0.00014	-0.00028	-0.00043	-0.00081	0.00022	0.00062	-0.00069	0.00013	-0.00051	-0.00017	-4e-05	0.00012	-0.00027	0.00024	1e-05	0.00039	-0.00027	-0.00051	-0.00066	0.00011	0.00051	0.00032	-0.0005	0.00018	0.00076	0.00059	-0.00012	0.00064	0.00024	0.00064	0.00048	0.00011	0.00039	-0.0001	0.00022	9e-05	-0.00011	0.00013	-1e-05	-2e-05	0.00084	0.00044	5e-05	-0.00039	0.00067	-0.00055	0.00023	0.00024
	1503.83	0.00023	0.00054	0.00018	4e-05	-0.00046	3e-05	0.00017	-0.00033	-0.00021	-0.00015	-0.0005	-3e-05	-0.00015	0.00017	1e-05	0	0.00013	-3e-05	0.00017	-0.0004	7e-05	0.00123	0.00011	-0.00053	0.00036	0.00063	3e-05	0.0002	7e-05	-8e-05	-0.0004	0.00017	0.00015	0.00041	0.00024	-0.00066	-0.00029	0.00032	0.00031	0.00032	0.00062	0.00077	-0.00029	0	0.00042	0.00028	-4e-05	7e-05
	1507.37	0	-8e-05	-0.00102	-4e-05	-7e-05	0	-0.00013	-0.00047	-8e-05	0.00078	-3e-05	9e-05	0.00056	0.00029	-0.00105	-0.00023	-0.00058	-0.00073	-0.00038	-0.00039	0.00042	0.00029	6e-05	0.0002	0.00036	-0.00029	0.00048	-0.00017	-0.00047	0.00021	0.00027	-0.00074	0.00035	-0.00051	0.00032	-0.00019	0.00029	5e-05	-0.00048	-3e-05	-0.00045	0.00033	8e-05	-6e-05	2e-05	0.00013	-0.00043	0.00064
	1510.9	-0.00024	-4e-05	2e-05	0.00071	-0.00037	-0.00026	-0.00066	-7e-05	-0.00041	0.00041	0.00021	0.00015	0.0001	-0.00035	-0.00023	-0.0005	-0.00064	-8e-05	0.00035	-0.00034	-0.00014	0.00092	-0.00069	-0.00046	0.0004	1e-05	0.00014	-0.00035	0.00065	-0.00018	-9e-05	0.00013	-8e-05	7e-05	-0.00019	-0.00016	-9e-05	-0.00043	0.0005	0.00028	0.00103	0.00018	0.00049	-3e-05	0.00017	-0.00064	1e-05	0.00017
	1514.44	0.0005	0.00066	-0.00082	0.0014	-0.00045	0.00051	-0.00039	4e-05	-0.00084	-0.00019	-3e-05	-0.00063	-0.00037	-0.00019	-0.00018	0.00028	0.00027	5e-05	0.00057	-0.00091	0.00127	6e-05	-0.00053	-0.00026	-2e-05	0.00051	0.00014	-0.00018	0.00115	-0.00013	8e-05	-2e-05	0.00024	2e-05	-0.00014	-0.00027	-0.00018	0.00051	0.00025	-5e-05	-0.00011	0.00023	-0.00075	-0.00046	0.00011	-0.00052	0.00019	0.00075
	1517.98	-0.00014	-0.00022	-0.00017	-0.00087	0.0004	0.0008	-0.00016	-0.0001	0.0005	-0.0001	-3e-05	-0.00017	0.00026	0.00057	0.00042	0.00027	0.00035	-0.00021	-0.00038	0.00043	0.0002	-1e-05	0.00061	-8e-05	-1e-05	-3e-05	0.00032	3e-05	-0.00025	-0.00025	0.00108	-0.00018	0.00029	0.00026	-0.00012	0.00048	0.00016	0.00052	0.00047	0.0001	0.00057	-0.00055	0.00034	-0.00055	0.00014	-0.00011	0.00022	0.00047
	1521.51	0.00037	0.00041	-0.00042	-0.00073	0.00043	0.00012	-0.00056	-0.00049	-0.00049	0.00036	0.00052	-0.00031	0.00084	-0.00036	-0.00096	-0.00056	0.00015	-0.00025	-0.00017	4e-05	0.00035	0.00019	0.0009	-2e-05	-2e-05	0.00056	-5e-05	-7e-05	0.00031	6e-05	-5e-05	-0.00042	-0.00054	-1e-05	0.00042	-0.00078	-0.0002	-0.00011	-0.00027	-0.0001	-0.00013	-0.00047	4e-05	-0.00038	-0.0002	-0.00101	-0.0001	-0.00046
	1525.05	-0.0003	-0.00097	-0.00095	-0.0005	-0.00043	0.00038	-0.00033	0.00086	0.00106	0.00076	0.00014	-4e-05	-0.00045	3e-05	-0.0003	0.00054	-0.00022	0.0006	0.00014	0.00057	-0.00018	0.0008	-0.00081	-0.00029	0.00036	5e-05	-0.00066	0.0002	3e-05	0.00042	0.00026	-0.00018	-7e-05	0.00027	-0.00057	0.00066	0.00017	0.00035	-6e-05	-0.00066	0.00081	0	-0.00077	0.00014	-9e-05	0	-0.00105	0.00093
	1528.59	-0.00102	0.00034	0.00023	-0.00024	0.00013	0.0002	-0.00065	0.00059	0.00026	-0.00012	-0.00014	-0.00082	0.00033	-0.00026	0.00026	0.00098	0.00107	0.00027	0.00024	-0.00078	-0.00052	-0.00093	0.00054	-0.00062	0.00077	0.00012	0.00022	0.00038	0.00109	-0.00037	-0.00027	-0.00017	0.00072	-0.00073	-8e-05	0.0001	-0.00032	0.00038	0.00054	-0.00032	0.00047	-0.00074	-0.00025	-1e-05	-0.00045	0.00039	-0.00025	0.00088
	1532.13	-6e-05	0.00141	0.00057	-0.00028	-0.00025	5e-05	0.00012	-0.00021	0.00017	0.00029	0.00034	0.00018	-9e-05	-0.00035	0.00016	0.00015	0.00012	0.00067	0.00028	4e-05	0.0001	0.00031	6e-05	0.00034	0.00022	0.0002	-0.00013	-0.00059	0.00046	-0.0004	-3e-05	0.00028	0.00072	0.00089	0.00029	0.00123	0.00093	0.00099	-0.00016	0.0004	0.00026	7e-05	4e-05	-0.00062	6e-05	-0.00019	0.00021	0.001
	1535.66	0.00063	-0.00031	-0.0001	-0.00049	-0.00117	0.00046	0.00067	-0.00159	0.00025	0.00014	8e-05	0.00034	-0.00031	-0.0003	0.00037	-0.00057	-1e-05	0.00073	-0.0002	-0.00134	0.00064	-0.00028	-0.00015	-5e-05	-0.00089	-0.00044	0.00057	-0.00045	0.00056	0.00028	-4e-05	-0.00037	-0.00067	0.00078	-5e-05	8e-05	-0.00087	-0.00012	-0.00033	-0.00025	0.00011	-0.0003	-0.0009	-0.00096	-0.0001	7e-05	0.00028	7e-05
	1539.2	0.00017	0.00049	-0.00042	0.00015	0.00054	0.00063	4e-05	-0.00015	-0.00041	-0.0002	-0.0001	-0.00049	-0.00043	-0.00039	0.00021	0.00139	-4e-05	5e-05	0.00087	-0.0006	0.00052	-0.00044	-0.00023	-0.00058	-0.0006	0.00016	1e-05	-0.0018	-0.00034	0.00036	0.00144	0.00014	5e-05	0.00079	0.00063	-0.00036	0.00055	0.00023	0.00088	0.00106	0.00028	-0.00058	-0.00092	0.0005	0.00013	-0.00072	-2e-05	0.00022
	1542.74	0.00077	0.00025	-0.00065	0.00144	-0.00089	0.00062	-0.00014	-0.00049	-0.00067	-0.00047	-0.00053	-0.00041	3e-05	-0.00071	0.00063	0.00057	-0.00025	0.00018	-0.0005	-0.00021	0.00023	9e-05	-0.00055	0.00027	0.00039	-0.0001	0.00092	0.00038	-0.00013	0.00045	0.0002	-9e-05	-0.00047	0.0003	-0.00011	0.0001	-0.00105	0.00138	0.00115	-1e-05	0.0002	0.00095	-0.00058	-0.00129	-0.00056	-0.00022	7e-05	-0.00043
	1546.28	0.00175	8e-05	0.00078	-0.00023	0.00032	0.00087	0.00042	-0.00045	-0.00028	0	6e-05	-0.00015	-0.00039	-4e-05	-0.00072	-0.00057	-0.00164	-0.00102	-0.00081	-0.00027	-0.00019	-0.00011	-0.00036	-0.00057	-0.00032	-0.00053	0.00027	-0.00035	0.00038	-5e-05	-0.00032	0.00074	-0.00143	0.00076	-0.00049	0.00044	-0.00014	0.0005	-0.00043	-0.00046	0.00053	0.00019	0.00116	0.0005	0.00029	0.00028	0.00032	0.00023
	1549.83	-0.00044	0.00109	0.00066	-0.00012	0.00021	0.00152	-0.00115	-0.00054	6e-05	-0.00017	0.00017	0.00047	0.00046	0.00144	-0.00019	-0.00105	-0.00015	0.00064	9e-05	0.00015	-0.00046	-2e-05	-0.00014	-0.00069	-0.00063	-0.00109	0.00054	0.00011	0.00049	-0.0001	-0.00017	0.00011	-0.0008	0.00072	-9e-05	-2e-05	-0.00023	-0.00025	-0.00051	0.00027	0.00017	0.0003	-0.00014	-0.00088	0.00099	0.0003	0.00012	-0.00156
	1553.37	6e-05	-0.00117	-0.00026	0.00183	-0.00018	0.0004	0.00034	0.00216	-0.00034	-0.00043	-1e-05	-0.00071	0.00032	-0.00022	0.0007	-0.00098	0.00042	-0.0007	-8e-05	1e-05	-0.00025	8e-05	0.00091	0.00031	-0.00048	0.00035	0.00019	7e-05	0.00062	-0.00016	0.00021	0.00075	-0.00081	-0.00035	0.00066	0.0002	-9e-05	-0.00016	0.00014	0.00038	-0.00043	-0.0009	-0.00056	0.00054	-0.00054	0.00114	-0.00027	-0.00055
	1556.91	3e-05	-0.00011	0.00091	0.00013	-0.00057	-0.0004	-0.00028	-0.00049	-0.00036	0.00067	-9e-05	-0.00113	0.00016	-0.00027	-0.00022	-0.00072	-0.0001	0.00012	0.00019	-6e-05	0.00072	0.00076	0.00058	6e-05	-0.00071	0.00052	0.00063	-0.00014	0	-0.00017	0.00105	-0.00092	-0.00018	-5e-05	-0.0003	-0.00023	-0.00097	0.00071	-0.00076	-0.0007	0.00019	-0.00033	-0.00025	-0.00026	4e-05	6e-05	0.00102	0.00019
	1560.45	0.00024	0.00072	-0.00076	0.0006	-0.00024	0.0003	-0.00032	-0.00145	0.00031	-0.00024	0.0002	-7e-05	-0.0006	-0.00045	-0.00069	-0.00016	0.00095	0.00068	-9e-05	0.00038	-0.00118	0.00042	-0.00091	6e-05	-0.00091	9e-05	0.00178	-0.00046	0.00124	-0.00032	0.00144	0.00041	-0.00013	0.00029	0.00041	0.00031	0.00119	0.00036	-0.00012	0.00095	0.00014	0.00134	0.00059	-0.00081	0.00017	-0.0001	-0.00017	0.00026
	1564	-0.0006	-0.00045	0.00049	-0.00037	0.00047	-0.00052	8e-05	0.00088	-0.00065	0.00044	-0.00109	0.00089	0.0011	0.00016	-0.00079	0.00034	-0.00107	0.00086	-0.00057	-0.00055	-0.00071	-0.00021	-0.0005	-0.00072	-0.00027	0.00072	0.00046	-0.00065	-0.00089	0.00137	0.00037	-1e-05	-0.00055	-0.00082	-0.00015	0.00067	0.00048	0.00063	-8e-05	-0.001	0.00016	-0.00053	-0.00051	-0.00029	-0.0001	0.00117	0.00065	0.00073
	1567.54	-0.00074	0.00099	-0.00082	-0.00044	0	2e-05	-0.00042	0.00047	-7e-05	0.00015	-0.00018	-0.00018	0.00057	0.00079	0.00053	-0.0007	-0.00058	0.0008	-0.00072	-0.00021	0.00037	0.00026	0.00103	-0.00018	0.001	0.00011	-0.00066	-0.00085	0.00102	0.00051	-2e-05	0.00082	0.00071	0.00095	-0.00038	-0.00016	-0.00025	0.00051	4e-05	0.00088	-0.00095	-0.0003	0.00064	0.00061	0.00027	-3e-05	-0.00073	-0.00029
	1571.09	-0.00107	0.00148	-0.00075	-0.00054	-0.00107	0.0015	-0.00029	-0.00117	-0.00102	-0.00089	0.00073	-0.00168	-0.00112	0.00133	-0.00031	-0.00016	0.00039	0.00016	-0.00038	-0.00055	0.00052	-0.00047	8e-05	-0.00082	0.00047	-0.00039	4e-05	3e-05	0.0002	0.00037	0.00106	-0.00053	-0.0015	-0.00049	-0.00014	0.00204	0.00053	-0.00057	0.0012	-0.00087	0	-0.00048	-0.00104	3e-05	-0.00028	0.00087	-0.00055	-0.00067
	1574.63	0.00141	0.00082	7e-05	0.00051	0.00167	0.00028	-0.00026	-0.00023	0.00113	0.00075	-0.00078	-0.00146	-0.00051	-0.00063	0.0004	-0.00011	0.00049	-0.00096	-0.00069	-0.0023	0.00037	4e-05	0.00035	-0.00143	-0.00065	0.00022	0.00051	-0.00047	-0.00049	-0.0001	0.00125	-0.00024	-0.00019	-0.00025	0.00018	-0.00041	0.00024	-0.00012	0.00091	-0.00104	-8e-05	-0.00033	0.00073	-0.00042	-0.00093	-0.00029	0.00102	0.00025
	1578.18	2e-05	-0.00104	-0.00045	0.00089	0.00065	0.00122	-0.00082	0.00036	-0.0007	0.00044	-0.0001	0.00024	-0.00072	0.00018	-0.00036	-0.00047	-0.0018	-0.00055	-0.00093	-7e-05	-5e-05	-0.00132	-0.00033	9e-05	0.00066	-0.00074	0.00123	0.00045	0.00038	-0.00024	0.00033	-0.00052	-0.00155	-0.00109	-0.00013	0.0005	-0.00139	-0.00017	0.00052	-0.00096	0.00031	0.00122	0.00055	0.00077	0.00065	-0.00023	-0.00098	-0.00033
	1581.72	0.00083	0.00017	7e-05	-0.00062	0.00136	0.00087	-0.00088	-8e-05	-6e-05	-0.00085	1e-05	-9e-05	-0.00066	-0.00021	-0.00037	-0.00142	-0.00047	0.00128	0.00036	-2e-05	0.00085	0.00078	5e-05	-0.0009	-0.00084	-5e-05	-3e-05	-1e-05	8e-05	5e-05	-0.00039	0.00039	0.00037	0.00049	-0.00109	0.00107	-0.0008	-0.00101	0.00062	0.00132	0.0005	-0.00052	0.0016	0.00071	-0.00132	0.00111	0.00112	0.001
	1585.27	-0.00115	-0.00035	-0.00022	-0.00093	-0.00027	0.00165	-0.00141	0.00107	0.00017	-0.00061	-0.00067	-0.00061	-0.00011	-0.00034	-0.00043	0.00077	0.0001	-0.00075	0.00074	-0.00092	0.00138	0.00156	-0.00055	0.00028	0.00103	0.00052	-0.00026	0.00099	-0.00081	-0.00035	0.00055	-4e-05	0.00014	0.00052	-0.00056	-0.00034	0.00052	0.00086	0.00017	0.00089	0.00036	-0.0002	-0.00033	0.0004	0.00023	-0.00018	0.00173	-0.0001
	1588.82	-0.00042	-0.00017	0.00144	-0.00062	0.00097	-0.00012	0.00043	0.0001	-0.00054	0.00108	0.00034	0.00045	0.00013	2e-05	0.00074	0.00173	0.00077	0.0005	0.00076	-0.00094	0.00112	-0.00058	0.00036	0.00051	0.00059	0.00077	-0.00052	-0.00034	-0.00028	0.00012	-0.00051	0.00016	0.00064	0.00013	0.00114	-0.0006	0.00037	8e-05	0.00077	0.00025	0.00175	-0.00132	-1e-05	0.00089	-0.00039	0.00085	0.00155	0.00046
	1592.37	0.00087	-0.00065	-0.00041	-0.00044	-0.00133	-0.0003	-0.00085	-0.00068	-0.00031	-0.00074	-0.00033	3e-05	0.0006	0.0007	0.00061	0.00049	0.00127	0.00061	-0.00065	-0.00011	-0.00018	0.00084	-0.00067	-0.00053	-0.00167	-0.00088	-3e-05	0.00061	0.00052	8e-05	-2e-05	0.00078	-0.00018	-0.00072	0.00067	0.00018	-9e-05	0.00028	0.00039	-0.00066	0.00125	-0.00047	-0.00056	-3e-05	-0.00029	0.00018	-0.00143	4e-05
	1595.92	-0.00057	-1e-05	-0.00167	0.00109	-0.00018	0.00053	0.0003	-0.00014	-0.0001	0.00013	-0.00019	-0.00049	0.00014	0.00108	0.00046	0.00078	0.00106	0.00083	-0.00068	0.00012	0.00023	0.00014	0.00046	0.00078	0.00061	0.00033	0.00072	-0.00062	0.0001	0.00056	0.00046	0.0008	-0.00057	-2e-05	0.00021	0.00072	-0.00035	-0.00062	-0.00034	0.00011	3e-05	0.0012	-0.0007	8e-05	-0.0003	-0.00098	0.00018	-0.00079
	1599.47	-0.00031	-0.00012	-0.00059	0.00052	-0.00054	-4e-05	-0.00046	-0.00015	0.00094	-0.00046	-3e-05	-0.0001	0.00026	0.00058	-0.00015	-0.00037	-0.00075	-9e-05	-0.00017	-0.00119	-0.00036	-0.00072	0.00072	0.00015	0.00031	8e-05	0.00024	-5e-05	-0.00016	-0.001	-0.00022	-0.00025	0.00028	0.00029	0.00034	-0.00019	0.00024	-0.00053	-3e-05	0.00088	0.00041	0.00012	-0.00105	2e-05	0.00053	-0.00012	-0.00069	0.00012
	1603.02	-0.00021	0.00058	0.00036	0.00013	0.0002	0.00016	0.00022	0.00012	0.00039	0.00027	-0.00021	-0.00031	0.00015	-0.00046	0.0001	0.00033	-0.0007	-5e-05	-7e-05	-0.0004	-0.00025	0.00016	0.00028	0.00054	-0.0005	0.00077	0	0.00028	-0.00011	0.0003	0.00053	0.00056	-0.00036	0.00043	-0.00052	0.00013	3e-05	0.00015	-0.00064	-4e-05	6e-05	-4e-05	0.00073	-0.00052	-0.00027	0.00019	-0.0002	4e-05
	1606.57	0.00013	0.00037	-0.00056	-0.00038	5e-05	0.00026	-0.00012	-0.00067	-0.00033	0.00012	0.00022	-0.0001	-0.00011	0.00048	0.00064	-0.00029	-0.00037	-0.00064	-0.00046	-0.00029	1e-05	-0.00028	0.00034	0.00032	-0.00045	-0.00036	-1e-05	4e-05	0	0.00043	4e-05	0.00016	-0.0005	-1e-05	-0.00031	0.0002	-0.0002	0.00035	-0.00017	3e-05	8e-05	-0.0003	0.0001	-0.00024	0.0004	0.00014	-0.00035	0.0001
	1610.12	-0.00012	9e-05	-5e-05	0.00026	-0.00029	0.0001	-0.00014	-7e-05	-0.00025	-8e-05	-4e-05	0.00023	0.00024	-0.00028	0.00022	7e-05	-0.00041	0.00043	0.00012	-0.00011	8e-05	0.00041	-0.00036	0.00019	-3e-05	4e-05	-0.00021	0.0003	-6e-05	0.00021	-2e-05	0.00012	-0.00015	-0.00018	0	-0.00011	0.00049	-2e-05	0.00025	0.00014	0.00031	-0.00013	-0.00054	0.00022	0.00022	-0.00032	3e-05	-0.00046
	1613.67	0.00036	9e-05	-4e-05	-0.00024	1e-05	-0.00017	-2e-05	-0.00039	-0.00016	-0.00014	0	-5e-05	3e-05	1e-05	-0.0004	0.00037	0.00021	-0.00027	7e-05	0.00033	-0.0005	-0.0002	-2e-05	-5e-05	0.0003	-0.00012	0.00014	-0.00023	0.00043	0.00023	-6e-05	-0.00027	-0.00011	-0.00064	0.0001	0.00033	0.00012	0.00023	0.00032	0.00039	6e-05	-0.00011	-0.00021	-0.00012	0.00012	0.00016	-0.00039	0.00024
	1617.22	8e-05	2e-05	-4e-05	0.00018	0.00027	-0.00014	-2e-05	-3e-05	6e-05	-4e-05	0.0004	-0.00029	1e-05	0.00013	-0.00012	-0.00043	-0.00021	-0.00013	-0.0001	7e-05	-6e-05	0.00038	2e-05	-9e-05	-0.0002	-4e-05	-0.00026	-5e-05	0.00039	-0.0002	-9e-05	-0.00041	-3e-05	-0.00049	0.00023	-0.00011	-0.00023	-9e-05	0.00013	-0.00027	0.0001	3e-05	-5e-05	6e-05	0.00052	-8e-05	0.00028	7e-05
	1620.78	-0.00027	4e-05	-0.00011	0.00015	-8e-05	5e-05	-0.00013	0.00019	0.00036	0.00011	0.00027	0.00019	0.00018	0.00013	-0.00016	-0.00026	7e-05	0.00025	7e-05	0.00051	-7e-05	0.0001	0.00061	5e-05	-0.0001	-0.00012	0.00018	0.00012	0.00059	-0.00016	-8e-05	-0.00045	0	-0.00031	-0.0002	0.00012	8e-05	0.0002	0.00023	-0.00048	-0.00018	-9e-05	4e-05	0.00058	0.00024	-1e-05	-0.00027	-0.0001
	1624.33	-0.00018	-6e-05	0.00019	-0.00018	-0.00014	-0.00045	-2e-05	-0.00021	-0.00038	-5e-05	0.00012	0.0003	-0.00053	0.00017	-0.00019	-0.00051	0.00033	0.00029	-0.00019	-0.00053	-0.00027	3e-05	-0.00036	8e-05	0.00044	-0.0001	-0.00015	-0.00019	-0.00041	-0.00027	-0.00017	-0.00034	0.00017	-0.00039	5e-05	0.00057	-0.00015	3e-05	0.00059	-6e-05	0.00037	-6e-05	0.00061	-0.00013	7e-05	0.00052	0.00062	-0.00028
	1627.88	-0.00018	0.00027	-0.0001	-8e-05	-0.00029	0.00029	-0.00084	7e-05	0.00026	0.0003	0.00012	0.00035	0.00036	-0.00035	-0.00012	-0.00045	-2e-05	-0.00045	0.00011	2e-05	-0.00016	4e-05	2e-05	-0.00012	0.00016	-0.00046	-0.00021	-0.00042	-6e-05	0.00036	-0.00015	-0.00019	-0.0004	-0.00039	0.00037	0.00017	0.00034	-6e-05	-0.00013	-0.00027	0.00026	-0.00033	6e-05	0.00024	0.00032	-4e-05	9e-05	-0.00011
	1631.44	8e-05	5e-05	-7e-05	-0.00029	0.00022	6e-05	0.00036	4e-05	0.00017	0.00011	0.00038	0.00036	-0.0003	-5e-05	-0.00016	-0.00046	-0.00025	0.0001	-0.00043	5e-05	0.0006	-0.00012	0.00017	0.00065	0.00013	-0.00032	0.00017	-0.00017	0.00026	0.0001	0.00015	-0.00011	0.00024	0.00011	-3e-05	0.00015	0.00015	-0.00031	-0.00015	-0.0002	7e-05	0.00045	-0.0001	2e-05	0.00022	7e-05	9e-05	-7e-05
	1634.99	-2e-05	-4e-05	0.00022	-1e-05	0.00012	-0.00029	-0.0004	-5e-05	0.00043	8e-05	0.00027	-6e-05	0.00026	0.00022	0.00013	-1e-05	-0.00023	-9e-05	1e-05	0.00012	0.00019	-7e-05	-0.00023	9e-05	-1e-05	-7e-05	0	0.0001	0.00015	3e-05	0.00023	0.00018	0.00034	0.00024	-3e-05	-0.00031	0.00017	-0.00032	-0.00029	-0.00037	0.00038	-0.0001	8e-05	-0.00019	0.0002	0.00035	0.0002	0.00012
250 nm 2 mOD	Wavelength (nm)
Time (ps)	0	-5.00267	-4.73604	-4.48804	-4.23734	-3.98669	-3.73736	-3.48671	-3.236	-2.98535	-2.73735	-2.48802	-2.23737	-1.98667	-1.73734	-1.48801	-1.23868	-0.98671	-0.73738	-0.488	-0.23735	0.0133	0.03197	0.05333	0.07464	0.09865	0.11864	0.14529	0.1693	0.19463	0.21864	0.24529	0.27199	0.30266	0.33196	0.36131	0.3933	0.42529	0.45998	0.49467	0.52931	0.56796	0.60667	0.64532	0.68662	0.73062	0.77197	0.81866	0.86398
	747.37	0.00277	-0.00242	0.00036	-0.00351	-0.00377	-0.00309	-0.00292	0.00274	-0.00116	-0.002	-0.00307	0.0022	0.00162	0.00017	-0.00032	-0.00325	0.00346	-0.00727	-0.00051	0.00638	-0.00757	-0.00264	-0.0001	-0.00192	0.00449	0.00259	-0.00377	0.00188	0.00029	-0.00472	-0.00492	0.0027	0.00281	0.00456	-7e-05	0.00458	-0.0046	0.00015	-0.00218	-0.00087	-0.00465	-0.00454	6e-05	-0.00584	-0.00565	0.00267	-0.00598	0.0062
	750.776	-0.0009	-0.00438	0.0008	0.00212	0.00367	0.00903	-0.00267	0.00747	0.00073	-0.00135	0.00589	-0.00193	0.00138	0.00106	0.0065	0.01005	0.00194	-0.00189	0.00064	0.00201	0.0052	0.00104	0.00095	0.00255	-0.00383	-0.00204	0.00247	-0.00209	0.00309	-0.00113	0.00089	0.00386	0.00515	-0.00367	0.00304	0.00455	0.00295	0.00631	0.00336	-0.00161	-0.00161	0.00243	-0.00104	0.00437	0.00421	0.00515	0.00056	0.00594
	754.183	0.00463	-0.00156	0.00341	9e-05	-0.00591	-0.00143	-0.0009	-0.00701	-0.00264	-0.00642	0.00208	0.00367	-0.01008	-0.00358	-0.00867	0.00134	-0.00702	-0.00211	-0.00073	-0.00216	0.00186	0.00473	0.00713	-0.00445	-0.00554	-0.00216	0.00281	-0.00319	0.00885	0.00478	-0.00231	-0.0035	0.00371	0.00268	-0.00375	-0.00152	0.0031	-0.00332	0.00289	-0.00051	0.00433	-0.00135	-0.00362	-0.0071	-0.00633	-0.00187	-0.00454	-0.00087
	757.591	-0.0005	0.00058	0.0051	-0.00127	0.00264	0.00138	-0.00122	0.00303	-0.00191	0.00155	0.0003	0.00017	-0.003	0.0017	-0.00171	0.00234	0.00466	-0.0023	-0.00199	0.00461	0.00157	0.00647	0.00103	0.00673	-0.00775	-0.00198	-0.0025	-0.00566	0.00276	-0.00447	-0.00113	-0.00311	-0.00244	0.00706	0.00084	0.0044	0.00482	0.00129	0.0075	0.00087	-0.00616	0.00096	0.0036	0.00296	-0.00117	0.0032	-0.00167	0.00058
	760.999	-0.00465	-0.00505	-0.00376	-0.00923	-0.00807	-0.00713	0.00553	0.00565	-0.00504	-0.00442	0.00816	-0.00223	0.00064	-0.00563	-0.00321	0.00312	0.00338	-0.00644	-0.00242	0.00555	0.00055	-0.00302	-0.00404	-0.00881	-0.00746	-0.01094	-0.00144	-0.00265	0.00049	-0.01239	0.00177	-0.0062	-0.00111	-0.00114	-0.00074	0.00204	-0.00024	-0.00067	0.00208	0.00113	-0.01174	0.00341	-0.00236	-0.00858	-0.00722	-0.00319	0.00703	0.00588
	764.408	0.00315	-4e-05	0.00117	0.00275	0.0011	-0.00331	0.00923	-0.00394	-0.00167	0.00126	0.00709	0.00603	-0.001	0.0042	0.00473	-0.0062	0.00694	0.00765	0.00084	-0.00249	0.00387	0.00421	0.00923	-0.00031	0.00288	0.00726	0.01437	0.00308	-0.00317	-0.00845	0.00334	0.00821	0.00057	NaN	-0.00833	-0.00342	0.00127	0.00173	0.01073	-0.01393	-0.00453	0.01233	0.00088	0.00406	NaN	0.0004	-0.00176	-0.00236
	767.817	NaN	NaN	NaN	NaN	NaN	NaN	NaN	NaN	NaN	NaN	NaN	NaN	NaN	NaN	NaN	NaN	NaN	NaN	NaN	NaN	NaN	NaN	NaN	NaN	NaN	NaN	NaN	NaN	NaN	NaN	NaN	NaN	NaN	NaN	NaN	NaN	NaN	NaN	NaN	NaN	NaN	NaN	NaN	NaN	NaN	NaN	NaN	NaN
	771.227	NaN	NaN	NaN	NaN	NaN	NaN	NaN	NaN	NaN	NaN	NaN	NaN	NaN	NaN	NaN	NaN	NaN	NaN	-0.00308	NaN	NaN	NaN	NaN	NaN	NaN	NaN	NaN	NaN	NaN	NaN	NaN	NaN	NaN	NaN	NaN	NaN	NaN	NaN	NaN	NaN	NaN	NaN	NaN	NaN	NaN	NaN	NaN	NaN
	774.637	NaN	NaN	NaN	-0.00982	NaN	NaN	NaN	NaN	0.00464	NaN	NaN	NaN	-0.00051	NaN	-0.00157	0.00614	NaN	NaN	NaN	NaN	NaN	0.00491	NaN	NaN	NaN	-0.00029	-0.00139	NaN	NaN	0.00134	NaN	NaN	NaN	NaN	NaN	-0.00668	-0.00835	NaN	NaN	NaN	NaN	0.00407	NaN	NaN	NaN	NaN	NaN	NaN
	778.048	NaN	-0.00278	0.0084	-0.00233	-0.00378	0.00398	NaN	-0.00245	0.00524	-0.00707	-0.00084	0.01881	-0.00598	-0.00319	-0.0018	NaN	-0.00182	NaN	NaN	0.00431	NaN	0.00483	0.0011	0.00802	-0.00296	0.00267	NaN	-0.00472	0.00192	0.00377	0.01226	NaN	0.0046	-0.00609	NaN	NaN	0.00656	NaN	0.01891	0.00335	0.00048	-0.00423	0.00439	0.00113	0.00508	0.00346	0.00332	-0.00509
	781.46	0.00037	-0.00059	0.00853	-0.00352	-0.0033	0.00054	0.00693	-0.00277	0.00236	-0.00549	0.00155	0.00632	-0.00042	-0.00344	-0.00421	0.00179	0.00526	0.00094	-0.00746	0.0004	0.00106	-6e-05	-0.00237	-0.00117	0.001	0.002	0.00144	0.00072	0.00176	0.00462	0.00101	0.00777	0.00057	-0.00103	-0.00382	-0.0059	-0.0008	-0.00055	-0.00853	0.00335	-0.00459	0.0023	0.00047	0.00446	-0.00072	0.00213	-0.00902	0.00322
	784.872	-0.00079	-0.00177	0.00237	4e-05	-0.0004	-0.00516	-0.005	-0.0012	0.00122	0.00631	-0.00086	-0.001	0.00046	0.00276	0.00262	-0.00192	-0.00045	-0.00441	0.00383	-1e-05	0.00083	-0.00031	-0.00052	-0.00118	-0.00296	0.00036	0.00502	0.00053	-0.00139	-0.00037	0.00215	-0.00079	-0.00245	-0.00244	-0.00284	0.00033	-0.00145	0.00025	-0.00343	-0.00065	-0.00195	0.00236	-0.00302	0.002	0.00189	-0.00326	-0.0037	0.00187
	788.285	0.00103	0.00074	-0.00084	0.00122	-0.00165	-0.00034	-0.00057	-0.00064	8e-05	0.00312	-0.00088	0.00209	-0.00049	-0.00101	0.00075	-0.00103	0.00066	0.00133	0.00251	0.00222	0.00041	0.00052	-0.00022	-0.00011	0.00053	-0.00098	-0.00058	0.00068	0.00118	0.00087	0.0005	-0.00156	-0.00256	0.00273	0.00015	-5e-05	0.00202	-0.00044	0.00199	0.0001	-0.00062	-0.00183	-0.00065	0.00025	-0.00029	0.00243	-0.00089	-0.00041
	791.698	0.00183	0.00078	-0.0001	-0.00026	-0.00082	-0.00046	-0.00132	-5e-05	-0.00077	0.00049	0.00046	0.00036	0.0005	-0.00055	0	0.00053	0.00175	0.00037	0.00077	-0.00097	-0.00101	-0.00102	-6e-05	-0.00113	-0.00105	-0.00049	-0.00143	-0.00087	-0.00108	-0.00017	-7e-05	0.00064	-0.00043	-5e-05	-0.00072	0.00159	0.00069	-0.00022	-0.0003	0.00032	-0.00105	-5e-05	-0.00217	0.00024	0.00085	0.00133	-0.00053	0.00155
	795.112	8e-05	0.00048	0.00028	-0.00056	-0.00026	-8e-05	-0.00089	2e-05	0.00034	0.00051	0.00043	0.00045	0.00031	0.00026	0.0003	-0.00064	0.00043	4e-05	0.00023	0.00086	0.00021	0.00018	0.00043	-0.00022	0.00046	-6e-05	0.00027	0.00029	-0.00011	0.00025	-0.00045	-0.00045	-0.00038	0.00044	0.0002	0.00018	0	0.00038	-0.00036	0.00072	-0.00027	-0.0001	0.00038	-0.00032	0.0001	-0.0005	0.00045	0.00043
	798.527	3e-05	-0.00023	2e-05	-0.00022	5e-05	-0.00024	7e-05	0.00017	0.00036	0.00038	-0.00012	0.0002	-0.00033	-0.00027	0.00015	-0.00022	-2e-05	-6e-05	0.0002	-0.00014	-0.00023	-7e-05	-7e-05	0.00022	1e-05	-0.00027	-0.0003	-0.00031	-0.00041	0.00011	-4e-05	0.00015	-0.00042	0.00027	-5e-05	0.00015	-3e-05	-7e-05	0.00028	-9e-05	-8e-05	2e-05	-9e-05	0.00051	-0.00029	0.00012	0.00016	-9e-05
	801.942	0.0001	-1e-05	0.00021	3e-05	0.0001	-3e-05	8e-05	0.0002	4e-05	6e-05	7e-05	0	9e-05	5e-05	-4e-05	-8e-05	2e-05	9e-05	0.00018	0.00011	0.00012	0.00013	6e-05	-1e-05	9e-05	0.00014	8e-05	-0.00015	2e-05	0.00013	-8e-05	-2e-05	-0.00019	0.00013	3e-05	5e-05	6e-05	0	0.00018	-0.00012	0.00019	7e-05	-1e-05	-3e-05	5e-05	-0.0001	0.00013	3e-05
	805.358	1e-05	-8e-05	3e-05	-2e-05	-1e-05	-7e-05	0.00011	-4e-05	9e-05	6e-05	-6e-05	0.00017	-4e-05	-2e-05	6e-05	3e-05	0	-7e-05	3e-05	4e-05	6e-05	3e-05	-5e-05	0.00011	1e-05	-3e-05	-5e-05	-2e-05	1e-05	1e-05	-6e-05	-5e-05	3e-05	0	-2e-05	3e-05	0.00012	4e-05	1e-05	0.00013	-2e-05	-3e-05	0	3e-05	-4e-05	9e-05	1e-05	8e-05
	808.774	2e-05	-1e-05	-3e-05	8e-05	6e-05	4e-05	-3e-05	1e-05	-1e-05	-4e-05	-3e-05	8e-05	-3e-05	-3e-05	-2e-05	5e-05	6e-05	0	-6e-05	8e-05	7e-05	-1e-05	-4e-05	1e-05	1e-05	3e-05	-6e-05	1e-05	-4e-05	-5e-05	0.0001	-8e-05	-2e-05	-1e-05	3e-05	-5e-05	-1e-05	-8e-05	-0.00015	3e-05	-3e-05	1e-05	-0.0001	-2e-05	5e-05	3e-05	-1e-05	4e-05
	812.191	5e-05	-7e-05	-6e-05	-1e-05	8e-05	-9e-05	3e-05	-8e-05	2e-05	-9e-05	0.00013	-0.00012	3e-05	-4e-05	-7e-05	5e-05	5e-05	0	4e-05	-0.00012	-8e-05	1e-05	0	-1e-05	4e-05	6e-05	-3e-05	0	-7e-05	-4e-05	-4e-05	-6e-05	9e-05	-0.00025	-4e-05	-0.00012	-8e-05	-0.00022	-0.00014	0.00016	0.00011	2e-05	-7e-05	-5e-05	9e-05	0.00012	-3e-05	0.00012
	815.609	-2e-05	-0.00017	-0.0001	0.00017	8e-05	0	1e-05	2e-05	-0.00013	-0.0001	4e-05	-6e-05	9e-05	-0.00013	-7e-05	-0.00011	-4e-05	-3e-05	-9e-05	-0.0001	-1e-05	-3e-05	1e-05	-6e-05	-6e-05	-0.0001	3e-05	-4e-05	-0.00016	-0.00012	-0.00011	-0.00018	-8e-05	-0.00015	-4e-05	-0.00019	-0.00012	-0.00018	-0.00014	1e-05	5e-05	-9e-05	-4e-05	-7e-05	-5e-05	-3e-05	0	8e-05
	819.027	6e-05	-6e-05	-0.00011	0.00012	6e-05	0	0.00011	0	-0.00019	-6e-05	1e-05	-2e-05	9e-05	-4e-05	0	-3e-05	-9e-05	5e-05	-7e-05	-4e-05	3e-05	-6e-05	1e-05	-0.00012	1e-05	-7e-05	0	-4e-05	-9e-05	-0.00011	-8e-05	-0.00018	-4e-05	-0.00012	-9e-05	-0.00017	-6e-05	-0.00018	-0.00011	0	-4e-05	-7e-05	-6e-05	-0.00011	-8e-05	0	-3e-05	0.00012
	822.445	-0.0001	-0.00011	-1e-05	0.00015	-0.0001	-1e-05	0.00013	6e-05	-0.0002	-5e-05	6e-05	0	5e-05	-3e-05	-0.00014	-1e-05	-1e-05	-4e-05	-0.00012	-0.0001	0.0002	0.00016	0	-9e-05	-4e-05	-3e-05	-3e-05	-4e-05	-0.00017	6e-05	-2e-05	-0.00015	4e-05	-0.00018	-0.00017	-0.00017	-4e-05	-0.00013	-0.00026	0	-0.00012	0	-3e-05	-6e-05	0	8e-05	3e-05	5e-05
	825.865	6e-05	-8e-05	-0.00015	0.00036	0.00011	0.00011	8e-05	-3e-05	-1e-05	-0.00014	8e-05	-5e-05	0.0001	-0.00015	0.0001	4e-05	-2e-05	1e-05	-0.00025	-0.00014	0.00014	0.00019	0.00026	-0.0002	0.00014	6e-05	0.00023	0	-0.00014	0.00013	2e-05	-0.00019	0.00015	-0.00027	-1e-05	-0.00029	-3e-05	-0.00015	-0.00027	6e-05	5e-05	7e-05	5e-05	-0.00012	-0.00013	3e-05	0.00017	0.00016
	829.284	-0.00014	-0.00018	-9e-05	9e-05	0.00016	-0.00022	4e-05	-0.00026	7e-05	-0.00013	9e-05	2e-05	-0.00023	-9e-05	-0.00025	4e-05	1e-05	-6e-05	-0.00026	-2e-05	0.00017	0.00024	0.0001	0.00014	-0.00013	0.00016	8e-05	-0.00028	0	-7e-05	-0.00012	-0.00019	-1e-05	-0.00019	-6e-05	-0.00019	3e-05	-0.00022	-0.00019	3e-05	0.00018	-0.00018	-0.0001	-0.00029	0.00014	3e-05	3e-05	5e-05
	832.705	-0.00013	-0.00012	3e-05	-0.0002	0.0003	0.00012	0.00017	0.00029	0.00022	0	-8e-05	-0.00012	-2e-05	-0.00021	-3e-05	0.00017	-0.00013	-8e-05	4e-05	0.00011	0.00011	-1e-05	6e-05	0.00022	-0.00017	-1e-05	-2e-05	-0.0001	-8e-05	-0.00026	-0.00018	-2e-05	-8e-05	0.00011	-0.00025	-0.00033	-0.00033	6e-05	0.00011	0.00011	0.00026	-0.00024	0	0.00043	-1e-05	2e-05	-8e-05	-0.00014
	836.126	-0.00018	-0.00016	0.0001	-0.00017	-0.00017	0.00011	4e-05	-0.00027	-0.00032	7e-05	8e-05	-6e-05	-7e-05	0.00052	-0.00015	5e-05	-0.00029	-0.00011	-4e-05	6e-05	-9e-05	0.00018	0.00044	8e-05	-0.00023	0.0003	-0.00019	-0.00025	-0.00021	-0.00017	-2e-05	-4e-05	-6e-05	-0.00012	-0.00012	7e-05	-0.00041	-0.00045	-0.00035	0.0001	-0.00018	6e-05	3e-05	-0.00045	5e-05	9e-05	-3e-05	2e-05
	839.548	0.00012	5e-05	-0.00015	0.00015	-0.00023	0.00018	0.00026	-0.00025	6e-05	1e-05	-0.00011	0.00029	-4e-05	-0.00015	-0.00012	-8e-05	-0.00017	0.00014	-0.00039	-0.00065	0.00023	0.00012	0.00018	6e-05	0.00022	5e-05	0.00028	0.00017	-0.00032	-0.00028	-0.00012	-0.00024	0.00036	-0.00052	-1e-05	-0.00053	-0.00029	-0.00046	-0.00024	-0.0002	-0.00027	-4e-05	0.00014	-0.00014	-0.00062	-9e-05	-0.00026	-9e-05
	842.97	-0.00022	-3e-05	0.00019	0.00049	0.00059	-0.00032	0.00013	0.00035	-0.00061	-0.0001	0.0001	0.00016	-0.00023	0.0001	-9e-05	-0.00028	1e-05	-0.0001	0.00011	-0.00018	0.00025	-0.00032	8e-05	0.00012	0.00031	-0.00024	-0.0001	5e-05	-0.00028	4e-05	-0.00031	-0.00029	-0.00015	-0.0004	-9e-05	-0.00042	-0.00039	-0.00012	-0.00059	-0.00026	-0.00035	-5e-05	2e-05	-0.0005	0	5e-05	-0.00012	-0.0001
	846.392	3e-05	-0.00045	0.00012	0.00031	-0.00014	-4e-05	7e-05	-4e-05	-4e-05	-0.00016	0.00014	9e-05	3e-05	-1e-05	0.0001	0.00028	-1e-05	4e-05	-0.00013	3e-05	0.00016	-0.0002	0.00011	-0.00028	8e-05	0.00026	5e-05	0.0001	-0.00011	-0.00013	-0.00043	-0.00033	8e-05	-0.00039	-0.00025	-0.00043	-0.00015	-0.00043	-0.0006	-0.0002	-6e-05	-0.00016	-0.00026	-0.00022	-7e-05	3e-05	-0.00019	0.00039
	849.816	5e-05	-2e-05	3e-05	6e-05	0.00017	-0.00017	0.00012	-0.0001	7e-05	-0.00017	0.00016	-1e-05	-6e-05	-0.00018	0.00011	1e-05	-0.00019	5e-05	5e-05	1e-05	3e-05	-0.00014	-0.00019	-5e-05	9e-05	-0.00023	1e-05	-9e-05	-3e-05	-0.00031	-2e-05	-0.00042	-0.00021	-0.00024	-0.00052	-0.00019	-0.00042	-0.00047	-0.00041	-0.00056	-0.00039	-4e-05	-0.00038	-0.00032	-0.00043	-0.00052	-0.00023	-0.00017
	853.24	-0.00032	-1e-05	0.00021	-0.00019	-7e-05	0.0001	4e-05	-0.00036	1e-05	-0.00012	4e-05	-7e-05	0.00012	0.00031	6e-05	0.0002	7e-05	7e-05	-2e-05	1e-05	-3e-05	2e-05	0.00014	-6e-05	2e-05	-1e-05	-9e-05	-0.00013	-1e-05	-0.00021	-0.00055	-0.00057	-0.00034	-0.0002	-0.00064	-0.0003	-0.00012	-0.00057	-0.00017	-0.00052	-0.00028	-0.0006	-0.00022	-0.0003	-0.00043	-0.00041	-0.00038	-0.00029
	856.664	0.00014	-8e-05	4e-05	-0.00027	8e-05	0.00011	-7e-05	-9e-05	0.00015	0.00021	0.00012	0.00016	-0.00013	0.00035	-0.00013	-3e-05	6e-05	1e-05	9e-05	0.00015	-0.00022	-0.00019	-6e-05	0.0001	-0.00011	-0.0004	-8e-05	0	-0.00018	-0.00044	-0.00031	-0.00026	-0.00045	-9e-05	-0.0006	-0.00029	-0.00045	-0.00045	-0.00041	-0.00045	-0.00061	-0.00055	-0.00043	-0.0002	-0.00035	-0.0005	-0.00047	-0.00036
	860.089	9e-05	0.00011	0.00031	-0.00014	0.00022	-0.00011	1e-05	-0.0001	0.00021	-0.00012	0.00017	0.00013	-0.00014	-2e-05	0.0001	0.00031	0.00023	-0.00019	0.00024	3e-05	1e-05	-1e-05	-9e-05	0.0002	-0.00015	-0.00026	-0.0003	0.0002	-0.00031	-0.00035	-1e-05	-0.00025	-0.00016	-0.00026	-0.00039	-0.00031	-0.00051	-0.0006	-0.00045	-0.00055	-0.00068	-0.00042	-0.00052	-0.00048	-0.0005	-0.00035	-0.00055	-0.00042
	863.515	2e-05	-5e-05	6e-05	0.00016	0.00017	3e-05	0.00012	-0.00017	0.00011	4e-05	0.00022	4e-05	-0.0001	1e-05	0.00011	-0.00014	5e-05	0	-3e-05	-0.00016	-8e-05	0.0001	0.00012	-0.00011	8e-05	-4e-05	2e-05	-0.00017	-0.00032	-0.00026	-4e-05	-0.00042	-0.00022	-0.00029	-0.00044	-0.00048	-0.00045	-0.00068	-0.00069	-0.00049	-0.00037	-0.00062	-0.00051	-0.0004	-0.00064	-0.00028	-0.00027	-0.00029
	866.942	-0.00032	-7e-05	4e-05	1e-05	6e-05	5e-05	0.00013	8e-05	-6e-05	-6e-05	2e-05	0.00017	-2e-05	-0.0003	0.00014	6e-05	-6e-05	-2e-05	0.00022	-0.00031	-3e-05	-6e-05	0.00011	-0.00012	-4e-05	0.0001	-0.00018	-0.00021	-0.00035	-0.00013	-0.00039	-0.00021	-0.00041	-0.00035	-0.00051	-0.00047	-0.00046	-0.00048	-0.00065	-0.00055	-0.00074	-0.00054	-0.00058	-0.00068	-0.00042	-0.00059	-0.00038	-0.00032
	870.368	-4e-05	0.00012	-0.00012	9e-05	-0.00015	-0.00025	0	-0.00018	0.00014	3e-05	6e-05	-8e-05	-4e-05	-0.00018	-0.00022	-3e-05	0.0002	-0.00022	-1e-05	-0.00023	8e-05	-0.0001	8e-05	-0.00024	-1e-05	-1e-05	-0.00011	-0.00018	-0.00011	-0.00022	-0.00045	-0.00046	-0.0003	-0.00073	-0.00042	-0.00057	-0.00063	-0.00088	-0.00063	-0.00058	-0.00087	-0.0007	-0.00081	-0.00081	-0.0005	-0.00069	-0.00075	-0.0005
	873.796	-0.00022	-0.00017	-9e-05	-5e-05	0	-0.00013	5e-05	-9e-05	-0.00017	-3e-05	0.00016	0.00014	6e-05	-2e-05	-4e-05	3e-05	-0.00014	-5e-05	0.00011	-7e-05	-4e-05	0.00013	-0.00018	-0.00018	-0.0001	-0.00021	-0.00031	-0.00025	-0.00018	-0.00033	-0.00021	-0.00046	-0.00047	-0.00057	-0.00068	-0.00082	-0.00085	-0.00086	-0.00076	-0.00072	-0.00103	-0.00074	-0.00071	-0.00075	-0.00079	-0.00075	-0.00048	-0.00039
	877.224	6e-05	9e-05	-0.0002	-0.00031	0.00014	5e-05	-1e-05	1e-05	5e-05	-0.00017	0.00017	8e-05	6e-05	7e-05	0.00017	-0.0001	-4e-05	0.00013	-7e-05	0.00015	-0.00013	-0.0001	0.0001	-0.00016	-0.0001	-5e-05	-0.00026	-0.00028	-0.00031	-0.00031	-0.0005	-0.00035	-0.00058	-0.00056	-0.00064	-0.00051	-0.00084	-0.00089	-0.00094	-0.00093	-0.00105	-0.00091	-0.00081	-0.001	-0.00072	-0.00086	-0.0009	-0.00069
	880.653	0.00015	3e-05	0	2e-05	9e-05	0.0001	0.00016	1e-05	5e-05	-6e-05	6e-05	6e-05	-0.00012	-6e-05	0.0001	4e-05	5e-05	3e-05	-8e-05	0.00015	-9e-05	-0.00018	-0.00023	-8e-05	-0.00011	-0.00033	-0.00033	-0.00032	-0.00014	-0.0003	-0.00051	-0.00059	-0.00068	-0.00036	-0.00071	-0.00069	-0.00091	-0.00095	-0.00083	-0.00091	-0.00074	-0.00099	-0.00099	-0.00102	-0.00095	-0.0009	-0.00099	-0.001
	884.082	7e-05	3e-05	-0.00017	0.00011	7e-05	7e-05	-5e-05	-0.00021	3e-05	-8e-05	0.00014	8e-05	-4e-05	-4e-05	8e-05	4e-05	-1e-05	8e-05	0	0	1e-05	-0.00012	-9e-05	0	-6e-05	-0.00026	-0.00029	-0.00038	-0.00032	-0.00049	-0.00058	-0.00049	-0.00063	-0.0006	-0.00078	-0.00093	-0.00088	-0.001	-0.00101	-0.00101	-0.00088	-0.00108	-0.00101	-0.00104	-0.00109	-0.00084	-0.00083	-0.00093
	887.512	0	-0.00027	2e-05	1e-05	-7e-05	-1e-05	-5e-05	-0.00019	3e-05	-8e-05	-4e-05	-6e-05	-6e-05	-4e-05	-7e-05	-6e-05	8e-05	-0.00012	-1e-05	-7e-05	-8e-05	-5e-05	-6e-05	-0.00024	-0.00016	-0.00033	-0.0003	-0.00046	-0.00038	-0.00045	-0.0004	-0.00061	-0.00074	-0.00055	-0.00076	-0.00072	-0.00091	-0.0011	-0.00118	-0.00109	-0.00118	-0.00118	-0.00111	-0.00129	-0.00119	-0.0011	-0.00104	-0.00109
	890.942	-0.0001	-3e-05	9e-05	-2e-05	2e-05	1e-05	2e-05	-8e-05	1e-05	-0.00012	-1e-05	1e-05	-8e-05	-0.00017	-7e-05	0.00013	-3e-05	-0.00018	-0.00014	-8e-05	-0.00014	-0.00013	-1e-05	-7e-05	-0.00038	-0.00029	-0.00032	-0.00027	-0.00058	-0.00054	-0.00056	-0.00065	-0.00083	-0.00072	-0.00065	-0.00104	-0.00107	-0.00103	-0.00102	-0.0012	-0.00121	-0.00119	-0.00126	-0.00134	-0.00097	-0.00119	-0.0011	-0.00119
	894.373	2e-05	-3e-05	1e-05	7e-05	9e-05	-3e-05	0.0001	1e-05	-9e-05	0	-0.00015	-0.00023	-8e-05	-0.00013	3e-05	5e-05	-5e-05	7e-05	-0.00014	-0.0001	-4e-05	-0.00016	-9e-05	-0.00018	-0.00014	-0.00036	-0.00035	-0.0004	-0.00054	-0.00062	-0.00067	-0.00083	-0.00059	-0.00088	-0.00089	-0.00099	-0.00103	-0.0011	-0.00116	-0.0011	-0.00116	-0.0013	-0.00114	-0.0013	-0.00106	-0.00112	-0.00124	-0.00116
	897.805	1e-05	-5e-05	-3e-05	0.0001	9e-05	0	-4e-05	-6e-05	8e-05	3e-05	-7e-05	0.00013	6e-05	7e-05	0.0002	4e-05	-2e-05	-2e-05	-8e-05	0.00011	-1e-05	-4e-05	-0.00026	-0.00022	-0.00025	-0.00022	-0.00032	-0.00047	-0.00049	-0.00048	-0.00058	-0.00074	-0.00067	-0.00092	-0.00083	-0.00095	-0.00113	-0.00121	-0.00122	-0.00118	-0.00111	-0.00133	-0.00139	-0.00147	-0.00123	-0.00127	-0.00137	-0.0013
	901.237	6e-05	-4e-05	1e-05	0.0001	3e-05	4e-05	1e-05	-5e-05	8e-05	-0.00021	9e-05	0.00013	4e-05	1e-05	2e-05	5e-05	6e-05	-7e-05	0	6e-05	4e-05	-9e-05	-0.00023	-0.0003	-0.00028	-0.0005	-0.00047	-0.00033	-0.00061	-0.00079	-0.00072	-0.00072	-0.00076	-0.00073	-0.001	-0.00095	-0.00103	-0.00119	-0.00129	-0.00121	-0.00125	-0.00134	-0.00135	-0.00136	-0.00139	-0.00149	-0.00135	-0.00145
	904.67	0	3e-05	0.00014	0	6e-05	-3e-05	-8e-05	5e-05	-2e-05	-4e-05	4e-05	-1e-05	0.00012	-0.00016	3e-05	3e-05	0.0002	9e-05	-0.0001	-4e-05	2e-05	-0.00025	-0.00029	-0.00021	-0.0003	-0.00033	-0.00057	-0.00063	-0.00046	-0.00071	-0.00075	-0.00078	-0.00087	-0.00084	-0.00089	-0.00125	-0.00109	-0.00123	-0.00137	-0.00135	-0.00133	-0.0015	-0.00147	-0.00165	-0.00156	-0.0015	-0.00149	-0.00147
	908.103	0	-0.00017	3e-05	-4e-05	0.00016	-0.00015	7e-05	-0.00018	0.0001	0	-3e-05	-5e-05	1e-05	-1e-05	2e-05	-4e-05	-0.00015	0	9e-05	4e-05	-0.0001	-0.00027	-0.0002	-0.00022	-0.0003	-0.00049	-0.00058	-0.00083	-0.0008	-0.0008	-0.00079	-0.00077	-0.00094	-0.00103	-0.00104	-0.00124	-0.00128	-0.00147	-0.00139	-0.00148	-0.00164	-0.0016	-0.00174	-0.00181	-0.00154	-0.00183	-0.00157	-0.00165
	911.537	2e-05	-3e-05	-9e-05	-0.00014	-1e-05	-4e-05	-5e-05	-6e-05	0	1e-05	2e-05	3e-05	-5e-05	-2e-05	0	0.00014	1e-05	5e-05	3e-05	-2e-05	-0.00014	-0.00026	-0.00011	-0.0003	-0.00049	-0.00064	-0.00063	-0.00071	-0.00067	-0.00088	-0.00094	-0.00108	-0.00094	-0.00126	-0.00108	-0.00116	-0.00146	-0.00156	-0.0015	-0.00155	-0.00155	-0.00167	-0.00168	-0.00176	-0.00168	-0.00182	-0.0018	-0.0019
	914.971	4e-05	-3e-05	1e-05	-0.00011	1e-05	-9e-05	2e-05	-1e-05	5e-05	-2e-05	-2e-05	9e-05	-3e-05	7e-05	-9e-05	1e-05	0	1e-05	-7e-05	-3e-05	-0.00016	-0.00028	-0.00021	-0.00027	-0.0004	-0.00054	-0.00067	-0.00069	-0.00084	-0.00094	-0.0009	-0.00095	-0.00103	-0.00114	-0.00119	-0.00129	-0.00132	-0.00155	-0.00157	-0.00155	-0.00164	-0.0016	-0.00177	-0.00183	-0.00175	-0.00183	-0.00179	-0.00194
	918.406	3e-05	-5e-05	-2e-05	-1e-05	0.00014	3e-05	-0.0001	-8e-05	-3e-05	-2e-05	-6e-05	-4e-05	-1e-05	1e-05	-7e-05	-8e-05	0.0001	-4e-05	4e-05	9e-05	-0.0001	-0.00018	-0.00022	-0.00037	-0.00049	-0.00063	-0.00074	-0.0007	-0.0009	-0.001	-0.00089	-0.00099	-0.00108	-0.00117	-0.00135	-0.00134	-0.00151	-0.00162	-0.00165	-0.00165	-0.00192	-0.00184	-0.00186	-0.00198	-0.00194	-0.00196	-0.00193	-0.00178
	921.842	2e-05	7e-05	-1e-05	-3e-05	5e-05	-6e-05	-2e-05	-3e-05	-7e-05	-0.0001	3e-05	4e-05	6e-05	-0.00012	4e-05	0	-5e-05	1e-05	-0.0002	-9e-05	-0.00012	-0.00012	-0.00023	-0.00041	-0.00043	-0.00059	-0.00071	-0.00082	-0.00076	-0.00092	-0.00093	-0.00106	-0.00113	-0.00121	-0.00114	-0.00133	-0.00149	-0.00159	-0.00158	-0.00167	-0.00161	-0.00171	-0.0019	-0.00207	-0.00195	-0.00197	-0.00201	-0.00199
	925.278	7e-05	-7e-05	-0.00012	-1e-05	-6e-05	2e-05	-1e-05	3e-05	4e-05	-0.00012	0	-8e-05	7e-05	-3e-05	0	-8e-05	2e-05	6e-05	0	1e-05	-0.00013	-0.00015	-0.00024	-0.00035	-0.00039	-0.00053	-0.00058	-0.00076	-0.00072	-0.0009	-0.00088	-0.00105	-0.00099	-0.00114	-0.00115	-0.00133	-0.00138	-0.00145	-0.00158	-0.00161	-0.00169	-0.00174	-0.00177	-0.00193	-0.00194	-0.00202	-0.00193	-0.002
	928.715	4e-05	-5e-05	-4e-05	-2e-05	4e-05	4e-05	3e-05	-5e-05	-3e-05	1e-05	1e-05	4e-05	1e-05	-1e-05	3e-05	0	-6e-05	2e-05	-1e-05	-9e-05	-0.00017	-0.00019	-0.00016	-0.00038	-0.00037	-0.00061	-0.00062	-0.00059	-0.00076	-0.00076	-0.00083	-0.00088	-0.00092	-0.00111	-0.00101	-0.00116	-0.00133	-0.00138	-0.00148	-0.00143	-0.00153	-0.00168	-0.00173	-0.0019	-0.00182	-0.00193	-0.00181	-0.00197
	932.153	3e-05	0	7e-05	5e-05	2e-05	-3e-05	5e-05	-3e-05	0	-6e-05	-2e-05	5e-05	9e-05	-4e-05	-8e-05	0	2e-05	-5e-05	2e-05	-2e-05	-5e-05	-0.00016	-0.00015	-0.00026	-0.00037	-0.00047	-0.00055	-0.00049	-0.0006	-0.00075	-0.00073	-0.00076	-0.00079	-0.00098	-0.00095	-0.00108	-0.00112	-0.00124	-0.00146	-0.00136	-0.00146	-0.00163	-0.00166	-0.0018	-0.00172	-0.00178	-0.00186	-0.00184
	935.591	2e-05	-7e-05	-2e-05	-2e-05	9e-05	-3e-05	-3e-05	2e-05	-2e-05	-6e-05	6e-05	2e-05	3e-05	4e-05	-8e-05	0	-2e-05	1e-05	-4e-05	4e-05	-1e-05	-9e-05	-0.00011	-0.00031	-0.00033	-0.00043	-0.00044	-0.00051	-0.00056	-0.00051	-0.00063	-0.00065	-0.00071	-0.00087	-0.00085	-0.0009	-0.00106	-0.00119	-0.00124	-0.00124	-0.00139	-0.00142	-0.00152	-0.00167	-0.00166	-0.00176	-0.00182	-0.00182
	939.029	-6e-05	-2e-05	-1e-05	1e-05	2e-05	4e-05	0	-9e-05	-5e-05	-0.0001	3e-05	1e-05	5e-05	-4e-05	-2e-05	3e-05	-2e-05	-6e-05	-3e-05	6e-05	-0.0001	-0.00011	-0.00014	-0.00016	-0.00027	-0.00028	-0.00028	-0.00034	-0.00046	-0.00043	-0.00047	-0.00051	-0.00052	-0.00057	-0.0007	-0.00073	-0.0009	-0.00089	-0.00106	-0.00106	-0.00113	-0.00128	-0.00144	-0.00147	-0.00146	-0.00158	-0.00158	-0.00169
	942.469	4e-05	1e-05	-4e-05	-7e-05	6e-05	-3e-05	-2e-05	7e-05	-2e-05	-6e-05	4e-05	-1e-05	2e-05	-8e-05	3e-05	4e-05	4e-05	4e-05	-1e-05	5e-05	-7e-05	-7e-05	-0.00011	-0.00014	-0.00021	-0.00019	-0.00029	-0.00014	-0.00029	-0.00034	-0.00035	-0.0004	-0.00041	-0.00049	-0.0006	-0.00057	-0.00063	-0.00077	-0.00085	-0.0009	-0.0011	-0.00112	-0.00133	-0.00132	-0.00132	-0.00149	-0.00153	-0.00159
	945.908	-1e-05	5e-05	4e-05	1e-05	1e-05	1e-05	1e-05	0	3e-05	-2e-05	1e-05	-1e-05	6e-05	-3e-05	-1e-05	7e-05	4e-05	-1e-05	0	-1e-05	-1e-05	-5e-05	-6e-05	-8e-05	-0.00013	-0.00011	-0.00011	-7e-05	-0.00018	-0.00021	-0.00023	-0.00023	-0.00027	-0.00031	-0.00038	-0.00038	-0.00046	-0.0006	-0.00065	-0.00069	-0.00073	-0.00094	-0.00096	-0.00112	-0.00113	-0.00127	-0.0013	-0.00137
[truncated: 13,354 more rows]
[truncated: 352 more columns]

## Sheet: Fig 2a c
PbSn 473 0.001mW0.002Sun
[truncated: 1,883 more rows]

## Sheet: Fig 2 b d
Pb 473 2.820mW2.559Sun		Pb 473 2.210mW2.005Sun		Pb 473 2.090mW1.896Sun		Pb 473 1.620mW1.470Sun		Pb 473 1.330mW1.207Sun		Pb 473 1.110mW1.007Sun		Pb 473 1.88mW1.706Sun		Pb 473 1.000mW0.907Sun		Pb 473 0mW0Sun		Pb 473 0mW0Sun		Pb 473 0.782mW0.710Sun		Pb 473 0.645mW0.585Sun		Pb 473 0.530mW0.481Sun		Pb 473 0.437mW0.397Sun		Pb 473 0.259mW0.235Sun		Pb 473 0.141mW0.128Sun		Pb 473 0.074mW0.067Sun		Pb 473 0.041mW0.037Sun		Pb 473 0.020mW0.019Sun		Pb 473 0.011mW0.010Sun
[truncated: 89 more rows]

[truncated: 5 more sheets: Fig 3a, Fig 3b, Fig 3d, Fig 4a, Fig 4b]
